# Supplementary material for: The effects of maternal care on the developmental transcriptome and metatranscriptome of a wild bee
Source: Commun Biol. 2023 Sep 14;6:904. doi: 10.1038/s42003-023-05275-2 (PMC10502028; doi:10.1038/s42003-023-05275-2)
Supplement: Supplementary file 3 — Supplementary Data 1 [file 42003_2023_5275_MOESM3_ESM.xlsx]

## Sheet: Features
Sample	Stage	Group	Overall_Stage	MajorGroup
I22-5	1/3 pb	control	Early Larvae	C_Early_Larvae
I49-13	1/3 pb	control	Early Larvae	C_Early_Larvae
I52-6	1/3 pb	control	Early Larvae	C_Early_Larvae
J19-9	1/3 pb	control	Early Larvae	C_Early_Larvae
K42-2	1/3 pb	control	Early Larvae	C_Early_Larvae
E88-2	1/3 pb	experimental	Early Larvae	E_Early_Larvae
I13-10	1/3 pb	experimental	Early Larvae	E_Early_Larvae
I14-10	1/3 pb	experimental	Early Larvae	E_Early_Larvae
I2-8	1/3 pb	experimental	Early Larvae	E_Early_Larvae
I8-8	1/3 pb	experimental	Early Larvae	E_Early_Larvae
G88-1	1/2 pb	control	Early Larvae	C_Early_Larvae
H63-2	1/2 pb	control	Early Larvae	C_Early_Larvae
I24-7	1/2 pb	control	Early Larvae	C_Early_Larvae
I51-4	1/2 pb	control	Early Larvae	C_Early_Larvae
L31-1	1/2 pb	control	Early Larvae	C_Early_Larvae
D107-1	1/2 pb	experimental	Early Larvae	E_Early_Larvae
G108-5	1/2 pb	experimental	Early Larvae	E_Early_Larvae
I13-9	1/2 pb	experimental	Early Larvae	E_Early_Larvae
I25-1	1/2 pb	experimental	Early Larvae	E_Early_Larvae
I6-8	1/2 pb	experimental	Early Larvae	E_Early_Larvae
H67-2	2/3 pb	control	Early Larvae	C_Early_Larvae
H67-3	2/3 pb	control	Early Larvae	C_Early_Larvae
I58-3	2/3 pb	control	Early Larvae	C_Early_Larvae
K11-5	2/3 pb	control	Early Larvae	C_Early_Larvae
L12-1	2/3 pb	control	Early Larvae	C_Early_Larvae
G110-9	2/3 pb	experimental	Early Larvae	E_Early_Larvae
G58-2	2/3 pb	experimental	Early Larvae	E_Early_Larvae
H110-1	2/3 pb	experimental	Early Larvae	E_Early_Larvae
H27-6	2/3 pb	experimental	Early Larvae	E_Early_Larvae
H71-7	2/3 pb	experimental	Early Larvae	E_Early_Larvae
I56-3	1 pb	control	Early Larvae	C_Early_Larvae
I58-2	1 pb	control	Early Larvae	C_Early_Larvae
J15-20	1 pb	control	Early Larvae	C_Early_Larvae
J19-8	1 pb	control	Early Larvae	C_Early_Larvae
K6-2	1 pb	control	Early Larvae	C_Early_Larvae
G74-2	1 pb	experimental	Early Larvae	E_Early_Larvae
H123-6	1 pb	experimental	Early Larvae	E_Early_Larvae
H39-8	1 pb	experimental	Early Larvae	E_Early_Larvae
H58-3	1 pb	experimental	Early Larvae	E_Early_Larvae
J11-4	1 pb	experimental	Early Larvae	E_Early_Larvae
G52-2	1.5 pb	control	Late Larvae	C_Late_Larvae
I49-7	1.5 pb	control	Late Larvae	C_Late_Larvae
J15-19	1.5 pb	control	Late Larvae	C_Late_Larvae
J62-5	1.5 pb	control	Late Larvae	C_Late_Larvae
N8-1	1.5 pb	control	Late Larvae	C_Late_Larvae
H19-2	1.5 pb	experimental	Late Larvae	E_Late_Larvae
H61-6	1.5 pb	experimental	Late Larvae	E_Late_Larvae
H98-5	1.5 pb	experimental	Late Larvae	E_Late_Larvae
H98-6	1.5 pb	experimental	Late Larvae	E_Late_Larvae
I2-9	1.5 pb	experimental	Late Larvae	E_Late_Larvae
I39-11	2 pb	control	Late Larvae	C_Late_Larvae
I49-4	2 pb	control	Late Larvae	C_Late_Larvae
J15-17	2 pb	control	Late Larvae	C_Late_Larvae
J39-8	2 pb	control	Late Larvae	C_Late_Larvae
K18-5	2 pb	control	Late Larvae	C_Late_Larvae
G43-9	2 pb	experimental	Late Larvae	E_Late_Larvae
G45-13	2 pb	experimental	Late Larvae	E_Late_Larvae
H114-10	2 pb	experimental	Late Larvae	E_Late_Larvae
H86-2	2 pb	experimental	Late Larvae	E_Late_Larvae
H88-8	2 pb	experimental	Late Larvae	E_Late_Larvae
I56-2	small bit	control	Late Larvae	C_Late_Larvae
J15-16	small bit	control	Late Larvae	C_Late_Larvae
J39-7	small bit	control	Late Larvae	C_Late_Larvae
K11-2	small bit	control	Late Larvae	C_Late_Larvae
K44-7	small bit	control	Late Larvae	C_Late_Larvae
G60-5	small bit	experimental	Late Larvae	E_Late_Larvae
G75-1	small bit	experimental	Late Larvae	E_Late_Larvae
G75-5	small bit	experimental	Late Larvae	E_Late_Larvae
H4-9	small bit	experimental	Late Larvae	E_Late_Larvae
H92-3	small bit	experimental	Late Larvae	E_Late_Larvae
I44-3	fgl	control	Late Larvae	C_Late_Larvae
J15-15	fgl	control	Late Larvae	C_Late_Larvae
J19-3	fgl	control	Late Larvae	C_Late_Larvae
J40-12	fgl	control	Late Larvae	C_Late_Larvae
K72-1	fgl	control	Late Larvae	C_Late_Larvae
G111-7	fgl	experimental	Late Larvae	E_Late_Larvae
H114-6	fgl	experimental	Late Larvae	E_Late_Larvae
H123-4	fgl	experimental	Late Larvae	E_Late_Larvae
H37-12	fgl	experimental	Late Larvae	E_Late_Larvae
H89-14	fgl	experimental	Late Larvae	E_Late_Larvae
I49-1	prepupa	control	Late Larvae	C_Late_Larvae
J15-10	prepupa	control	Late Larvae	C_Late_Larvae
J39-3	prepupa	control	Late Larvae	C_Late_Larvae
J39-4	prepupa	control	Late Larvae	C_Late_Larvae
K30-6	prepupa	control	Late Larvae	C_Late_Larvae
G120-4	prepupa	experimental	Late Larvae	E_Late_Larvae
G6-4	prepupa	experimental	Late Larvae	E_Late_Larvae
H37-11	prepupa	experimental	Late Larvae	E_Late_Larvae
H75-5	prepupa	experimental	Late Larvae	E_Late_Larvae
H82-6	prepupa	experimental	Late Larvae	E_Late_Larvae
I31-1	wp	control	Pupal	C_Pupal
J15-6	wp	control	Pupal	C_Pupal
J15-8	wp	control	Pupal	C_Pupal
J40-2	wp	control	Pupal	C_Pupal
J66-6	wp	control	Pupal	C_Pupal
G12-1	wp	experimental	Pupal	E_Pupal
G13-3	wp	experimental	Pupal	E_Pupal
G16-1	wp	experimental	Pupal	E_Pupal
G36-7	wp	experimental	Pupal	E_Pupal
G49-5	wp	experimental	Pupal	E_Pupal
I39-3	pink	control	Pupal	C_Pupal
J13-1	pink	control	Pupal	C_Pupal
K2-3	pink	control	Pupal	C_Pupal
K28-4	pink	control	Pupal	C_Pupal
K8-3	pink	control	Pupal	C_Pupal
G4-9	pink	experimental	Pupal	E_Pupal
G52-8	pink	experimental	Pupal	E_Pupal
H39-9	pink	experimental	Pupal	E_Pupal
H44-14	pink	experimental	Pupal	E_Pupal
H48-5	pink	experimental	Pupal	E_Pupal
K1-1	red	control	Pupal	C_Pupal
K41-2	red	control	Pupal	C_Pupal
K75-4	red	control	Pupal	C_Pupal
L13-3	red	control	Pupal	C_Pupal
M4-6	red	control	Pupal	C_Pupal
F33-6	red	experimental	Pupal	E_Pupal
G110-6	red	experimental	Pupal	E_Pupal
G122-10	red	experimental	Pupal	E_Pupal
H75-9	red	experimental	Pupal	E_Pupal
H77-6	red	experimental	Pupal	E_Pupal
J62-1	brown	control	Pupal	C_Pupal
J66-5	brown	control	Pupal	C_Pupal
K13-4	brown	control	Pupal	C_Pupal
K14-2	brown	control	Pupal	C_Pupal
K14-3	brown	control	Pupal	C_Pupal
G118-4	brown	experimental	Pupal	E_Pupal
G123-8	brown	experimental	Pupal	E_Pupal
G34-3	brown	experimental	Pupal	E_Pupal
H45-5	brown	experimental	Pupal	E_Pupal
H48-4	brown	experimental	Pupal	E_Pupal
J64-1	black	control	Pupal	C_Pupal
J65-3	black	control	Pupal	C_Pupal
K37-1	black	control	Pupal	C_Pupal
K76-4	black	control	Pupal	C_Pupal
K76-5	black	control	Pupal	C_Pupal
E87-5	black	experimental	Pupal	E_Pupal
H31-12	black	experimental	Pupal	E_Pupal
H47-7	black	experimental	Pupal	E_Pupal
H5-10	black	experimental	Pupal	E_Pupal
H83-4	black	experimental	Pupal	E_Pupal
J70-4	1/4 pg	control	Pupal	C_Pupal
K68-3	1/4 pg	control	Pupal	C_Pupal
L18-2	1/4 pg	control	Pupal	C_Pupal
L34-3	1/4 pg	control	Pupal	C_Pupal
L8-1	1/4 pg	control	Pupal	C_Pupal
E87-4	1/4 pg	experimental	Pupal	E_Pupal
H120-9	1/4 pg	experimental	Pupal	E_Pupal
H32-2	1/4 pg	experimental	Pupal	E_Pupal
H5-9	1/4 pg	experimental	Pupal	E_Pupal
H120-8	1/4 pg	experimental	Pupal	E_Pupal
K61-4	1/2 pg	control	Pupal	C_Pupal
K68-2	1/2 pg	control	Pupal	C_Pupal
L21-4	1/2 pg	control	Pupal	C_Pupal
L33-3	1/2 pg	control	Pupal	C_Pupal
L34-5	1/2 pg	control	Pupal	C_Pupal
E79-4	1/2 pg	experimental	Pupal	E_Pupal
E85-1	1/2 pg	experimental	Pupal	E_Pupal
G115-7	1/2 pg	experimental	Pupal	E_Pupal
H44-12	1/2 pg	experimental	Pupal	E_Pupal
H44-13	1/2 pg	experimental	Pupal	E_Pupal
K33-2	3/4 pg	control	Pupal	C_Pupal
K76-1	3/4 pg	control	Pupal	C_Pupal
L36-5	3/4 pg	control	Pupal	C_Pupal
L37-7	3/4 pg	control	Pupal	C_Pupal
O10-5	3/4 pg	control	Pupal	C_Pupal
F28-2	3/4 pg	experimental	Pupal	E_Pupal
F36-1	3/4 pg	experimental	Pupal	E_Pupal
F8-1	3/4 pg	experimental	Pupal	E_Pupal
G21-2	3/4 pg	experimental	Pupal	E_Pupal
H4-10	3/4 pg	experimental	Pupal	E_Pupal
K70-3	fpg	control	Pupal	C_Pupal
L34-2	fpg	control	Pupal	C_Pupal
L37-2	fpg	control	Pupal	C_Pupal
N34-5	fpg	control	Pupal	C_Pupal
O15-15	fpg	control	Pupal	C_Pupal
E80-2	fpg	experimental	Pupal	E_Pupal
F53-1	fpg	experimental	Pupal	E_Pupal
G13-4	fpg	experimental	Pupal	E_Pupal
G34-1	fpg	experimental	Pupal	E_Pupal
H13-4	fpg	experimental	Pupal	E_Pupal
N126-2	callow	control	Callow	C_Callow
N5-3	callow	control	Callow	C_Callow
O1-2	callow	control	Callow	C_Callow
O3-6	callow	control	Callow	C_Callow
O7-3	callow	control	Callow	C_Callow
D101-1	callow	experimental	Callow	E_Callow
D106-1	callow	experimental	Callow	E_Callow
D39-2	callow	experimental	Callow	E_Callow
E86-1	callow	experimental	Callow	E_Callow
G106-1	callow	experimental	Callow	E_Callow

## Sheet: GeneExpression_Normalized
Gene	J19-9	K42-2	I49-13	I22-5	I52-6	I13-10	E88-2	I8-8	I2-8	I14-10	I13-9	G108-5	D107-1	I25-1	I6-8	I24-7	G88-1	I51-4	L31-1	H63-2	H67-2	I58-3	L12-1	K11-5	H67-3	G110-9	H110-1	G58-2	H27-6	H71-7	K6-2	J15-20	I58-2	I56-3	J19-8	J11-4	H123-6	H39-8	G74-2	H58-3	I49-7	G52-2	N8-1	J62-5	J15-19	H19-2	H98-6	H98-5	I2-9
Ccalc.v3.01531	0	0	0	0	0	2.572	0	0	0	0	0	0	0	0	0	0	0	0	0	0	0	0	0	0	0	0	0	0	0	0	0	0	0	0	0	0	0	0	0	0	0	0	0	0	0	0	0	0	0
Ccalc.v3.01532	0	0	0	0	0	0	0	0	0	0	0	0	0	0	0	0	0	0	0	0	0	0	0	0	0	0	0	0	0	0	0	0	0	0	0	0	0	0	0	0	0	0	0	0	0	0	0	0	0
Ccalc.v3.01533	0	0	0	0	0	0	0	0	0	0	0	0	0	0	0	0	0.871916	0	0	0	0	0	0	0	0	0	0	0	0	0	0	1.98754	0	0	0	0	0	0	0	1.70898	0.996646	0	0	0	0	2.06759	0	0	0
Ccalc.v3.01534	0.965675	0	0	0	0	0	0	0	0	0	0	0	0	0	0	0	0	0	0	0	0	0	0	0	0	0	0	0	0.62688	0	0	0	0	1.00847	0	0	0	0	0	0	0	0	0	0	0	0	0	0	0
Ccalc.v3.01535	0	0	0	0	0	0	0	0	0	0	0	0	0	0	0	0	0	0	0	0	1.52183	0	0	0	0	0	0	4.90407	0	2.13228	0	0	0	0	0	0	0	0	0	0.854491	0	0	0	0	0	0	0	0	0
Ccalc.v3.01536	0	0	1.22536	0	0	1.286	0	2.72308	0	1.99889	3.61764	0	0	0	0	0	0.871916	0	0	0	0	0	0	0	0	0	0	0	0	0	0	0	0	0	0	0	0	0	0	0	1.99329	1.88224	0	0	0	0	0	0	0
Ccalc.v3.01537	0	0	0	0	0.65002	0	0	0	0	0	0	0	0	0	0	0	0	0	0	0	0	0	0	0	0	0	0	0	0	0	0	0	0.740907	0	0	0	0	0	0	0	0	1.88224	0	0	0	0	0	0	0
Ccalc.v3.01538	0	0	0	8.16039	0	0	0.740058	0	0	0	0	0	0	0	0	0	0	0	0	0	0	13.8782	0	0	0	0	0	1.22602	0	0	0	0.993768	5.18635	0	0	0	0	0	0	0	3.98659	0	0	0	0	0	0	0	0
Ccalc.v3.01539	0	0	0	0	0	0	0	0	0	0	0	0	0	0	0	0	0	0	0	0	0	0	0	0	0	0	0	0	0	0	0	0	0	0	0	0	0	0	0	0	0	0	0	0	0	0	0	0	0
Ccalc.v3.01540	0	0	0	0	0	0	0	0	0	0	0	0	0	0	0	0	0	0	0	0	0	0	0	0	0	0	0	0	0	0	0	0	0	0	0	0	0	0	0	0	0	0	0	0	0	0	0	0	0
Ccalc.v3.01542	1.93135	12.0328	0	2.72013	3.2501	0	25.162	0.907694	21.2609	0.999443	5.78823	13.6112	5.98104	0	6.03815	21.0837	2.61575	3.98507	6.47257	14.4318	0	0	41.7695	21.5898	0.940418	18.6255	15.0785	0	1.88064	0	0	16.8941	1.48181	2.01695	6.12957	26.5884	0	36.3424	0	4.27246	0	0	8.90528	0	2.6358	4.13518	15.3817	18.3661	5.02689
Ccalc.v3.01543	0	0	0	0	0	0	0	0	0	0	0	0	0	0	1.50954	0	0	0	0	0	0	0	0	0	0	0	0	0	0	0	0	0	0	0	0	0	0	0	0	0	0	0	0	0	0	0	0	0	0
Ccalc.v3.01544	0	0	0	2.72013	0	0	0	0	0	0	0	0	0	0	0	0	0	0	0	0	0	0	0	0	0	0	0	0	0	0	0	0	0	0	0	0	0	0	0	0	0	0	0	0	0	0	0	0	0
Ccalc.v3.01545	55.0435	2.12344	1.22536	0	3.90012	6.42999	8.14064	5.44616	31.4661	5.99666	5.78823	16.0132	4.27217	3.84696	0	25.9492	2.61575	1.99253	16.541	7.21588	4.56548	5.94782	0	0.744476	2.82126	11.7635	16.2384	1.22602	5.64192	1.06614	9.18362	8.94392	5.92726	3.02542	9.19436	7.87803	21.7498	0	4.78198	11.1084	0	7.52896	30.5324	5.14184	1.3179	2.06759	28.8406	23.6136	5.86471
Ccalc.v3.01546	0	0	0	0	0	0	0	0	0	0	0	0	0	0	0	0	0	0	0	0	0	0	0	0	0	0	0	0	0	0	0	0	0	0	0	1.96951	0	0	0	0	0	0	0	0	0	0	0	0	0
Ccalc.v3.01547	0	0	0	0	0	0	0	0	0	0	0	0	0	0	0	0	0	0	0	0	0	0	0	0	0	0	0	0	0	0	0	0	0	0	0	0	0	0	0	0	0	0	0	0	0	0	0	0	0
Ccalc.v3.01548	0	0	0.612682	0	0	0	0	0	0.850436	0	0	0	0	0	0	0	0	0	0	0	0	0	0	0	0	0	0	0	0	0	0	0	0	0	0	0	0	0	0	0	0	0	0	0	0	0	0	0	0
Ccalc.v3.01549	0	0	0	0	1.30004	0	0	0	0	0	0	2.40198	0	0	0	0	0	0	0	0	0	0	0	0	1.88084	0	0	0	0	0	0	0	0	0	0	0.984754	0	0	0	0	0	0	0	0	0	0	0	0	0
Ccalc.v3.01550	0	0	0	0	0	0	0	0	0	0	0	0	0	0	0	0	0	0	0	0	0	0	0	0	0	0	0	0	0	0	0	0	0	0	0	0	0	0	0	0	0	0	0	0	0	0	0	0	0
Ccalc.v3.01551	0	0.707814	1.83805	8.16039	0.65002	0	3.70029	0	0	0	0.723528	0	0	0	0	0	0	0	0	0	0	0	0	0	0	0	2.31977	0	0	0	0	0	2.96363	0	0	0	0	0	0	1.70898	0	1.88224	0	0	0	0	0	0.874578	0
Ccalc.v3.01552	1.93135	0	1.22536	0	3.2501	3.85799	3.70029	0	0	3.99777	2.17058	0	0.854435	0.961739	0	12.9746	0	2.65671	0	0	1.52183	5.94782	0	1.48895	4.70209	0	0	4.90407	0	0	3.06121	0	0.740907	0	0	0	1.35937	0	0	0	0	0	0	0	0	0	0	0	0
Ccalc.v3.01553	0.965675	0	3.06341	0	1.30004	0	1.48012	2.72308	0	4.99721	3.61764	0	0	0	0	0	0	0	0.719174	0	0	0	0	0	4.70209	0	0	3.67805	2.50752	0	6.12241	0.993768	0	3.02542	0	0	0	4.5428	3.98498	0	0.996646	1.88224	2.54437	1.71395	2.6358	0	0	0	3.35126
Ccalc.v3.01554	0	0	0	0	0	0	0	0	0	0	0	0	0	0	1.50954	0	0	0	0	0	0	0	0	0	0	0	0	0	0	0	0	0	0	0	0	0	0	0	0	0	0	0	0	0	0	0	0	0	0
Ccalc.v3.01555	0	2.12344	0	0	0	0	0	0	0	0	0	0	1.70887	0	0	6.48729	0	1.32836	0	0	0	0	0	0	0	0	0	0	0	0	0	0	0	0	0	0	0	0	0	0	0	0	0	0	0	0	0	0	0
Ccalc.v3.01556	0	0	0	0	0	0	0	0	0	0	4.34117	0	0	1.92348	0	0	0	0	0	0	0	0	0.870198	0	0	0	0	0	0	0	0	0	0	0	0	0	0	0	0	0	0	0	0	0	0	2.06759	0	0	0
Ccalc.v3.01557	0	0	0	0	0	0	0	3.63078	0	0	0	0	0	0	0	0	0	0	0	0	0	0	0	0	0	0	0	0	0	0	0	0	0	0	0	0	1.35937	0	0	0	0	0	0	0	0	0	0	0	0
Ccalc.v3.01558	0	0	0	0	0	0	0	0	0	0	0	0	0	0	0	0	0	0	0	0	0	0	0	0	0	0.980288	0	0	0	0	0	0	2.22272	0	0	0	0	0	0	0	0	0	0	0	0	0	0	0	0
Ccalc.v3.01559	0	0	0	0	0	0	0	0	0	0	0	0	0	0	0	0	0	0	0	0	0	0	0	0	0	0	0	0	0	0	0	0	0	0	0	0	0	0	0	0	0.996646	0	0	0	0	0	0	0	0
Ccalc.v3.01560	0	0.707814	12.2536	8.16039	2.60008	6.42999	2.22017	3.63078	3.40174	6.9961	10.8529	0	5.12661	3.84696	9.05723	4.86547	1.74383	3.32089	0	4.00882	3.04365	1.98261	1.7404	1.48895	2.82126	1.96058	1.15989	3.67805	10.0301	0	0	2.98131	2.22272	2.01695	0	6.89328	6.79683	11.357	3.98498	5.98144	7.97317	0	0	6.85579	0	6.20277	0	0	0.837816
Ccalc.v3.01561	0	0	1.22536	0	0	3.85799	0	3.63078	4.25218	2.99833	0	0	0	0	0	0	0	0.664178	0	4.00882	1.52183	0	0	0.744476	0	0	0	0	0	0	0	0	0	0	3.06479	0.984754	1.35937	0	0	0.854491	3.98659	0	0	1.71395	0	0	0	0	3.35126
Ccalc.v3.01562	0.965675	4.9547	14.0917	5.44026	4.55014	6.42999	5.18041	10.8923	11.0557	0.999443	1.44706	0.800659	10.2532	2.88522	6.03815	6.48729	4.35958	5.9776	0	4.81059	0	0	5.22119	2.97791	1.88084	0	1.15989	7.35611	12.5376	11.7276	0	3.97507	5.92726	4.03389	18.3887	1.96951	8.15619	9.08561	11.158	9.3994	3.98659	20.7046	0	2.57092	6.58951	0	0	0	5.86471
Ccalc.v3.01563	3.8627	1.41563	12.8663	2.72013	6.5002	9.00199	0.740058	0	11.9061	5.99666	1.44706	0	2.5633	5.77043	15.0954	1.62182	2.61575	1.99253	0	10.4229	9.13095	7.93043	0	1.48895	3.76167	7.8423	1.15989	2.45204	3.76128	3.19842	0	0.993768	11.8545	6.05084	9.19436	2.95426	1.35937	9.08561	8.76697	15.3808	8.96982	1.88224	0	7.71276	3.95371	6.20277	3.84541	0.874578	11.7294
Ccalc.v3.01564	0	0	0	0	0	0	0	0	0	0	0	0.800659	0	0	0	0	0	0	0	0	0	3.96521	0	0	0	0	0	1.22602	0	0	0	0	0	0	0	0	0	0	0	0	0	0	0	0	0	0	0	0	0
Ccalc.v3.01565	0	0	0	0	0	0	0	0	0	0	0	0	0	0	0	0	0	0.664178	0	0	0	0	0	0	0	0.980288	0	0	0	0	0	0	0	0	0	0	0	0	0	0	0	0	1.27218	0	0	0	0	0.874578	0
Ccalc.v3.01566	0	0	0	0	0	0	0	0	0	0	0	0	0.854435	0	0	0	0.871916	1.99253	0	0	0	0	0	0.744476	0	0	0	0	0	0	0	0	2.22272	0	0	0	0	0	0	0	0.996646	0	0	0	0	0	0	0	0
Ccalc.v3.01567	0	0	0	0	0	0	0	0	0	0	0	0	0	0	0	0	0	0	0	0	1.52183	0	0	0.744476	0	0	0	0	0	0	3.06121	0	0	0	0	0	0	0	0	0	0	0	0	0	0	0	0	0	0
Ccalc.v3.01568	0	0	0	0	0	0	0	0	0	0	0	0	0	0	0	0	0	0	0	0	0	0	0	0.744476	0	0	0	0	1.25376	1.06614	0	0	0	0	0	0	0	0	0	0	0	0	2.54437	0	0	0	0	0	0
Ccalc.v3.01569	0	0	0	0	0	0	0	1.81539	0	0	0	0	0	0	1.50954	0	2.61575	0	0	2.40529	0	0	0.870198	2.23343	3.76167	3.92115	1.15989	0	0	0	6.12241	1.98754	0.740907	0	0	0	2.71873	6.8142	0.796997	0	0	0	0	0	0	0	0	0	0
Ccalc.v3.01570	0	0	0	0	0	0	0	0	0	0	0	0	0	0	0	0	0	0	0.719174	0	0	0	0	0	0	0	0	0	0	0	0	0	0	0	0	0.984754	0	0	0	0	0	0	0	0	0	0	0	0	0
Ccalc.v3.01571	0.965675	0	0	0	0	0	0	0	0	0	0	0	0	0	0	0	0	0	0	0	0	0	0	0	0	0	0	0	0	0	0	0	0	0	0	0	0	0	0	0	0	0	0	0	0	0	0	0	0
Ccalc.v3.01572	0	0	0	0	1.30004	0	0	0	0	0	0	0	0	0	0	0	0	0	0	0	0	0	0	0	0.940418	0	0	0	0	0	0	0	0	0	0	0	0	0	0	0	0	0	0	0	0	0	0	0	0
Ccalc.v3.01573	0.965675	0	0	8.16039	0	2.572	0	0	0	0	2.89411	0.800659	0	0	0	0	0	0.664178	0	0.801765	0	0	0	0	0	0.980288	0	1.22602	0	1.06614	0	0	1.48181	0	0	1.96951	0	0	0	0	0	0	0	0	0	0	0	0	0
Ccalc.v3.01574	0	0	0	0	0	0	1.48012	0	0	0	0	0	0	0	0	0	0	0	0	0	0	0	0.870198	0	0	0	0	0	0.62688	0	0	0	0	0	0	0	0	0	0	0	0	0	2.54437	0	0	0	0	0	0
Ccalc.v3.01575	0	0	0	0	0	0	0	0	0.850436	0	0	0	0	0	0	0	0	0	0	0	0	0	0	0	0	0	2.31977	0	0	0	0	0	0	0	0	0.984754	0	0	0	0	0	0	0	0	0	0	1.92271	0	0
Ccalc.v3.01576	0	0	0	0	0	0	0	0.907694	0.850436	0	0	0	0	0	0	0	0	0	0	0	1.52183	0	0	0.744476	0	0	0	0	0	0	0	0.993768	0	0	0	0	0	0	0	0	0	0	0	0	0	0	0	0	0
Ccalc.v3.01577	2393.91	3582.95	2851.42	2937.74	1638.05	916.917	1845.71	1778.17	1246.74	976.455	1039.71	797.456	4116.67	1249.3	1628.79	2375.97	1906.88	1454.55	938.523	2195.23	1564.44	2036.14	1670.78	2249.81	1621.28	2547.77	1876.7	2692.33	1317.7	1994.75	2963.25	2217.1	1642.59	2223.68	2154.55	2359.47	1549.68	3152.7	2151.89	1822.63	1987.31	5089.58	965.587	1792.79	3090.48	2479.04	5902.71	3128.36	2307.34
Ccalc.v3.01578	9.65675	0	0	0	0	0	0	5.44616	0	0	0	0	0	0	0	3.24365	0	0	0	0	0	0	0	0	0	3.92115	0	0	0.62688	0	0	6.95638	0.740907	0	0	0	0	0	0	0	0	0	0	0	2.6358	0	0	5.24747	0
Ccalc.v3.01579	0	0	0	5.44026	0	0	0	0	0	0	0	0	0	0	0	0	0	0	0	0	0	0	0	0	0	0	0	0	0	0	0	0	0	0	0	0	0	0	0	0.854491	0	0	0	0	0	0	0	0	0
Ccalc.v3.01580	0	0	0	0	0	0	0	0	0	0	0	0	0	0	0	0	0	0	0	2.40529	0	0	0	0	0	0	0	0	0	0	0	0	0	0	0	0	0	0	0	0	0	0	0	0	0	0	0	0	0
Ccalc.v3.01581	0	0	0	0	1.30004	0	1.48012	0	4.25218	0	0	0	0	0	0	0	0	0	0	0	0	0	0	0	0	0	0	0	0	0	0	0	0	0	0	0	0	0	0	0	0	0	0	0	0	0	0	4.37289	0.837816
Ccalc.v3.01582	0	0	0	0	0	0	0	0	0	0	0	0	0	0	0	0	0	1.99253	0	0	0	0	0	0	0	0	0	0	0	0	0	0	0	0	0	0	0	0	0	0	0	0	0	0	0	0	0	0	0
Ccalc.v3.01583	0	0	0	0	0	0	0	0	0	0	0	0	0	0	0	0	0	0	0	0	0	0	0	0	0	0	0	0	0	0	0	0	0	0	0	0	0	0	0	0	0	0	0	0	0	0	0	0	0
Ccalc.v3.01584	0	0	0	0	1.95006	0	0.740058	0	0	4.99721	0	0	0.854435	0	0	0	0	0	0	0	0	0	0	0	1.88084	0	0	0	0.62688	0	0	0	0	0	0	0	0	0	0	0	0	0	0	0	0	0	0	0	1.67563
Ccalc.v3.01585	0	0	0	0	0	0	0	0	0	0	0	0	0.854435	1.92348	0	0	0	0	0	0	0	0	0	0	0	0	0	0	0	0	0	0	0.740907	1.00847	0	0	0	0	0	0	0	0	0	0	0	0	0	0	0
Ccalc.v3.01586	2.89702	0	0	0	0	0	0	0	0	0.999443	0	0	0	0	0	0	0	0	0	0	0	0	0	0	0	0	0	0	0	0	0	0	0	0	0	0	0	2.2714	0	0	0	0	0	0	0	0	0	0	0
Ccalc.v3.01587	0	0	0.612682	8.16039	0	0	0	0	0	0	0	3.20264	0	0	1.50954	0	0	0	0	0	0	0	0	0	0	0	0	0	0	0	0	0	0	0	0	0	0	0	0	0	0	0	0	0	0	0	0	0	0
Ccalc.v3.01588	0	0	0	0	0	0	0	0	0	0	0	0	0	0	0	0	0	0	0	0	0	0	0	0	0	0	0	1.22602	0	0	3.06121	0	0	0	0	0.984754	0	0	0	0	0	0	0	0	0	0	0	0	0
Ccalc.v3.01589	0	0	0	0	0	0	0	0	3.40174	0	0	0	0	0	1.50954	0	0	1.32836	0	1.60353	0	0	0	4.46686	0	0.980288	0	2.45204	0	3.19842	0	0	0	0	0	0	0	0	0.796997	0	0	0	2.54437	0	0	2.06759	0	9.62035	0.837816
Ccalc.v3.01590	0	0	0	0	0	0	0	0	0	0	0	0	0	0.961739	0	0	0	0	0	0	0	61.4608	0	0	0	0	0	0	0	0	3.06121	0	12.5954	0	0	0	0	0	0	0	0	0	0	0	0	0	0	0	0
Ccalc.v3.01591	0	0.707814	0.612682	0	0	0	0.740058	0	0	0	0	0	0	0	0	0	0	0	0	0	0	41.6347	0	0	0	0	0	0	0	0	0	0	10.3727	0	0	0	0	0	0	0	0	0	0	0	0	0	0	0	0
Ccalc.v3.01592	0	0	0	0	0	0	0	0	0	0	0	0	0	0	0	0	0	0	0	0	0	0	0	0	0	0	0	0	0	0	0	0	0	0	0	0.984754	0	0	0	0	0	0	0	0	0	0	0	0	5.02689
Ccalc.v3.01593	0	0	0	0	0	0	0	0.907694	0	0	0	0	0	0	0	0	0	0	0	0	0	0	0	0	0	0	0	0	0	0	0	0	0	0	0	0	0	0	0	0	0	0	0	0	0	0	0	0	0
Ccalc.v3.01594	0	0.707814	1.22536	0	0	0	0	0	0	0	0	0	0	0	0	0	0	0	0	0	0	0	0	0	0	0	0	0	0	0	0	0	0	0	0	0	0	0	0	0	0	0	0	0	0	0	0	0	0
Ccalc.v3.01595	0.965675	0.707814	3.06341	0	4.55014	9.00199	6.66052	0	2.55131	4.99721	2.17058	0	5.12661	4.8087	13.5858	6.48729	0	0.664178	0	4.81059	6.0873	5.94782	0	0	5.64251	1.96058	1.15989	1.22602	30.0902	3.19842	6.12241	1.98754	5.18635	2.01695	0	2.95426	29.906	11.357	7.17297	0	67.772	1.88224	0	1.71395	6.58951	93.0416	5.76812	1.74916	1.67563
Ccalc.v3.01596	2307	1628.68	2016.95	1395.43	1601.65	1540.63	1543.02	1567.59	1424.48	1414.21	1630.83	1909.57	1415.8	1466.65	1477.84	1227.72	1552.88	2764.97	1649.79	1731.81	617.861	1940.97	1660.34	1599.88	1318.47	1289.08	1947.45	1899.1	2309.43	1585.35	1992.85	2102.81	2170.86	2359.83	2859.45	2022.68	2222.56	1971.58	1638.63	1759.4	3047.74	2117.52	1737.8	2531.5	2581.77	2983.53	1555.47	1552.38	2779.87
Ccalc.v3.01597	4.82837	3.53907	12.2536	5.44026	5.85018	5.14399	13.321	5.44616	8.50436	4.99721	6.51175	8.00659	3.41774	4.8087	12.0763	0	13.0787	3.98507	7.91092	6.41412	1.52183	9.91304	6.96158	4.46686	10.3446	15.6846	32.4768	12.2602	3.1344	7.46299	9.18362	5.96261	3.70453	4.03389	0	6.89328	19.0311	24.9854	5.57898	6.83593	9.96646	24.4691	5.08873	6.85579	3.95371	16.5407	11.5362	14.8678	13.405
Ccalc.v3.01598	48.2837	72.9048	74.1346	65.2831	87.7527	57.8699	123.59	91.6771	73.988	65.9632	130.235	108.089	111.931	80.7861	90.5723	95.6876	74.9848	78.373	127.294	68.9518	127.833	89.2173	96.592	69.2363	94.9823	130.378	134.547	101.759	95.9127	74.6299	107.142	104.346	99.2815	99.8388	128.721	115.216	99.2337	97.6703	120.347	80.3222	116.608	144.932	152.662	83.9834	125.201	70.2981	96.1353	104.949	117.294
Ccalc.v3.01599	483.803	520.243	444.195	372.658	377.012	516.971	724.517	521.016	621.669	477.734	654.069	745.413	713.453	628.977	585.701	467.085	364.461	522.708	867.324	457.808	496.115	402.469	569.98	494.332	551.085	864.614	850.197	765.035	640.045	619.428	492.854	659.862	617.916	643.405	622.152	566.234	845.525	683.692	820.907	802.367	727.552	698.311	926.149	557.89	691.899	645.088	746.01	879.825	713.819
Ccalc.v3.01600	0	0	0.612682	0	0	0	0	0	3.40174	1.99889	0.723528	1.60132	1.70887	1.92348	4.52862	3.24365	0	0	0	0	0	0	0	0	0	0	0	0	1.88064	1.06614	0	0	0	0	0	0	0	0	0	0	0	0	0	0	2.6358	0	0	0	0
Ccalc.v3.01601	0.965675	1.41563	1.22536	0	0	2.572	1.48012	0	0	0	0.723528	0	0	0	3.01908	0	0	0.664178	0	0	0	0	0	0	0	0	0	7.35611	0	0	9.18362	0	0	0	0	0.984754	0	0	0	0	0	0	0	0.856973	1.3179	2.06759	3.84541	3.49831	0
Ccalc.v3.01602	899.043	857.162	668.437	1185.98	739.073	766.455	1286.22	586.37	668.443	686.617	658.411	751.819	607.503	605.896	597.777	1062.29	699.277	1068.66	1337.66	772.901	873.528	892.173	758.812	823.391	773.024	800.895	1106.53	588.488	806.795	686.595	740.812	1022.59	744.611	776.524	821.363	475.636	648.417	570.122	694.184	629.76	503.306	517.616	734.049	912.676	867.18	692.643	909.44	802.862	568.039
Ccalc.v3.01603	177.684	140.855	152.558	122.406	114.404	159.464	173.174	141.6	135.219	137.923	116.488	164.135	135.855	114.447	123.782	108.662	113.349	156.082	243.081	202.846	114.137	105.078	210.588	142.939	143.884	170.57	218.059	164.286	161.108	133.268	143.877	146.084	166.704	225.898	134.851	148.698	152.249	136.284	187.294	154.663	247.168	252.22	217.543	144.828	168.692	177.813	196.116	202.027	216.156
Ccalc.v3.01604	91.7391	79.983	93.7404	78.8838	65.002	87.4479	108.049	76.2463	75.6888	70.9604	86.0999	116.096	80.3169	79.8243	60.3815	77.8475	75.8567	110.254	135.205	114.652	65.4385	83.2695	107.034	92.3151	90.2802	128.418	97.4305	87.0472	82.1213	85.2913	104.081	149.065	78.5361	133.118	55.1662	75.8261	110.109	111.299	69.3387	116.211	139.531	159.99	152.662	98.5519	147.605	109.582	134.589	136.434	118.132
Ccalc.v3.01605	3405.93	3040.06	2357.6	2527	2371.92	2734.03	2584.28	3049.85	2770.72	2821.43	2848.53	2635.77	3319.48	2967.93	3019.08	2718.18	1593.86	3391.29	2810.53	2805.37	2879.29	2615.06	2417.41	3105.21	2998.99	3549.62	4119.92	4303.32	3516.17	3324.23	4019.36	3994.95	3377.79	3438.89	3420.3	3282.19	3762.72	3820.5	4004.91	3567.5	3962.67	2736.78	3811.46	4176.03	3877.27	3918.08	4097.29	3362.75	3781.9
Ccalc.v3.01606	1779.74	1829.7	1740.63	2067.3	2308.87	1756.67	1722.86	2092.23	1688.12	1882.95	2153.22	1822.3	1966.05	1987.91	1660.49	2119.72	1695.88	1762.73	1651.22	2046.91	1648.14	1605.91	1498.48	2032.42	2067.98	1657.67	1939.33	2319.63	1750.88	1781.52	1411.22	2102.81	1755.21	1344.29	1624.34	1528.34	1778.05	2085.15	2473.88	1774.78	1259.76	1430.5	1918.45	1245.18	1891.19	2113.08	1559.31	1547.13	1582.63
Ccalc.v3.01607	3.8627	7.07814	7.35219	19.0409	19.5006	5.14399	6.66052	2.72308	1.70087	4.99721	1.44706	5.60461	9.39878	9.61739	0	1.62182	12.2068	2.65671	2.15752	12.8282	6.0873	9.91304	6.09138	1.48895	5.64251	0	4.63955	3.67805	8.14944	4.26456	0	7.95015	2.96363	6.05084	0	0	6.79683	0	3.18799	12.8174	4.98323	15.0579	2.54437	2.57092	0	0	9.61353	4.37289	1.67563
Ccalc.v3.01608	0	2.83126	14.0917	2.72013	1.95006	0	1.48012	1.81539	0	4.99721	0	6.40527	2.5633	0	0	0	29.6451	0.664178	10.7876	0.801765	1.52183	0	0.870198	12.6561	16.9275	0	20.878	0	6.2688	0	0	0	5.18635	6.05084	0	2.95426	0	2.2714	0	0.854491	2.98994	1.88224	5.08873	3.42789	0	0	3.84541	17.4916	0.837816
Ccalc.v3.01609	2.89702	4.24688	3.67609	13.6006	11.7004	10.288	4.44035	17.2462	4.25218	10.9939	9.40587	0	6.83548	10.5791	9.05723	4.86547	5.2315	10.6269	1.43835	14.4318	6.0873	13.8782	7.83178	11.1671	78.0547	0	4.63955	2.45204	52.0311	8.52913	9.18362	21.8629	7.40907	7.05931	27.5831	7.87803	59.8121	11.357	21.5189	11.9629	8.96982	35.7626	0	26.5662	18.4506	8.27036	0	2.62373	18.4319
Ccalc.v3.01610	2198.84	2129.81	1840.5	1963.93	1980.61	1297.57	2243.86	1576.66	1467.85	2047.86	1761.07	1370.73	1476.46	2045.62	1431.04	1466.13	823.089	1895.56	1840.37	1254.76	1331.6	1288.69	1383.61	2100.91	1585.55	1216.54	1164.53	1648.99	1752.13	1361.46	1417.34	1529.41	1735.2	1518.76	1520.13	1422.97	1614.93	1076.64	1349.32	1360.35	1487	1818.24	1337.06	2008.75	1312.63	1486.6	1324.74	1419.44	1332.96
Ccalc.v3.01611	3.8627	4.24688	7.96487	5.44026	1.30004	11.574	4.44035	0	0.850436	3.99777	1.44706	0	4.27217	1.92348	1.50954	1.62182	1.74383	0	0	6.41412	7.60913	0	2.61059	0	0	0	0	7.35611	0	1.06614	0	4.96884	0	0	0	9.84754	2.71873	0	2.39099	2.56347	6.97653	0	0	0	1.3179	6.20277	0	0	2.51345
Ccalc.v3.01613	0	0	0	5.44026	3.2501	0	0	0	0	4.99721	0	0	0	0	0	0	3.48766	0	0	0	0	0	0.870198	0	0	0	0	0	3.1344	0	0	0.993768	0	2.01695	0	0.984754	0	0	0	0	0	0	0	0	0	0	0	0	0
Ccalc.v3.01614	724.256	973.952	949.045	892.203	921.729	748.451	929.513	855.955	847.034	773.569	960.845	933.568	894.593	917.499	816.66	870.919	583.312	800.999	893.215	746.443	520.464	685.982	711.822	883.693	711.897	776.388	777.124	789.555	784.227	717.513	777.546	765.202	818.702	867.286	744.743	770.078	749.01	854.047	811.343	793.822	873.062	984.412	887.984	710.431	764.383	853.915	661.411	812.483	785.033
Ccalc.v3.01615	754.192	932.899	764.015	965.646	768.974	805.035	857.728	839.617	717.768	616.656	739.446	935.97	611.775	674.179	692.878	880.65	796.931	687.424	859.413	857.888	759.391	884.243	815.375	686.407	666.757	496.026	405.961	370.257	631.268	429.655	342.855	513.778	697.193	451.796	594.569	438.216	296.342	354.339	322.784	516.967	336.867	265.396	466.891	558.747	401.96	378.369	376.85	425.045	317.532
Ccalc.v3.01616	554.297	660.39	554.478	666.432	610.369	531.117	546.163	502.862	569.792	390.782	497.064	550.853	502.408	554.923	505.695	484.925	521.406	434.373	376.847	376.829	315.018	469.878	751.851	466.042	318.802	569.547	762.046	469.565	415.622	540.534	710.2	435.271	463.067	650.465	545.532	632.212	539.668	581.479	529.206	435.791	816.253	801.834	681.89	475.62	545.612	446.599	621.034	692.666	609.092
Ccalc.v3.01617	6129.14	5600.22	5436.94	5255.29	6935.06	4310.67	4137.67	4824.39	3842.27	4885.28	4514.82	4326.76	3410.05	3815.22	5266.78	5718.55	4751.07	7138.59	4869.53	5361.4	5043.33	5664.31	4849.61	6416.64	4845.04	2470.33	1728.23	3290.63	5124.12	3412.72	3847.94	4400.41	5735.36	4414.08	4799.46	3934.09	3492.21	2680.25	2757.61	3280.39	3891.9	2919.35	3224.98	7376.83	4266.05	3707.19	2487.98	2440.95	2973.41
Ccalc.v3.01618	1.93135	14.8641	14.0917	8.16039	11.0503	3.85799	17.0213	3.63078	11.0557	16.9905	62.947	62.4514	11.1076	12.5026	9.05723	12.9746	83.7039	13.2836	38.1162	6.41412	9.13095	0	14.7934	3.72238	29.153	42.1524	39.4362	8.58212	36.9859	2.13228	45.9181	17.8878	10.3727	16.1356	24.5183	9.84754	39.4216	6.8142	3.98498	11.1084	16.943	48.9382	21.6271	5.99881	3.95371	16.5407	21.1498	36.7323	18.4319
Ccalc.v3.01619	35070.4	30161.4	26502.8	27470.6	35368.2	24656.4	25872.4	26663.5	21896.2	29948.3	23034.2	23854	21169.5	21804.5	24839.5	27872.6	19519.6	40990.4	35403.5	31949.5	23748.1	25730.3	26678.5	34120.1	25768.4	18609.8	10476.1	19154.1	28608.9	18475.2	28408	28028.2	31077.3	19024.8	22621.2	16913.2	21159.9	19284.2	19083.3	19873.8	14805.2	12328.7	16135.1	39884.4	22371.4	19778.6	16314.2	14383.3	16366.7
Ccalc.v3.01620	44.421	48.1313	66.1697	81.6039	68.9021	55.2979	76.9661	48.1078	59.5305	48.9727	62.2234	66.4547	93.9878	37.5078	60.3815	95.6876	60.1622	61.7686	59.6915	61.7359	50.2202	55.513	60.9138	62.536	63.9485	79.4033	61.474	67.431	39.4934	44.7779	24.4897	68.57	56.3089	64.5422	73.5549	46.2834	72.0464	59.0564	90.8576	41.8701	33.886	54.585	50.8873	77.1276	76.4383	78.5684	67.2947	83.9595	60.3227
Ccalc.v3.01621	1825.13	1722.11	1827.63	1311.1	1832.41	1577.92	1618.51	1465.02	1356.45	1733.03	1592.49	1715.81	1609.75	1540.71	1212.16	1625.07	1204.99	1612.62	1929.54	1399.08	1453.34	1477.04	1409.72	1928.94	1431.32	1692.96	1701.55	1787.53	1637.41	1609.87	1594.89	1862.32	1710.01	1654.9	1461.9	1312.68	1805.24	1444.61	1588.41	1547.48	1753.1	1622.49	1926.08	1857.92	1887.24	1844.29	1624.69	1687.93	1633.74
Ccalc.v3.01622	7048.46	5629.95	5332.18	4877.19	6171.29	4684.89	4192.43	5097.61	3692.59	5023.2	4075.63	3730.27	3207.55	3615.18	4700.7	4849.25	3342.05	7080.14	4998.26	5176.19	4824.19	5414.5	5738.95	6782.92	4610.87	2528.16	1744.47	2904.44	5258.9	3234.67	4163.24	5409.08	6165.83	4578.47	5387.9	4139.91	3462.3	2643.91	2962.44	2783.93	3994.56	2567.38	3096.49	6222.48	4964.54	3804.37	2697.56	2508.29	3624.39
Ccalc.v3.01623	45.3867	59.4564	54.5287	68.0032	74.7523	104.166	37.743	42.6616	62.0818	46.9738	59.3293	10.4086	76.8991	86.5565	45.2862	37.3019	116.837	46.4925	8.63009	52.1147	70.004	89.2173	64.3946	52.8578	29.153	18.6255	9.2791	22.0683	40.1203	38.3811	52.0405	60.6199	68.1634	99.8388	12.2591	65.9785	82.9213	111.299	74.9177	64.9413	89.6982	90.3475	13.994	58.2742	54.034	82.7036	19.2271	8.74578	75.4034
Ccalc.v3.01624	337.986	271.8	224.242	247.532	341.911	541.405	133.951	202.416	324.867	241.865	812.522	0	157.216	323.144	937.424	330.852	542.332	498.134	0	250.952	412.415	257.739	215.809	203.242	504.064	0	0	167.964	252.633	0	422.446	229.56	441.581	629.287	205.341	253.082	282.748	286.197	235.911	246.093	227.235	414.093	0	395.065	268.852	235.705	0	6.12204	395.449
Ccalc.v3.01625	566.851	436.721	507.301	576.667	544.717	531.117	520.261	480.17	572.344	500.721	495.617	535.641	420.382	487.602	486.071	606.562	721.946	464.925	428.628	533.975	476.331	725.634	478.609	435.519	482.435	673.458	673.894	479.373	449.473	496.822	523.466	481.978	500.112	571.804	499.56	527.828	448.591	501.98	487.762	555.419	521.246	626.786	508.873	361.643	516.618	500.357	680.638	662.055	567.201
Ccalc.v3.01626	1008.16	976.783	1040.95	1104.37	1200.59	914.345	987.238	898.617	1169.35	1187.34	1054.18	976.003	1004.82	995.4	806.094	1083.38	1157.9	1062.69	983.111	1018.24	1112.45	1167.76	880.64	1081.72	1000.61	1056.75	1493.93	1004.11	1009.9	984.048	955.096	1078.24	1037.27	1126.46	996.056	1076.34	1121.48	978.974	1130.14	884.398	1067.41	1151.93	1192.04	1176.62	914.624	1145.44	1134.4	1147.45	1068.21
Ccalc.v3.01627	2266.44	1957.81	2025.53	3019.34	2175.62	1860.84	1645.89	2055.02	2587.88	2075.84	2547.54	1722.22	2565.87	2150.45	2519.42	2912.79	3477.2	2816.78	1331.19	2576.07	2871.69	3283.2	2352.14	2486.55	2219.39	1653.75	1883.66	1877.03	2465.52	2139.75	1781.62	2212.13	2374.61	2217.63	2684.75	2417.57	1915.35	2380.43	2063.43	2014.89	1992.3	1844.6	1651.29	2290.69	2376.18	2197.85	1390.12	1373.96	1952.11
Ccalc.v3.01628	777.368	770.809	686.817	905.803	929.529	740.735	814.064	823.278	704.161	972.458	798.775	972	775.827	771.315	700.426	784.962	685.326	820.924	832.085	666.266	783.74	850.538	691.807	812.224	748.573	1003.81	926.75	552.934	821.84	755.894	645.915	808.927	786.102	740.219	790.715	582.974	751.729	738.205	779.463	654.54	635.86	566.554	820.558	903.25	690.581	750.535	1070.95	944.544	718.846
Ccalc.v3.01629	13.5194	8.49377	20.8312	27.2013	59.8018	32.15	22.9418	9.98463	28.9148	27.9844	37.6235	40.8336	7.68991	22.12	15.0954	4.86547	38.3643	30.5522	10.0684	32.8724	25.871	41.6347	22.6251	23.0788	26.3317	26.4678	73.0729	28.1984	42.6278	29.852	42.8569	27.8255	35.5635	38.322	39.8422	18.7103	32.6248	27.2568	40.6468	26.4892	18.9363	22.5869	6.36091	30.851	19.7685	24.8111	44.2222	21.8644	18.4319
Ccalc.v3.01630	0.965675	1.41563	0.612682	0	0	0	0	3.63078	3.40174	1.99889	0.723528	0	0.854435	1.92348	0	0	0	1.32836	0.719174	0	0	0	4.35099	6.70029	0	0	0	0	1.25376	0	6.12241	0.993768	4.44544	0	0	1.96951	0	0	0.796997	17.0898	0	0	1.27218	0.856973	0	10.338	0	0	4.18908
Ccalc.v3.01631	2642.09	3670.72	3355.05	3003.02	5225.51	2385.53	2724.89	2071.36	2020.64	4124.7	2533.8	2522.88	1743.9	2274.51	1677.1	3023.08	1310.49	3668.92	2338.76	2139.11	2049.9	2698.33	2283.4	3853.41	2514.68	1260.65	1148.29	1170.85	2681.79	1600.28	1435.71	2758.7	2804.33	1847.52	2298.59	1380.63	1791.64	1103.9	1318.23	1246.7	1448.13	796.188	921.06	3362.76	1938.63	1364.61	905.595	1032.88	1141.1
Ccalc.v3.01632	0	0.707814	0	0	0	0	0	0	0	0	0	0	0	0	0	0	0	0	0	0	0	0	0	0	0	0	0	0	0	0	0	0	0	0	0	0	0	0	0	0	0	0	0	0	0	0	0	0	0
Ccalc.v3.01633	13911.5	8365.65	10672.9	8701.69	19932.9	6192.08	4479.57	5893.66	3780.19	9723.58	4308.61	6594.23	2575.27	3407.44	3840.27	8658.91	11892.9	15677.3	7930.34	11211.1	8335.04	11566.5	5561.43	12878	9719.22	4177.01	1723.59	2984.13	11251.9	4131.3	6802	8415.23	12293.9	7298.32	6252.16	3185.68	4560.67	2684.8	3260.51	2983.88	4689.22	3549.91	3055.78	15419.5	5941.1	5197.92	3858.87	3263.92	3357.96
Ccalc.v3.01634	817.926	1109.85	952.721	1085.33	971.13	977.359	1042	1064.72	930.377	902.497	792.987	915.954	989.435	825.172	590.23	924.439	602.494	984.312	1023.39	732.011	826.351	906.051	844.092	1182.97	1063.61	870.496	910.511	755.227	798.018	732.439	899.995	869.547	948.361	984.269	842.816	859.69	906.697	874.489	785.042	809.203	977.71	766.072	1066.09	952.097	773.609	880.793	855.604	813.357	786.709
Ccalc.v3.01635	1992.19	1916.05	1741.24	2135.3	2054.71	1778.54	2730.81	1879.83	1642.19	2020.87	2159.73	2255.46	2210.42	2016.77	1462.74	2043.5	1618.28	1680.37	2517.11	1463.22	1569	1675.3	2165.92	2185.78	1543.23	2351.71	2614.39	1510.45	1910.1	2358.3	1417.34	2965.4	2044.9	2094.6	2252.62	1735.14	1773.97	1998.83	1876.93	1717.53	1962.4	2113.76	2574.9	2227.27	2878.3	1864.97	2155.35	2410.34	1708.31
Ccalc.v3.01636	0	2.12344	0	0	0.65002	1.286	0	0	2.55131	0	1.44706	0	0	4.8087	0	0	7.84724	0	0	0	0	1.98261	0	0.744476	3.76167	0	0	0	0.62688	0	0	0	4.44544	5.04236	0	0	0	0	0	0	0	0	0	0	0	0	0	0	0
Ccalc.v3.01637	0	0	0	2.72013	0	0	0.740058	0	0	0	0	0	0	1.92348	0	0	0	33.2089	0	1.60353	0	1.98261	0	0	0	0.980288	0	1.22602	0	0	0	0	1.48181	1.00847	6.12957	0	0	0	2.39099	0.854491	0	0	0	0	0	0	0	0	0
Ccalc.v3.01638	3514.09	2957.95	2426.84	5734.03	3466.56	3590.51	3426.47	3377.53	3540.37	3196.22	2461.44	2522.88	5147.97	1759.02	3292.3	4711.4	8711.31	4119.9	2566.01	3894.97	4557.87	3836.34	3452.94	2945.89	4854.44	3250.63	3463.42	4419.79	3487.96	4439.41	2739.78	3639.18	3427.44	3769.67	3576.61	3232.95	3397.05	3879.55	2597.41	2301.15	2644.1	5025.58	2732.65	3026.83	3471.36	2989.74	2774.47	2614.99	2863.65
Ccalc.v3.01639	1322.97	1075.17	1434.29	1234.94	1015.33	1095.67	1073.08	1243.54	886.155	1022.43	897.898	1091.3	844.181	913.652	884.59	1007.15	1031.48	1062.69	1060.78	1178.59	1042.45	844.591	1040.76	1127.14	1063.61	588.173	956.907	638.755	920.887	829.458	915.301	824.828	980.22	916.702	1118.65	723.794	655.214	579.207	549.928	651.977	984.687	798.07	1078.81	815.838	911.989	634.75	761.392	711.906	837.816
Ccalc.v3.01640	6632.25	6102.77	5508.63	3217.91	6022.44	5142.71	5043.5	5408.95	4492.85	7324.91	5108.83	4354.78	4578.06	5041.44	4057.64	4026.99	2090.85	7926.97	6298.53	5031.88	4693.31	3396.21	4138.66	7241.52	5619	4039.77	2899.72	5775.77	5779.83	4846.68	4695.89	5696.28	6180.65	5294.48	5507.42	4030.6	5504.07	3825.04	5064.12	4727.9	4850.68	3581.9	4972.96	7707.62	4790.58	5278.56	3045.57	3002.43	3828.82
Ccalc.v3.01641	0	2.83126	1.83805	2.72013	3.2501	1.286	5.18041	4.53847	0.850436	7.99554	2.89411	2.40198	10.2532	1.92348	7.54769	11.3528	27.0294	1.99253	5.75339	9.62118	1.52183	5.94782	3.48079	0.744476	0	8.82259	23.1977	12.2602	5.01504	12.7937	0	0	1.48181	3.02542	3.06479	8.86279	8.15619	20.4426	3.98498	5.98144	0.996646	1.88224	1.27218	0	2.6358	0	3.84541	5.24747	8.37816
Ccalc.v3.01642	0	0	0	0	1.30004	0	0.740058	0	0	0	1.44706	0	1.70887	0	0	1.62182	3.48766	0	0	1.60353	0	0	0	2.97791	0	0	0	1.22602	0	1.06614	0	0	0	0	0	0	0	0	0	0	0	1.88224	0	0	0	0	0	0	0
Ccalc.v3.01643	222.105	179.785	250.587	233.931	159.905	192.9	339.687	265.954	204.955	284.841	171.476	235.394	189.684	243.32	258.131	214.081	197.053	112.246	265.375	122.67	66.9603	138.782	140.102	106.46	142.944	162.728	132.227	156.93	141.675	127.937	143.877	68.57	82.9816	94.7964	79.6845	97.4907	84.2806	172.626	133.895	142.7	112.621	65.8784	192.1	108.836	68.5309	142.664	121.131	147.804	123.997
Ccalc.v3.01644	408.48	111.127	93.7404	171.368	84.5026	272.632	39.9631	186.077	221.964	140.921	143.259	208.171	139.273	195.233	283.793	145.964	319.121	70.4029	455.957	84.1853	89.7877	192.313	299.348	154.107	75.2335	256.835	237.777	118.924	160.481	348.628	202.04	56.6448	91.8725	145.22	193.082	299.365	114.187	111.299	114.768	348.632	139.531	417.857	865.084	139.687	212.182	204.691	149.971	202.027	257.209
Ccalc.v3.01645	0	0	0	0	0	0	0	0	0	0	0	0	0	0	0	0	0	0	0	0	0	0	0	0	0	0	1.15989	0	0	0	0	0	0	0	0	0	0	0	0	0	0	0	0	0.856973	0	0	0	0	4.18908
Ccalc.v3.01646	0	0	0	0	0	0	0	0	0	0	0	0	3.41774	0	0	0	0	1.32836	2.8767	0	0	0	0	0	1.88084	1.96058	0	4.90407	0	3.19842	0	0.993768	0	0	12.2591	7.87803	24.4686	27.2568	9.56396	18.7988	0	0	0	9.42671	28.9939	33.0814	0	0	0.837816
Ccalc.v3.01647	0	0	0	0	0	0	0	0	0	0	0	0	11.9621	0	0	0	0	0.664178	0	0	0	0	0.870198	0	0	0	0	4.90407	1.88064	25.5874	0	1.98754	2.22272	3.02542	27.5831	19.6951	80.2026	68.142	21.5189	51.2695	0	0	0	0	52.7161	86.8388	9.61353	1.74916	0
Ccalc.v3.01648	71103.6	41764.6	24096.2	50553.6	20744.1	26985.4	11073.5	9045.17	136046	12819.8	124242	28405.8	284139	41768.3	103352	73723.2	33337.7	107149	101742	50740.5	85458.1	92506.5	288822	49833	25602.9	33425.9	98505.7	266922	109808	280049	68157.8	93892.2	39523.7	59154	191304	406950	174950	397186	168680	201895	165409	21382.2	50892.4	188142	218268	249914	65818.1	46315.9	134650
Ccalc.v3.01649	558.16	3998.44	785.459	272.013	91.6528	228.908	149.492	265.047	183.694	327.817	47.7529	1143.34	220.444	148.108	150.954	51.8983	26.1575	148.776	795.407	2345.96	342.411	33.7043	19.1444	1229.13	1158.6	75.4822	20.878	6.13009	117.853	61.8362	192.856	96.3955	22.2272	6.05084	15.3239	33.4816	36.7029	6.8142	27.0979	75.1952	13.9531	7.52896	26.7158	119.976	14.4969	24.8111	196.116	74.3391	55.2958
Ccalc.v3.01650	0	0.707814	0	0	2.60008	1.286	0	0	0.850436	0.999443	0	4.00329	0	0	3.01908	0	0	0	3.59587	3.20706	0	0	0	1.48895	0	3.92115	3.47966	0	0	1.06614	0	0	0	0	0	2.95426	2.71873	0	0	0.854491	0	0	0	0	0	4.13518	5.76812	16.617	2.51345
Ccalc.v3.01651	0	0	0	0	0	0	0	0	0	0	0	0	3.41774	0	0	0	0	0	0	0	0	5.94782	0	0	0	0	0	0	0	1.06614	0	0	0	0	0	0.984754	0	0	0.796997	0	0	0	0	0	0	0	0	0	1.67563
Ccalc.v3.01652	0	0	0	0	0	0	0	0	0	0	0	0	0	0	0	0	0	0	0	0	0	0	0	0	0	0	0	0	0	0	0	0	0	0	0	8.86279	0	0	0	0	0	0	0	0	0	0	0	0	0
Ccalc.v3.01653	0	0.707814	1.22536	0	1.30004	15.432	16.2813	9.98463	5.95305	0	0	4.00329	0	1.92348	1.50954	1.62182	0	63.7611	2.15752	0	0	5.94782	0	8.18924	14.1063	0	0	0	0	0	0	0	0	0	3.06479	0.984754	0	0	0	2.56347	0	1.88224	0	0	1.3179	0	0	4.37289	2.51345
Ccalc.v3.01654	0	0	0	0	0	0	0	0	0	0	0	1.60132	0	2.88522	0	0	0	0	0	0	0	0	0	0	0	0	0	0	0	0	0	0	0	0	0	0	0	0	0.796997	0	0	1.88224	0	0	0	0	0	0	0
Ccalc.v3.01655	5.79405	8.49377	12.8663	2.72013	18.8506	149.176	134.691	246.893	41.6714	17.99	2.17058	62.4514	1.70887	2.88522	12.0763	11.3528	8.71916	484.85	108.595	5.61235	0	11.8956	0	64.025	185.262	4.90144	8.11921	9.80814	0	9.59527	0	4.96884	3.70453	0	0	7.87803	8.15619	20.4426	19.1279	0.854491	10.9631	26.3514	0	5.99881	3.95371	37.2166	21.1498	6.12204	7.54034
Ccalc.v3.01656	0.965675	0	2.45073	0	5.20016	262.344	28.1222	269.585	7.65393	0.999443	0	88.0725	0	0	1.50954	0	0	386.552	47.4655	0	0	3.96521	0	82.6369	253.913	0	0	0	0	0	0	0	0	0	0	0	0	0	3.98498	0	0	0	0	0	0	0	0	0	0
Ccalc.v3.01657	0	0	0	0	0	11.574	0	1.81539	0	0	0	4.00329	0	0	0	0	0	8.63432	0	0	0	0	0	0	2.82126	0	0	0	0	0	0	0	0	0	0	0	0	0	0	0	0	0	0	0	0	0	0	0	0
Ccalc.v3.01658	4.82837	2.83126	15.9297	0	8.45026	95.1639	51.8041	120.723	18.7096	2.99833	2.89411	23.2191	1.70887	7.69391	15.0954	0	0.871916	118.888	7.19174	0	0	5.94782	8.70198	27.5456	79.9356	0	0	0	8.14944	4.26456	0	0.993768	0	10.0847	0	4.92377	1.35937	9.08561	0.796997	6.83593	2.98994	16.9402	0	2.57092	5.27161	2.06759	0	0	5.86471
Ccalc.v3.01659	0	0	0	0	0	0	0.740058	0	0	0	0	0	0	0	1.50954	0	1.74383	0	0	0	0	0	0	0.744476	0	0	0	0	0	0	0	0	0	0	0	0	0	2.2714	0	0	0	0	0	0	0	0	0	0	0
Ccalc.v3.01660	7.7254	20.5266	31.2468	5.44026	14.9505	39.8659	24.4219	35.4001	45.9236	17.99	12.3	29.6244	28.1963	18.273	25.6622	27.571	15.6945	17.2686	23.0136	19.2424	12.1746	15.8609	14.7934	46.1575	17.8679	19.6058	34.7966	12.2602	9.4032	22.389	9.18362	11.9252	20.0045	14.1186	6.12957	16.7408	14.953	15.8998	8.76697	17.0898	13.9531	13.1757	7.6331	4.28487	11.8611	6.20277	17.3044	28.8611	6.70252
Ccalc.v3.01661	19.3135	12.7406	19.6058	2.72013	9.10028	10.288	8.8807	10.8923	24.6627	18.9894	11.5765	8.80725	6.83548	20.1965	36.2289	25.9492	12.2068	3.98507	1.43835	7.21588	9.13095	21.8087	0.870198	15.634	14.1063	7.8423	4.63955	1.22602	8.14944	10.6614	6.12241	6.95638	11.1136	7.05931	0	9.84754	16.3124	20.4426	19.1279	9.3994	18.9363	13.1757	8.90528	5.99881	6.58951	6.20277	0	8.74578	10.0538
Ccalc.v3.01662	0	0	1.22536	0	9.7503	3.85799	0	1.81539	6.80349	1.99889	2.17058	0	2.5633	1.92348	1.50954	0	7.84724	1.32836	0	3.20706	12.1746	3.96521	0	0.744476	2.82126	0	0	0	3.76128	0	6.12241	0	0.740907	1.00847	0	0	0	0	0	0	2.98994	0	0	0.856973	0	0	0	0	5.02689
Ccalc.v3.01663	2.89702	3.53907	4.28878	8.16039	5.20016	16.718	14.0611	6.35386	17.0087	9.99443	0.723528	9.60791	8.54435	4.8087	10.5668	4.86547	7.84724	7.30596	10.7876	1.60353	9.13095	5.94782	9.57218	23.0788	14.1063	13.724	5.79944	7.35611	3.1344	3.19842	9.18362	1.98754	3.70453	16.1356	3.06479	8.86279	2.71873	9.08561	5.57898	5.98144	0	5.64672	2.54437	0	3.95371	0	3.84541	0.874578	6.70252
Ccalc.v3.01664	0.965675	0	0	0	0	0	0	0	0	0	0	0	0	0	0	0	0	0	0	0	0	0	0	0	0	0	0	0	0	0	0	0	0	0	0	0	0	0	0	0	0	0	0	0	0	0	0	0	0
Ccalc.v3.01665	0	0	0	0	0	0	0	0	0	0	0	0	0	0	0	0	0	0.664178	0	0	0	0	0	0	0	0	0	0	0	0	0	0	0	0	0	0	0	2.2714	0	0	0	0	0	0	0	0	0	0	0
Ccalc.v3.01666	0	0	0	0	0	0	0	0	0	0	0	0	0	0	0	0	0	0	0	0	0	0	0	0	0	0	0	0	0	0	0	0	0	0	0	0	0	0	0	0	0	0	0	0	0	0	0	0	0
Ccalc.v3.01667	7.7254	4.9547	5.51414	8.16039	5.85018	19.29	17.0213	14.5231	24.6627	12.9928	3.61764	16.8138	4.27217	24.0435	6.03815	16.2182	1.74383	2.65671	8.63009	11.2247	3.04365	9.91304	5.22119	8.18924	14.1063	14.7043	5.79944	7.35611	8.14944	6.39685	6.12241	2.98131	5.92726	5.04236	0	7.87803	2.71873	4.5428	3.98498	5.98144	3.98659	9.4112	5.08873	3.42789	1.3179	12.4055	3.84541	7.8712	10.0538
Ccalc.v3.01668	2.89702	2.12344	0.612682	0	3.2501	2.572	4.44035	0.907694	9.3548	5.99666	2.89411	8.00659	3.41774	4.8087	6.03815	1.62182	0.871916	0	0.719174	4.00882	0	1.98261	3.48079	6.70029	2.82126	9.80288	4.63955	14.7122	5.64192	2.13228	3.06121	2.98131	4.44544	2.01695	0	2.95426	4.0781	0	4.78198	5.12695	0	0	0	2.57092	2.6358	8.27036	5.76812	0.874578	5.02689
Ccalc.v3.01669	0.965675	0	2.45073	0	0	0	2.22017	0	6.80349	0.999443	0	0	0	0.961739	0	0	0.871916	0	0	0	0	0	0	0	0	0	0	0	0	0	0	0	0	0	0	0	1.35937	0	0	0	0	0	0	0	0	0	0	1.74916	0
Ccalc.v3.01670	0.965675	2.12344	8.57755	0	0.65002	21.862	68.8254	4.53847	10.2052	2.99833	8.68234	1.60132	0.854435	2.88522	1.50954	0	6.97533	1.32836	1.43835	5.61235	3.04365	0	44.3801	5.21133	22.57	1.96058	0	2.45204	0	21.3228	0	1.98754	6.66816	5.04236	0	1.96951	0	6.8142	0	1.70898	0.996646	3.76448	3.81655	12.8546	1.3179	0	0	1.74916	0
Ccalc.v3.01671	0.965675	2.12344	11.641	2.72013	0.65002	0	8.8807	1.81539	0	0	5.0647	0.800659	3.41774	0	125.292	11.3528	2.61575	4.64925	0.719174	0	0	0	0.870198	5.21133	3.76167	0	0	0	6.2688	1.06614	0	0.993768	0.740907	4.03389	0	2.95426	0	2.2714	3.18799	0	3.98659	1.88224	7.6331	1.71395	1.3179	0	0	0.874578	0
Ccalc.v3.01672	9.65675	16.9875	34.9229	16.3208	21.4507	11.574	4.44035	10.8923	71.4366	4.99721	12.3	8.80725	50.4116	11.5409	18.1145	25.9492	184.846	9.96267	1.43835	93.0047	48.6984	7.93043	12.1828	8.93372	8.46377	6200.32	338.687	199.841	111.585	68.233	42.8569	88.4454	35.5635	82.6948	9.19436	214.676	280.029	124.927	1461.69	106.811	989.67	528.91	113.224	55.7033	594.374	341.152	4301.09	6959.89	416.394
Ccalc.v3.01673	3442.63	2257.22	1328.91	1207.74	555.767	1638.36	1345.43	2057.74	2319.14	1987.89	3170.5	1940.8	2208.71	2162.95	1600.11	765.5	73.2409	2901.79	1482.94	1438.37	1328.55	1556.35	1642.93	2316.07	2620.95	1260.65	2361.53	1797.34	3299.9	2823.14	1864.27	1692.39	769.061	106.898	1532.39	940.44	1659.79	1451.43	1591.6	2648.92	864.092	31.9981	1415.94	1601.68	1559.08	773.279	742.165	795.866	1650.5
Ccalc.v3.01674	161.268	115.374	87.0009	95.2045	42.9013	109.31	58.4646	148.862	144.574	95.9465	198.97	93.6771	135.001	119.256	86.0437	79.4693	8.71916	160.067	96.3694	163.56	158.27	105.078	73.9668	104.227	191.845	65.6793	157.745	85.8212	161.108	181.244	107.142	119.252	63.718	14.1186	119.527	73.8566	96.5149	61.3278	74.9177	139.282	49.8323	1.88224	67.4257	78.8415	65.8951	31.0139	42.2995	42.8543	89.6463
Ccalc.v3.01675	750.329	722.678	551.414	682.753	287.959	1562.49	1815.36	606.339	1336.89	751.581	1288.6	661.344	1784.06	1347.4	1400.85	703.871	77.6005	793.029	787.496	675.888	1110.93	674.086	1235.68	830.836	1500.91	1118.51	2323.25	494.085	944.081	758.026	1196.93	606.199	483.812	177.491	539.402	888.248	708.229	1321.96	1501.54	1584.23	815.257	9.4112	1212.39	738.711	571.97	1133.04	1149.78	1506.9	1283.53
Ccalc.v3.01676	0	1.41563	0.612682	0	4.55014	7.71599	0	4.53847	0	0.999443	0	6.40527	0	0	0	0	0	0	0.719174	0	0	0	0	0	0	9.80288	32.4768	0	0	1.06614	0	0	0	0	0	2.95426	0	0	0	0	0	1.88224	0	0	0	0	0	0	0
Ccalc.v3.01677	0	0	0	0	0	0	0	0	0	0	0	2.40198	0	0	0	0	0	0	0.719174	0	0	0	0	0	0	0.980288	16.2384	0	0	0	0	0	0	0	0	0	0	0	0	0	0	0	1.27218	0	0	0	0	0	0
Ccalc.v3.01678	0	0	0	0	0	0	0	0	0	1.99889	0	0	0	0	0	0	0	0	0	0	0	0	0	0	0	0	0	0	0	0	0	0	0	0	0	0	0	0	0	0	0	0	0	0	0	0	0	0	0
Ccalc.v3.01679	20.2792	16.9875	28.1834	16.3208	16.9005	41.1519	17.7614	24.5077	14.4574	14.9916	16.6411	41.6343	23.0697	19.2348	22.6431	12.9746	33.1328	16.6045	16.541	17.6388	22.8274	33.7043	19.1444	17.8674	22.57	57.837	42.9158	38.0065	33.2246	29.852	33.6733	35.7757	20.7454	31.2626	36.7774	17.7256	33.9841	22.714	70.1357	22.2168	20.9296	26.3514	25.4437	16.2825	35.5834	4.13518	38.4541	27.9865	15.0807
Ccalc.v3.01680	74.357	48.8392	120.086	43.5221	68.2521	120.884	68.8254	81.6924	104.604	106.94	62.2234	79.2652	44.4306	83.6713	67.9292	71.3602	46.2116	75.7163	84.1434	58.5288	50.2202	81.2869	38.2887	49.8799	73.3526	232.328	173.983	170.416	126.63	82.0929	91.8362	164.966	84.4634	133.118	55.1662	58.1005	82.9213	59.0564	250.257	111.938	70.7619	80.9363	101.775	59.9881	160.784	119.92	167.275	171.417	68.7009
Ccalc.v3.01681	0	0	0.612682	0	0.65002	0	0.740058	0.907694	2.55131	0.999443	0	0.800659	0	0	3.01908	1.62182	2.61575	0	0	0	3.04365	0	3.48079	0.744476	0	1.96058	1.15989	6.13009	1.25376	5.33071	6.12241	3.97507	1.48181	1.00847	0	1.96951	4.0781	0	3.18799	5.12695	0.996646	0	2.54437	0	0	10.338	0	0	1.67563
Ccalc.v3.01682	924.151	780.011	785.459	960.206	759.874	833.327	1010.92	424.801	605.511	809.548	779.24	481.196	757.883	811.708	529.848	771.988	715.843	868.745	637.188	792.945	741.129	884.243	918.059	958.885	886.815	535.237	408.28	534.544	450.727	678.066	376.528	609.18	611.248	803.753	628.281	686.374	842.806	760.919	585.793	689.574	805.29	798.07	399.465	961.524	678.72	829.104	547.971	458.279	488.446
Ccalc.v3.01683	149.68	227.916	187.481	179.529	189.156	156.892	185.015	141.6	140.322	176.901	205.482	181.75	217.026	130.797	131.33	147.586	213.619	185.306	145.273	149.93	101.962	150.678	145.323	184.63	129.778	169.59	221.538	158.156	144.182	144.995	171.428	146.084	297.845	180.517	196.146	119.155	152.249	195.341	159.399	110.229	197.336	299.276	181.922	189.391	142.333	105.447	151.894	158.299	148.293
Ccalc.v3.01684	388.201	339.043	336.975	443.381	393.912	389.657	359.668	376.693	403.107	310.827	319.799	369.904	348.609	312.565	369.837	429.783	479.554	407.141	284.074	382.442	433.72	479.791	381.147	394.572	349.836	302.909	244.736	224.361	345.411	235.617	336.733	331.919	697.193	334.813	373.904	342.694	300.42	263.483	324.378	239.258	223.249	361.39	260.797	305.082	278.077	252.246	315.324	270.245	335.964
Ccalc.v3.01685	557.194	467.157	633.514	500.504	560.317	587.701	675.673	407.555	526.42	557.689	598.358	516.425	575.889	529.918	350.213	567.638	586.799	618.35	465.306	643.817	473.288	436.174	559.537	524.856	451.401	529.355	632.139	487.955	573.595	390.208	502.038	530.672	594.207	613.151	471.977	392.917	466.262	570.122	511.672	495.605	504.303	543.967	414.732	579.314	486.306	527.235	547.971	551.859	444.042
Ccalc.v3.01686	0.965675	3.53907	5.51414	0	1.95006	5.14399	14.8012	0	8.50436	2.99833	0	4.80395	2.5633	0	1.50954	4.86547	2.61575	0.664178	0	0	7.60913	0	8.70198	0	0	4.90144	11.5989	6.13009	4.38816	10.6614	0	0	0.740907	3.02542	0	0	0	6.8142	5.57898	5.98144	9.96646	3.76448	3.81655	0.856973	1.3179	4.13518	0	2.62373	0
Ccalc.v3.01687	0.965675	5.66251	1.22536	16.3208	3.2501	1.286	13.321	2.72308	8.50436	10.9939	0	5.60461	0.854435	0	4.52862	3.24365	4.35958	3.98507	3.59587	0.801765	12.1746	0	13.9232	2.97791	9.40418	2.94086	1.15989	0	5.64192	9.59527	0	0	1.48181	10.0847	9.19436	4.92377	1.35937	29.5282	9.56396	7.69042	5.97988	5.64672	11.4496	4.28487	6.58951	4.13518	9.61353	2.62373	1.67563
Ccalc.v3.01688	0	0	0	0	0	0	0	0	0	0	0	0	0.854435	0	0	0	0	0	0	0	0	0	0	0	0	0	0	0	0	0	0	0	0	0	0	0.984754	0	0	0	0	0	0	0	0	0	0	0	0	0
Ccalc.v3.01689	1069	1179.93	1005.41	894.923	1287.69	1134.25	1212.96	1086.51	1010.32	1318.26	1049.12	1229.01	787.789	1100.23	768.355	914.708	646.09	1201.5	1027.7	1044.7	1056.15	1147.93	1052.94	1229.87	1269.56	852.85	632.139	1010.24	1127.13	914.749	805.097	1143.83	1437.36	978.218	1106.39	748.413	943.4	840.418	887.058	851.073	917.911	760.425	782.392	1342.88	979.202	1066.88	811.382	978.652	795.925
Ccalc.v3.01690	4451.76	3914.92	4237.92	3674.9	4273.88	3737.11	3795.02	3860.42	3520.81	3682.95	3534.44	3549.32	3821.89	3830.61	3503.64	4228.09	3557.42	4647.92	4037.44	3814.8	3573.25	4100.03	3539.09	4119.93	3649.76	3556.48	3303.36	3307.8	3878.51	3627.01	3581.61	3854.83	4415.06	3710.17	3628.71	3428.91	3361.71	3223.12	3553.81	3218.01	3761.34	3310.86	3831.81	4002.92	3810.06	3591.4	3214.77	3514.05	3233.13
Ccalc.v3.01691	15.4508	36.8063	38.599	43.5221	51.3516	19.29	37.743	24.5077	20.4105	13.9922	23.1529	20.0165	25.633	30.7756	34.7194	38.9238	64.5218	23.9104	9.34927	40.0882	48.6984	19.8261	30.4569	22.3343	25.3913	16.6649	17.3983	41.6846	25.7021	15.9921	36.7345	35.7757	28.1545	47.3982	12.2591	24.6189	61.1714	63.5992	38.2559	44.4335	50.829	79.0541	11.4496	28.2801	27.676	51.6898	13.4589	20.9899	16.7563
Ccalc.v3.01692	39.5927	78.5673	94.9658	108.805	115.704	114.454	74.0058	80.7848	77.3897	55.9688	83.9293	59.2488	94.8422	75.9774	70.9483	121.637	198.797	69.0745	59.6915	85.7888	94.3532	91.1999	76.5774	61.0471	55.4847	50.975	84.6718	67.431	71.4643	104.482	61.2241	63.6012	72.6089	48.4067	85.814	92.5669	93.7962	93.1275	98.0306	98.2665	36.8759	63.9962	39.4377	105.408	42.1729	45.487	34.6087	32.3594	71.2143
Ccalc.v3.01693	527.258	483.437	573.471	669.152	627.269	486.107	532.102	527.37	457.535	493.725	490.552	539.644	457.123	412.586	561.548	473.572	724.562	586.469	472.498	639.006	582.859	727.617	649.168	529.323	563.311	465.637	596.182	508.797	577.983	409.398	517.344	452.165	584.576	544.575	490.366	725.764	445.872	526.965	541.958	558.837	508.29	557.143	508.873	496.187	515.3	500.357	555.662	603.459	507.716
Ccalc.v3.01694	879.73	511.749	672.725	696.353	525.866	613.421	518.781	636.293	760.29	445.751	698.928	807.064	700.636	522.224	756.279	692.518	755.951	710.006	545.853	696.734	992.23	939.756	897.174	565.058	762.679	698.945	852.517	690.248	798.645	954.196	811.22	935.136	1203.97	1014.52	1054.29	989.678	777.557	699.592	806.561	673.339	970.734	950.531	899.433	653.014	1306.04	705.048	776.773	783.622	1110.11
Ccalc.v3.01695	2963.66	2558.04	2571.43	2491.64	2087.21	2418.96	2258.66	2560.6	2501.13	2036.86	2545.37	2683.81	2805.11	2392.81	2451.49	2395.43	1958.32	2770.95	2509.92	2021.25	2451.66	2714.19	2695.87	2510.37	1979.58	3018.31	4428.45	2624.9	2830.36	3016.11	3505.08	3806.13	3513.38	4132.72	3873.89	2946.38	2943.03	2709.78	3180.02	2783.93	4476.94	3627.08	4771.96	3058.54	3695.4	3235.78	4024.22	3654.86	3449.29
Ccalc.v3.01696	15.4508	15.5719	23.2819	8.16039	24.7008	27.006	28.1222	31.7693	26.3635	22.9872	54.2646	13.6112	28.1963	37.5078	37.7385	8.10911	33.1328	17.9328	27.3286	37.6829	35.002	37.6695	23.4953	23.0788	30.0934	28.4283	35.9565	19.6163	28.8365	30.9181	33.6733	28.8193	25.9317	54.4575	49.0366	62.0395	42.1403	43.1566	35.0679	38.4521	41.8592	67.7606	13.994	36.8498	15.8148	26.8787	28.8406	20.1153	28.4857
Ccalc.v3.01697	1215.78	1127.55	1258.45	1215.9	1296.14	1293.71	1400.93	1035.68	1076.65	1066.41	1216.25	1108.11	1110.76	1125.23	673.254	1010.4	1027.99	1338.98	1049.99	1370.22	1301.16	1278.78	1365.34	1300.6	1020.35	1279.28	1285.16	1237.05	1449.97	1495.8	1160.2	1469.78	1406.98	1576.24	1320.92	1013.31	1314.51	1367.38	1378.8	1248.41	1339.49	1624.37	1108.07	1545.12	1386.43	1288.11	1076.72	1216.54	1087.48
Ccalc.v3.01698	9.65675	12.0328	7.35219	16.3208	13.0004	11.574	42.1833	5.44616	5.95305	6.9961	21.7058	4.00329	33.3229	13.4643	9.05723	9.73094	87.1916	13.2836	2.8767	34.4759	3.04365	5.94782	59.1735	16.3785	29.153	3.92115	1.15989	9.80814	16.9258	8.52913	18.3672	25.838	20.7454	29.2457	39.8422	16.7408	33.9841	38.6138	30.2859	29.0527	35.8793	22.5869	0	12.8546	34.2655	14.4731	19.2271	5.24747	5.02689
Ccalc.v3.01699	372.75	403.454	337.588	408.019	458.264	403.803	318.965	312.247	349.529	245.863	253.235	351.489	299.907	322.183	321.532	463.841	388.875	466.917	347.361	380.036	433.72	402.469	382.887	479.443	398.737	250.954	138.027	158.156	351.68	300.652	260.203	312.043	354.153	343.889	303.414	329.893	220.217	236.226	209.61	287.964	239.195	212.693	181.922	278.516	303.118	289.463	315.324	188.909	187.671
Ccalc.v3.01700	1210.96	962.627	1104.67	1128.85	1465.8	934.921	959.856	1010.26	833.428	849.526	839.293	891.934	720.288	715.534	898.176	1117.44	1241.61	1213.45	906.879	1097.62	1129.19	1209.39	908.487	1110.01	923.491	627.384	542.827	814.076	993.605	798.54	746.934	937.124	1007.63	849.134	845.881	864.614	638.902	576.936	729.252	610.961	773.398	647.491	625.914	1181.77	831.596	754.67	580.657	611.33	742.305
Ccalc.v3.01701	3234.04	3738.67	3341.57	3476.33	3860.47	3081.25	3722.49	2891.91	2941.66	3660.96	2942.59	2987.26	3186.19	3408.4	2526.97	3066.87	2610.52	3405.24	3481.52	2885.55	3078.65	2509.98	3043.95	3656.12	3555.72	2962.43	3059.78	2966.96	2937.56	2738.92	2773.45	3180.06	3397.8	3385.44	2917.68	2710.04	3376.66	2425.86	2910.63	2686.52	3068.67	3495.32	3031.61	3179.37	3020.63	3002.14	2566.81	3159.85	2750.55
Ccalc.v3.01702	24.1419	832.389	170.326	62.563	18.2006	360.079	428.494	479.262	175.19	362.798	40.5176	691.769	4.27217	50.9722	612.873	38.9238	0	194.604	537.942	16.8371	4.56548	17.8435	3.48079	2169.4	210.654	4.90144	0	1.22602	5.01504	0	6.12241	0	1.48181	0	3.06479	2.95426	4.0781	0	19.1279	0	0.996646	0	1.27218	19.7104	0	8.27036	0	10.4949	5.86471
Ccalc.v3.01703	1123.08	1727.77	1312.98	2230.51	1409.89	1403.02	1430.53	1452.31	1467	1157.35	971.698	1671.78	3358.78	2132.18	2543.57	2067.82	4145.09	2980.17	2199.24	1176.19	2880.82	2575.41	2468.75	2087.51	2081.15	3774.11	2995.99	2487.59	2172.77	1462.75	2556.11	2068.03	1598.14	2456.64	2712.34	1736.12	1529.29	1957.95	1806	2231.08	3517.17	4541.85	4495.89	2909.42	2316.87	1767.79	3134.01	3828.9	1949.6
Ccalc.v3.01704	224.037	250.566	264.679	242.092	270.408	231.48	333.766	222.385	231.319	248.861	256.129	265.018	215.318	341.417	347.194	199.484	277.269	243.089	194.896	246.142	322.627	281.53	262.8	300.768	319.742	312.712	325.928	293.018	247.618	234.551	165.305	191.797	282.286	276.321	346.321	307.243	282.748	342.982	319.596	269.165	311.95	417.857	284.969	227.098	247.766	252.246	340.319	376.943	248.831
Ccalc.v3.01705	0.965675	3.53907	9.19024	0	3.2501	3.85799	0	3.63078	0.850436	6.9961	15.1941	4.00329	12.8165	3.84696	10.5668	0	4.35958	1.32836	0	10.4229	12.1746	5.94782	6.96158	3.72238	18.8084	0.980288	2.31977	2.45204	5.64192	9.59527	0	4.96884	1.48181	2.01695	9.19436	0	2.71873	6.8142	0	0.854491	0	1.88224	5.08873	0	2.6358	2.06759	1.92271	0	0
Ccalc.v3.01706	0	0	3.06341	0	2.60008	6.42999	0	2.72308	1.70087	0	5.78823	1.60132	1.70887	0	1.50954	0	0.871916	0	0	0	1.52183	0	1.7404	0	0	3.92115	1.15989	0	1.88064	1.06614	0	0	0	4.03389	0	0.984754	0	0	0	5.98144	6.97653	0	0	0.856973	2.6358	0	0	0	0
Ccalc.v3.01707	0	0	0	0	0	0	0	0	0	0	0	0	0	0	0	0	2.61575	0	0	0	0	0	0	0	0	0	0	0	0	0	0	0	0	0	0	0	0	0	0	0	0	0	0	0	0	0	0	0	0
Ccalc.v3.01708	0	0	1.22536	0	0	0	0	0	2.55131	0	0	0	0	0	0	0	0	0	0	0	0	0	0	0	0	0	0	0	0	0	0	0	0	0	0	0	0	0	1.59399	2.56347	0	1.88224	0	0	0	0	0	0	0
Ccalc.v3.01709	0.965675	0	0	0	3.2501	0	0.740058	0	0.850436	1.99889	2.17058	1.60132	0.854435	0	0	4.86547	0	0	0	0.801765	0	0	5.22119	0.744476	0.940418	0	0	0	1.25376	34.1165	0	0	0	5.04236	0	26.5884	0	61.3278	3.18799	52.9785	0	1.88224	0	0	0	64.0953	0	0	1.67563
Ccalc.v3.01710	0	0	0	0	0	0	0	0	0	0	0	0	0	0	0	0	0	0	0	0.801765	0	0	0	0	0	0	0	0	0	5.33071	0	0	0	0	0	8.86279	0	13.6284	0	6.83593	1.99329	0	0	0	0	8.27036	0	0	0
Ccalc.v3.01711	0	0	0	0	0	0	0	0	0	0	0	0	0	0	0	0	0	0	0	0	0	0	0	0	0	0	0	0	0	0	0	0	0	0	0	0	0	0	0	0	0	0	0	0	0	0	0	0	0
Ccalc.v3.01713	0	0	0	0	0	0	0	0	0	0	0	0	0	0	0	0	0	0	0	0	0	0	0	0	0	0	0	0	0	0	0	0	0	0	0	0	0	0	0	0	0	0	0	0	0	0	0	0	0
Ccalc.v3.01714	0	0	0	0	0	0	0	0	0	0	0	0	0	0	0	0	0	0	0	0	0	0	0	0	0	0.980288	0	0	0	0	0	0	0	0	0	0	0	0	0	0	0	0	0	0	0	0	0	0	0
Ccalc.v3.01715	0	0	0	0	0	0	0	0	0	0	0	0	0	0	0	0	0	0	0	0	0	0	0	0	0	0	0	0	0	0	0	0	0	0	0	0	0	0	0	0	0	0	0	0	0	0	0	0	0
Ccalc.v3.01716	0	0	2.45073	0	0	1.286	0	0	0	0	0	0	0	0	0	0	0	0	0	0	0	0	0	0	0	0	2.31977	0	0	0	0	0	0	0	0	0	0	0	2.39099	0	0	0	0	0	0	0	0	0	0
Ccalc.v3.01717	0	0	0	0	0	0	0	0	0	0	0	0	0	0	0	0	0	0	0	0	0	0	0	0	0	0	0	0	0	0	0	0	0	0	0	0	0	0	0	0	0	0	0	0	0	0	0	0	0
Ccalc.v3.01718	0	0	0	0	0	0	0	0	0	0	0	0	0	0	0	0	0	0	0	0	0	0	0	0	0	0	0	0	0	0	0	0	1.48181	0	0	0	0	0	0	0	0	0	0	0	0	0	0	0	0
Ccalc.v3.01719	0	0	0	0	0	0	0	0.907694	0	0	0	0	0	0	0	0	0	0	0	0	0	0	0	0	0	0	0	0	0	0	0	0	0	0	0	0	0	0	0	0	0	0	0	0	0	0	0	0	0
Ccalc.v3.01720	0	0	0	0	0	0	0	0	0	0	0	0	0	0	0	0	0	0	0	0	0	0	0	0	0	0	0	0	0	0	0	0	0	0	0	0.984754	0	0	0	0	0	0	0	0	0	0	0	0.874578	0
Ccalc.v3.01721	0	0	0	0	0	0	0	0	0	0	0	0	0	0	0	0	0	0	0	0	0	0	0	0	0	0	0	0	0	0	0	0	0	0	0	0	0	0	0	0	0	0	0	0	0	0	0	0	0
Ccalc.v3.01722	0	0	0	0	0	0	0	0	0	0	0	0	0	0	0	0	0	0	0	0	0	0	0	0	0	0	0	0	0	0	0	0	0	0	0	0	0	0	0	0	0	0	2.54437	0	0	0	0	0	0
Ccalc.v3.01723	0	0	0	0	0	0	0	0	0	0	0	0	0	0	0	0	0	0	0	0	0	0	0	2.23343	0	0	0	0	0	0	0	0	0	0	0	0	0	0	0	0	0	0	0	0	0	0	0	0	0
Ccalc.v3.01724	0	0	0	0	0	0	0	0	0	0	0	0	0	0	0	0	0	0	0	0	0	0	1.7404	0	0	0	1.15989	0	1.25376	0	0	0	0	0	0	0	0	0	0	0	0	0	0	0	0	0	0	0	0
Ccalc.v3.01725	0	0	0	0	0	0	0.740058	0	0	0	0	0	0	0	0	0	0	0	0	0	0	0	0	0	0	0	0	0	0	0	0	0	0	0	0	0	0	0	0	0	0	0	0	0	0	0	0	0	0
Ccalc.v3.01726	0	0	0	0	0	0	0	0	0	0	0	0	0	0	0	0	0	0	0	0	0	0	0	0	0	0	0	0	0	0	0	0	0	0	0	0	0	0	0	0	0	0	0	0	0	0	0	0	0
Ccalc.v3.01727	0	0	0	0	0	0	0	0	0	1.99889	0	0	0	0	0	0	1.74383	0	0	4.81059	0	0	1.7404	0	0	0	0	0	1.25376	1.06614	0	0	0	0	0	3.93902	0	0	1.59399	0	0	1.88224	1.27218	0.856973	0	0	0	0	0
Ccalc.v3.01728	0	0	0	0	0	0	0	0	0	0	0	0	0	0	0	0	0	0	0	0	0	0	0	0	0	0	0	0	0	0	0	0	0	0	0	0	0	0	0	0	0	0	0	0	0	0	0	0	0
Ccalc.v3.01729	227.899	378.68	295.313	266.573	237.257	259.772	261.241	205.139	268.738	300.832	146.876	252.208	226.425	264.478	208.316	168.67	81.9601	164.052	253.869	140.309	124.79	184.382	220.16	221.854	204.071	235.269	240.097	207.197	181.795	211.096	214.284	165.959	177.077	310.61	297.284	302.32	331.685	263.483	294.092	196.533	331.883	431.033	305.324	189.391	188.46	349.423	219.189	376.068	310.83
Ccalc.v3.01730	84.9794	159.258	131.114	133.286	125.454	126.028	97.6877	96.2155	108.005	164.908	90.441	115.295	105.95	89.4417	81.5151	87.5784	76.7286	43.1716	151.027	73.7624	97.3968	105.078	101.813	84.8703	63.008	123.516	133.387	118.924	85.2557	106.614	97.9586	92.4205	128.177	157.322	76.6197	98.4754	156.327	95.3989	130.707	115.356	123.584	255.985	115.769	75.4136	80.3921	192.286	130.744	237.011	148.293
Ccalc.v3.01731	86.9107	160.674	153.171	184.969	215.157	100.308	97.6877	123.446	115.659	159.911	70.9058	108.89	64.937	105.791	93.5914	152.451	308.658	104.276	97.8077	101.022	121.746	136.8	116.607	85.6148	94.0418	94.1076	134.547	139.766	70.8375	103.416	91.8362	87.4516	106.691	128.076	67.4253	151.652	108.749	109.027	152.226	78.6132	154.48	335.039	119.585	104.551	114.658	90.974	136.512	178.414	157.509
Ccalc.v3.01732	2.89702	0	0	0	0	0	0	0	0	0	0	0	0	0	0	0	0	1.99253	0	0	1.52183	0	0	0	0.940418	0	0	0	0	0	0	0	0	0	0	0	0	0	0	0	0	0	0	0	0	0	0	0	0
Ccalc.v3.01733	0	0	0	0	0	0	0	0	0	0	0	0	0	0	0	0	0	0	0	0	0	0	0	0	0	0	0	0	0	0	0	0	0	0	0	0	0	0	0	0	0	0	6.36091	0	0	0	0	0	0
Ccalc.v3.01735	0	0	0	0	0	0	0	0	0	0	0.723528	0	0	0	0	0	0	0	0	0	0	0	0.870198	0	0	0	0	0	1.25376	0	0	0	0	0	0	0.984754	0	0	0.796997	0	0	0	0	0	0	4.13518	1.92271	0	1.67563
Ccalc.v3.01736	0	2.83126	0.612682	0	0	2.572	5.92047	0	1.70087	0	0.723528	0	0	0	0	0	0	0	0.719174	0	0	0	4.35099	0	0	0	1.15989	0	0	1.06614	0	0.993768	0	0	0	0	0	0	0	1.70898	0	0	0	0	0	0	0	0	0
Ccalc.v3.01737	0.965675	0.707814	3.67609	2.72013	2.60008	0	0	0	1.70087	1.99889	5.0647	1.60132	1.70887	4.8087	0	0	0	3.98507	0	0.801765	0	1.98261	1.7404	120.605	0.940418	0.980288	2.31977	2.45204	0.62688	0	0	0.993768	0.740907	2.01695	0	0.984754	0	4.5428	0.796997	1.70898	2.98994	0	2.54437	0.856973	0	0	0	3.49831	0
Ccalc.v3.01738	3.8627	8.49377	7.35219	5.44026	9.10028	12.86	7.40058	23.6	9.3548	23.9866	7.23528	9.60791	17.0887	7.69391	9.05723	34.0583	19.1822	5.31343	10.0684	18.4406	13.6964	19.8261	9.57218	6.70029	2.82126	33.3298	17.3983	6.13009	9.4032	4.26456	6.12241	4.96884	17.0409	5.04236	6.12957	7.87803	10.8749	6.8142	11.158	23.9258	7.97317	9.4112	5.08873	3.42789	11.8611	6.20277	7.69083	6.99662	14.2429
Ccalc.v3.01739	6.75972	6.37032	7.35219	13.6006	3.90012	11.574	8.8807	8.16924	1.70087	6.9961	3.61764	7.20593	5.98104	11.5409	6.03815	6.48729	15.6945	6.64178	6.47257	4.81059	1.52183	9.91304	2.61059	7.44476	7.52335	11.7635	17.3983	14.7122	1.88064	1.06614	0	3.97507	5.92726	13.1101	12.2591	3.93902	4.0781	0	9.56396	11.1084	3.98659	7.52896	1.27218	2.57092	3.95371	10.338	0	8.74578	8.37816
Ccalc.v3.01740	1.93135	1.41563	1.22536	0	0	2.572	0	0	0.850436	0	1.44706	1.60132	0.854435	0	0	1.62182	1.74383	1.99253	0.719174	0	0	1.98261	3.48079	0	3.76167	0	2.31977	7.35611	0	0	0	0	0.740907	2.01695	0	0	0	6.8142	2.39099	5.12695	0	0	1.27218	0	0	0	0	4.37289	0.837816
Ccalc.v3.01741	14.4851	56.6251	20.8312	19.0409	18.8506	56.5839	28.1222	40.8462	28.9148	39.9777	44.8587	33.6277	44.4306	42.3165	37.7385	56.7638	28.7732	27.8955	42.4313	31.2688	30.4365	29.7391	47.8609	29.0346	18.8084	113.713	46.3955	56.3968	36.9859	39.4472	21.4284	26.8317	29.6363	33.2796	27.5831	44.3139	43.4997	31.7996	60.5718	48.706	43.8524	33.8803	31.8046	28.2801	26.358	35.149	24.9952	72.5899	32.6748
Ccalc.v3.01742	5.79405	3.53907	1.83805	0	3.2501	5.14399	2.96023	1.81539	3.40174	1.99889	4.34117	6.40527	1.70887	8.65565	0	1.62182	0	0.664178	1.43835	4.81059	0	1.98261	2.61059	0	4.70209	5.88173	3.47966	4.90407	2.50752	4.26456	0	0	2.96363	4.03389	3.06479	9.84754	1.35937	0	6.37598	5.12695	0.996646	0	0	0.856973	3.95371	0	0	2.62373	5.86471
Ccalc.v3.01743	12.5538	7.07814	34.3102	19.0409	10.4003	33.4359	37.0029	10.8923	17.8592	8.99498	15.9176	55.2455	11.9621	25.0052	45.2862	17.8401	11.3349	3.98507	13.6643	17.6388	9.13095	61.4608	6.96158	20.1009	20.6892	34.3101	17.3983	14.7122	3.1344	2.13228	0	10.9315	17.0409	1.00847	0	0.984754	5.43746	9.08561	11.955	21.3623	8.96982	1.88224	3.81655	0.856973	0	12.4055	42.2995	13.1187	5.86471
Ccalc.v3.01744	0	0	0	0	0	0	0	0	1.70087	0	0	0	0	0	0	0	0	0	0	0	0	0	0	0	0	0	0	0	0	0	0	0.993768	0	0	0	0	0	0	0	0	0	0	0	0	0	0	0	0	0
Ccalc.v3.01745	2.89702	4.24688	7.35219	2.72013	4.55014	1.286	2.22017	6.35386	2.55131	3.99777	3.61764	6.40527	4.27217	6.73217	10.5668	8.10911	13.9507	0	7.19174	3.20706	1.52183	7.93043	0	5.21133	4.70209	1.96058	1.15989	1.22602	0	3.19842	0	0.993768	0.740907	3.02542	0	0.984754	5.43746	2.2714	3.18799	2.56347	0.996646	0	1.27218	15.4255	1.3179	6.20277	0	6.99662	7.54034
Ccalc.v3.01746	2683.61	2146.09	2409.07	1795.29	1816.16	2818.91	1829.42	2390.87	1984.07	1947.91	2022.98	2361.14	1919.06	2157.18	1950.32	2126.21	1390.71	2632.14	1897.9	1914.61	1739.45	2369.22	1810.88	2778.39	1862.97	1308.68	1205.12	1431.99	2041.12	1718.62	1472.44	2335.36	2346.45	1651.88	2130.03	1395.4	1436.85	1521.84	1209.84	1268.07	1454.11	895.946	1315.44	1877.63	1967.63	1672.68	1163.24	1032.88	1591.01
Ccalc.v3.01747	140.989	133.777	270.193	146.887	206.056	213.476	101.388	143.416	136.07	151.915	138.917	146.521	88.0068	92.3269	81.5151	129.746	120.324	149.44	79.1092	141.111	165.879	184.382	138.361	180.908	134.48	208.801	118.308	172.868	158.601	171.649	174.489	150.059	167.445	184.55	190.017	143.774	140.015	208.969	181.715	169.189	386.699	353.861	143.757	137.116	148.923	256.381	248.029	211.648	150.807
Ccalc.v3.01748	787.991	73.6126	330.236	146.887	96.853	1943.14	29.6023	1604.8	30.6157	184.897	45.5823	2090.52	34.1774	26.9287	21.1335	66.4947	16.5664	15.9403	11.5068	45.7006	35.002	89.2173	39.1589	1316.23	1391.82	25.4875	15.0785	24.5204	45.1354	28.7858	6.12241	25.838	17.0409	13.1101	27.5831	37.4207	35.3435	54.5136	38.2559	46.1425	10.9631	20.7046	16.5384	16.2825	25.0401	33.0814	28.8406	48.9764	31.837
Ccalc.v3.01749	429.725	747.451	498.724	603.869	794.325	243.054	51.064	116.185	535.775	583.674	964.463	251.407	529.749	329.876	397.009	664.947	283.373	107.597	66.8832	481.059	400.24	634.434	507.325	110.182	180.56	541.119	613.58	746.645	702.733	550.129	336.733	386.576	406.017	466.923	327.932	839.995	674.245	679.149	628.034	601.562	565.099	619.257	270.975	364.214	529.797	777.414	959.431	945.418	681.982
Ccalc.v3.01750	350.54	310.73	363.321	424.34	505.716	366.509	300.464	304.077	285.747	340.81	314.735	375.509	304.179	258.708	307.946	348.692	496.12	411.79	284.074	347.966	385.022	400.487	286.295	332.781	378.048	283.303	451.196	322.443	352.934	305.983	299.998	319.993	386.753	393.304	340.191	301.335	293.623	338.439	311.626	257.202	296.004	393.388	248.076	368.498	351.88	291.53	299.942	329.716	285.695
Ccalc.v3.01751	167.062	744.62	285.51	622.91	895.728	901.485	1366.89	1140.97	1558	402.775	1065.76	532.438	688.674	802.09	1474.82	1318.54	1498.82	1284.52	2074.1	1160.96	1078.97	1128.1	884.991	1150.96	1436.02	449.952	175.143	535.77	773.57	377.414	508.16	415.395	558.644	361.033	570.05	210.737	361.591	567.85	100.422	522.094	322.913	175.048	408.371	426.773	311.025	419.721	186.503	216.895	333.451
Ccalc.v3.01752	25.1075	1.41563	0	0	1.30004	2.572	19.2415	2.72308	7.65393	19.9889	11.5765	14.4119	5.98104	2.88522	10.5668	24.3273	11.3349	7.30596	8.63009	8.01765	7.60913	5.94782	6.09138	8.93372	6.58293	20.586	1.15989	3.67805	3.1344	8.52913	0	10.9315	1.48181	0	6.12957	12.8018	0	9.08561	3.18799	12.8174	0	1.88224	8.90528	10.2837	0	0	1.92271	7.8712	0.837816
Ccalc.v3.01753	0.965675	1.41563	0.612682	0	0	0	1.48012	0	0	0.999443	0	2.40198	0	0	0	0	0	0.664178	2.8767	2.40529	0	0	0	2.23343	0	3.92115	0	0	0	1.06614	0	0	0	1.00847	0	3.93902	0	0	0	5.12695	0	0	0	0	2.6358	2.06759	3.84541	2.62373	0
Ccalc.v3.01754	758.055	818.941	1186.77	1177.82	916.528	902.771	493.619	811.478	432.872	1238.31	329.205	883.927	287.09	504.913	492.11	484.925	374.052	421.753	698.318	287.834	254.145	293.426	363.743	778.722	538.86	417.603	480.193	308.956	264.543	269.734	422.446	240.492	294.14	361.033	260.507	363.374	331.685	220.326	364.228	305.053	407.628	562.79	429.998	319.651	276.76	386.639	374.928	571.974	395.449
Ccalc.v3.01756	0	0	0	0	0	0	0	0	0	0	0	0	0	0	0	0	0	0	0	0	0	0	0	0	0	0	0	0	0	0	0	0	0	0	0	0	0	0	0	0	0	0	0	0	0	0	0	0	0
Ccalc.v3.01757	2.89702	0	0.612682	0	0	0	0	0	0.850436	0	0	4.80395	0	0	0	0	0.871916	0	0	0	0	0	0	0.744476	5.64251	0	0	0	0.62688	0	0	0	0	0	0	0	0	0	1.59399	0	0	1.88224	0	0	0	0	0	0.874578	1.67563
Ccalc.v3.01758	0	0	0	0	1.95006	0	0	0	0	0	0	0	0	0	0	0	0	0	0	0	0	0	0	0	0	0	0	0	0	0	0	0	0	0	0	2.95426	0	0	0	0	0	0	0	0	0	0	0	0	0
Ccalc.v3.01759	0	1.41563	0	0	0	0	0	0	0	1.99889	0	0.800659	0	0.961739	0	0	0	0	0	0	0	0	0	0	0	0.980288	2.31977	0	0	2.13228	0	0	2.22272	0	0	4.92377	0	0	0	0	0	0	2.54437	0	0	0	0	0	1.67563
Ccalc.v3.01760	0	0	0	0	0	0	0	0	0	0	0	0	0	0	0	0	0	0	0	0	0	0	0	0	0	0	0	0	0	0	0	0	0	0	0	0	0	0	0	0	0	0	0	0	0	0	0	0	0
Ccalc.v3.01761	0	0	0	0	0	0	0	0	0	0	0	0	0	0	0	0	0	0	0	0	0	0	0	0	0	0	0	0	0	0	0	0	0	0	0	0	0	0	0	0	0	0	0	0	0	0	0	0	0
Ccalc.v3.01762	0	0	0	0	0	0	0	0	0	0	0	0	0	0	0	0	0	0	0	0	4.56548	0	0	0	0	0	0	0	0	0	0	0	0	0	0	0	0	0	0	0	0	0	0	0	0	0	0	0	0
Ccalc.v3.01763	0	0	0	0	0	0	0	0	0	0	0	0	0	0	0	0	0	0	0	0	0	0	0	0	0	0	0	0	0	0	0	0	0	0	0	0	0	0	0	0	0	0	0	0	0	0	0	0	0
Ccalc.v3.01764	0	0	0	0	0	0	0	0	0	0	0	0	0	0	0	0	0	0	0	0	0	0	0	0	0	0	0	0	0	0	0	0	0	0	0	0	0	0	0	0	0	0	0	0	0	0	0	0	0
Ccalc.v3.01765	0	0	0	0	0	0	0	0	0	0	0	0	0	0	0	0	0	0	0	0	0	0	0	0	0	0	0	0	0	0	0	0	0	0	0	0	0	0	0	0	0	0	0	0	0	0	0	0	0
Ccalc.v3.01766	0	0	1.22536	0	0	0	0	0.907694	0	0	0	0	0	0	0	0	0	0	0	0	0	0	0	0	0	0	0	0	0	0	0	0	0	0	0	0	0	0	0	0	0	0	0	0	0	0	1.92271	0	0
Ccalc.v3.01767	0	0	0	0	0	0	0	0	0	0	0	0	0	0	0	0	0	0	0	0	0	0	0	0	0	0	0	0	0	0	0	0	0	0	0	0	0	0	0	0	0	0	0	0	0	0	0	0	0
Ccalc.v3.01768	0	0	0	0	0	0	0	0	0	0	0	0	0	0	0	0	0	0	0	0	0	0	0.870198	0	0	0	0	0	0	0	0	0	0	0	0	0	0	0	0	0	0	0	0	0	0	6.20277	0	0	0
Ccalc.v3.01769	0	0	0	0	0	0	0	0	0	0	0	0	0	0	0	0	0	0	0	0	0	0	0	0	0	0	0	0	0	0	0	0	0	0	0	0	0	0	0	0	0	0	0	0	0	0	0	0	0
Ccalc.v3.01770	0	0	0	0	0	0	0	0	0	0	0	0	0	0	0	0	0	0	0	0	0	0	0	0	0	0	0	0	0	2.13228	0	0	0	0	0	0	0	0	0	0	0	0	0	0	0	0	0	0	0
Ccalc.v3.01771	0	0	0	0	0	0	0	0	0	0	0	0	0	0	0	0	0	0	0	0	0	0	0	0	0	0	0	0	0	0	0	0	0	0	0	0	0	0	0	0	0	0	0	0	0	0	0	0	0
Ccalc.v3.01772	0	0	0	0	0	0	0	0	0	0	0	0	0	0	0	0	0	0	0	0	0	0	0	0	0	0	0	0	0	0	0	0	0	0	0	0	1.35937	0	0	0	0	0	0	0	0	0	0	0	0
Ccalc.v3.01773	0	0	0	0	0	0	0	0	0	0	1.44706	0	0	0	0	0	0	0	0.719174	0.801765	0	0	0	0	0	0	0	0	0	0	0	0	0	0	0	0	0	0	0	0	0	0	0	0	0	0	0	0	0
Ccalc.v3.01774	0	0	1.22536	0	1.95006	2.572	0	0	0	0	0	0	0	0	0	0	0	0	0	0.801765	0	0	0	0	0	0.980288	0	0	0	0	0	0	0	0	0	0	0	0	0	1.70898	0	0	0	0	0	0	0	0	1.67563
Ccalc.v3.01775	0	0	0	0	0	0	0	0	0	0	0	0	0	0	0	0	0	0	0	0	0	0	0	0	0	0	3.47966	0	0	0	0	0	0	0	0	0	0	0	0	0	0	0	0	0.856973	0	0	0	0	0
Ccalc.v3.01776	0	0	3.06341	0	0	0	0	0	0	0	0	0	0	0	0	0	0	0	0	0	4.56548	1.98261	0	0	0	0	0	0	0	0	0	0	0	0	0	0	0	0	0	1.70898	0	0	0	0	0	0	0	0	0
Ccalc.v3.01777	0	0	0.612682	0	0	0	0	0	0	0	0	0	0	0	0	0	0	0	0	0	0	0	0	0	0	0	0	0	0	0	0	0	0	0	0	0	0	0	0	0	0	0	0	0	0	0	0	0	0
Ccalc.v3.01778	0	0	0	0	0	0	0	0	0	0	0	0	0	0	0	0	0	0	0	0	0	0	0	0	0	0	0	0	0	0	0	0	0	0	0	0	0	0	0	0	0	0	0	0	0	0	0	0	0
Ccalc.v3.01779	0	1.41563	0.612682	2.72013	0	1.286	0.740058	0	0	0	0	4.00329	1.70887	0.961739	0	0	1.74383	3.32089	0	0	0	1.98261	2.61059	0.744476	0	0.980288	5.79944	3.67805	0.62688	0	3.06121	0	0	3.02542	0	0.984754	0	4.5428	0	0	0	0	0	0	0	0	3.84541	1.74916	0.837816
Ccalc.v3.01780	0	0	0	0	0	0	0	0	0	0	0	0	0	0	0	0	0	0	0	0	0	0	0	0	0	0	0	0	0	0	0	0.993768	0	0	0	0	0	0	0	0	0	0	0	0	0	0	0	1.74916	0
Ccalc.v3.01781	0	0	0	0	0	0	0	0	0	0	0	0	0	0	0	0	0	0	0	0	0	0	0	0	0	0	0	0	0	0	0	0	0	0	0	0	0	0	0	0	0	0	0	0	0	0	0	0	0
Ccalc.v3.01782	0	0	0	0	0	0	0	0	0	0	0	0	0	0	0	0	0	0	0	0	0	0	0	0	0	0	0	0	0	0	0	0	0	0	0	0	0	0	0	0	0	0	0	0	0	0	0	0	0
Ccalc.v3.01783	0	0	0	0	0	0	0	0	0	0	0	0	0	0	0	0	0	0	0	0	0	0	0	0	0	0	0	0	0	0	0	0	0	0	0	0	0	0	0	0	0	0	0	0	0	0	0	0	0
Ccalc.v3.01784	0	0	0	0	0	0	0	0	0	0	0	0	0	1.92348	0	0	0	0.664178	0	0	0	0	2.61059	0	0	0	0	0	0	0	0	0	0	0	0	0	0	0	0.796997	0	0	0	0	0	0	0	0	0	0
Ccalc.v3.01785	0	0	0	0	0	0	0	0	0	0	0	0	0	0	0	0	0	0	0	0	0	0	0	0	0	0	0	0	0	0	0	0	0	0	0	0	0	0	0	0	0	0	0	0	0	0	0	0	0
Ccalc.v3.01786	0	0	0	0	0	0	0	0	0	0	0	0	0	0	0	0	0	0	0	0	0	0	0	0	0	0	0	0	0	0	0	0	0	0	0	0	0	0	0	0	0	0	0	0	0	0	0	0	0
Ccalc.v3.01787	0	0	0	0	0	0	0	0	0	0	0	0.800659	0	0	0	0	0	0	0	0	0	0	0	0	0	0	0	0	0	0	0	0	0	0	0	0	0	0	0	0.854491	0	0	0	0	0	0	0	0	0
Ccalc.v3.01788	0	0	0	0	4.55014	0	0.740058	0	0	0	0	0	0	0	0	0	0	0	0	0	0	0	0	0	0	1.96058	0	0	0	1.06614	0	0	0	4.03389	0	0	0	6.8142	0	2.56347	0	0	0	0	0	0	0	0	0
Ccalc.v3.01789	0	0	0	0	0	0	0	0	0	0	1.44706	0	0	0	0	0	0	0	0	0	0	0	0	0	0	0	0	0	0	0	0	0	0	0	0	0	0	0	0	0	0	0	0	0	0	0	0	3.49831	0
Ccalc.v3.01790	0	0	0	0	1.30004	0	4.44035	0.907694	1.70087	6.9961	0	0	0	0.961739	1.50954	0	2.61575	0.664178	0	0	0	0	0.870198	2.23343	0	0	2.31977	1.22602	0	0	0	0	0	0	0	0	0	0	0	0	0	0	0	0	0	0	0	0	0.837816
Ccalc.v3.01791	0	0	0	0	0	0	0	0	0	0	0	0	0	0	0	0	0	0	0	0	0	0	0	0	0	0	0	0	0	0	0	0	0	0	0	0	0	0	0	0	0	0	0	0	0	0	0	0	0.837816
Ccalc.v3.01792	0	0	0	0	0	0	0	0.907694	0.850436	0	0	0	0	0	0	0	0	0	0	0	0	0	0	0	0.940418	0	0	0	0	0	0	0	0	0	0	0	0	0	0	0	0	0	0	0	0	0	0	0	0
Ccalc.v3.01793	0	0	0	0	0	0	0	0	0	0	0	0	0	0	0	0	0	0	0	0	0	0	0	0	0	0	0	0	0	0	0	0	0	0	0	0	0	0	0	0	0	0	0	0	0	0	0	0	0
Ccalc.v3.01794	0	0.707814	0	0	0	0	0	0	0	0	0	0	0	0	0	0	0	0	0	0	0	0	0	0	0	0	0	0	0	0	0	0	0	0	0	0	0	0	0	0	0	0	0	0	0	0	0	0	0
Ccalc.v3.01795	0	0	0	0	0	0	0	0	0	0	0	0	0	0	0	0	0	0	0	0	0	0	0	0	0	0	2.31977	0	0	0	0	0	0	0	0	0	0	0	0	0	0	0	0	0	0	0	0	0	0
Ccalc.v3.01796	0	0	0	0	0	0	0	0	0	0	0	0	0	0	0	0	0	0	0	0	0	0	0	0	0	0	1.15989	0	0	0	0	0	0	0	0	0	0	0	0	0	0	0	0	0	0	0	0	0	0
Ccalc.v3.01797	0	0	0	0	0	0	0	0	0	0	0	0	0	0	0	0	0	0	0	0	0	0	0	0	0	0	0	0	0	0	0	0	0	0	0	0	0	0	0	0	0	0	0	0	0	0	3.84541	0	0
Ccalc.v3.01798	0	0	0.612682	0	0	0	1.48012	0	0	0	0	0	0	0	0	0	0	0	0.719174	0	0	0	0	0	0	0	2.31977	0	0	0	0	7.95015	0	0	0	0	0	0	0	0	0	0	0	0	0	0	0	0	0
Ccalc.v3.01799	0	0	0	0	0	0	0	0	0	0	0	0	0	0	0	0	0	0	0	0	0	0	0	0	0	0	0	0	0	0	0	0	0	0	0	0	0	0	0	0	0	0	0	0	0	0	0	0	0
Ccalc.v3.01800	0	0	0	0	0	0	0	0	0	0	0	0	0	0	0	0	0	0	0	0	0	0	0	0	0	0	0	0	0	0	0	0	0	0	0	0	0	0	0	0	0	0	0	0	0	0	0	0	0
Ccalc.v3.01801	0.965675	6.37032	4.28878	2.72013	2.60008	3.85799	1.48012	0	2.55131	2.99833	0.723528	0	3.41774	6.73217	0	0	0.871916	3.32089	1.43835	2.40529	0	1.98261	0.870198	0	0	2.94086	5.79944	2.45204	2.50752	0	0	8.94392	2.96363	3.02542	0	0	0	4.5428	1.59399	3.41797	0	1.88224	0	0	2.6358	0	0	2.62373	1.67563
Ccalc.v3.01802	0	0	0	0	0	0	0	0	0	0	0	0	0	0	0	0	0	0	0	0	0	0	0	0	0	0	0	0	0	0	0	0	0	0	0	0	0	0	0	0	0	0	0	0	0	0	0	0	0
Ccalc.v3.01803	0	0	0	2.72013	0	0	0	0	0	0	0	0	0	0	0	0	0	0	0	0	0	0	0	0	0	0	0	0	0	0	0	0	0	0	0	0	0	0	0	0	0	0	0	0	0	0	0	0	0
Ccalc.v3.01804	0	0	0	0	0	0	0	0	0	0	0	0	0	0	0	0	0	0	0	0	0	0	0	0	0	0	0	0	0	0	0	0	0	0	0	0	0	0	0	0	0	0	0	0	0	0	0	1.74916	0
Ccalc.v3.01805	0	0.707814	0	0	0	0	0	0	0	0	0	0	0	0	0	0	0	0	0	0	0	0	0	0	0	0	0	0	0.62688	0	0	0.993768	0	0	0	0	0	0	0	0	0	0	0	0	0	0	0	0	0
Ccalc.v3.01806	27.0389	24.7735	22.6693	16.3208	21.4507	25.72	22.2017	24.5077	35.7183	19.9889	24.6	30.425	38.4496	13.4643	25.6622	9.73094	15.6945	25.9029	20.1369	23.2512	10.6528	27.7565	13.053	25.3122	26.3317	39.2115	9.2791	33.1025	19.4333	35.1827	24.4897	30.8068	20.0045	27.2288	18.3887	15.7561	25.8279	24.9854	32.6769	33.3252	20.9296	20.7046	31.8046	20.5674	14.4969	14.4731	42.2995	41.1052	28.4857
Ccalc.v3.01807	0	0	0	0	0	0	0	0	0	0	0	0	0	0	0	0	0	0	0	0	0	0	0	0	0	0	0	0	0	0	0	0	0	0	0	0	0	0	0	0	0	0	0	0	0	0	0	0	0
Ccalc.v3.01808	0	0	0	0	0	0	0	0	0	0	0	0	0	0	0	0	0	0	0	0	0	0	0	0	0	0	0	0	0	0	0	0	0	0	0	0	0	0	0	0	0	0	0	0	0	0	0	0	0
Ccalc.v3.01809	5.79405	4.24688	4.28878	8.16039	5.85018	6.42999	2.96023	1.81539	4.25218	2.99833	2.89411	3.20264	2.5633	3.84696	4.52862	6.48729	4.35958	2.65671	4.31505	2.40529	1.52183	0	8.70198	8.18924	9.40418	0.980288	5.79944	3.67805	4.38816	6.39685	0	10.9315	4.44544	2.01695	0	0.984754	2.71873	0	1.59399	0.854491	5.97988	5.64672	1.27218	3.42789	13.179	2.06759	3.84541	0.874578	8.37816
Ccalc.v3.01810	436.485	406.285	455.836	405.299	564.867	408.947	470.677	438.416	399.705	402.775	441.352	413.14	536.585	406.816	398.518	471.95	515.302	494.813	455.957	399.279	480.897	576.939	406.382	495.821	393.095	580.33	473.234	476.921	428.786	559.724	358.161	498.872	620.88	471.965	542.467	456.926	502.965	545.136	526.815	538.33	466.431	432.915	403.282	481.619	413.821	401.112	534.512	537.865	435.664
Ccalc.v3.01811	157.405	137.316	194.22	103.365	126.754	176.182	198.336	103.477	171.788	149.916	138.917	195.361	129.874	164.457	128.311	121.637	225.826	144.791	140.239	162.758	190.228	170.504	181.001	154.107	156.109	154.885	175.143	125.054	127.257	196.17	168.366	127.202	149.663	160.347	251.313	104.384	142.733	177.169	176.136	176.025	171.423	235.28	94.1415	145.685	196.367	155.069	186.503	169.668	175.941
Ccalc.v3.01812	647.968	586.778	748.085	601.149	742.323	720.159	794.823	630.847	710.114	620.654	729.316	717.39	742.504	816.516	617.401	546.554	664.4	708.678	504.141	571.658	544.814	769.252	680.495	653.65	591.523	842.067	961.547	539.448	637.537	978.718	538.772	664.831	772.766	888.464	818.298	612.517	681.042	822.247	718.891	763.915	598.985	820.657	695.884	554.462	718.257	622.345	763.314	725.025	592.336
Ccalc.v3.01813	1057.41	802.661	763.402	712.674	574.618	781.887	657.172	715.263	731.375	816.545	682.287	1135.33	895.447	796.32	569.096	650.351	466.475	571.857	915.509	618.962	595.034	489.704	818.856	760.11	764.56	914.608	1002.14	684.118	735.957	915.815	655.098	976.874	832.038	886.447	763.132	672.587	826.494	854.047	934.877	778.442	807.284	946.767	1019.02	886.967	1000.29	791.887	799.846	892.944	934.164
Ccalc.v3.01814	69.5286	42.4688	89.4516	125.126	76.0524	154.32	54.7643	47.2001	50.1757	66.9627	123	90.4744	93.1334	78.8626	46.7957	108.662	141.25	40.5149	50.3422	81.78	156.748	128.869	78.3178	58.8136	82.7568	180.373	59.1542	158.156	76.4794	186.575	94.8974	93.4142	88.9088	150.262	199.211	173.317	67.9683	113.57	83.6847	83.7401	212.286	203.282	87.7806	148.256	121.247	225.367	146.126	135.56	111.429
Ccalc.v3.01815	1.93135	0	1.83805	0	0	16.718	0	1.81539	0	0	22.4294	0	5.98104	1.92348	0	3.24365	11.3349	1.99253	2.15752	0	19.7837	1.98261	0	0	0	30.3889	2.31977	18.3903	6.89568	15.9921	0	0	3.70453	3.02542	3.06479	22.6493	2.71873	4.5428	1.59399	5.12695	35.8793	60.2317	0	11.9976	10.5432	22.7435	11.5362	15.7424	10.0538
Ccalc.v3.01816	18.3478	12.0328	31.8595	103.365	31.851	639.141	116.929	65.354	29.7653	60.966	98.3998	46.4382	29.0508	180.807	13.5858	48.6547	18.3102	23.9104	23.7328	12.8282	12.1746	85.2521	22.6251	13.4006	24.4509	365.647	38.2763	18.3903	14.4182	29.852	36.7345	43.7258	25.9317	22.1864	33.7127	33.4816	8.15619	18.1712	24.7069	23.0713	17.9396	9.4112	21.6271	14.5685	19.7685	18.6083	34.6087	24.4882	17.5941
Ccalc.v3.01818	138.091	118.205	151.333	337.296	220.357	195.472	259.02	102.569	100.351	193.892	52.8176	193.759	92.2789	161.572	117.744	128.124	66.2656	56.4551	189.143	44.0971	176.532	95.1651	130.53	59.5581	284.006	73.5216	64.9537	51.4927	53.9117	37.3149	177.55	86.4578	62.9771	99.8388	73.5549	164.454	66.6089	29.5282	109.986	76.0497	60.7954	35.7626	162.839	56.5602	55.3519	53.7573	98.058	107.573	64.5118
Ccalc.v3.01819	2048.2	1721.4	1635.86	1273.02	1216.84	1822.26	1979.66	2047.76	1967.06	1524.15	1915.18	1770.26	2597.48	2180.26	1763.14	1602.36	1109.08	1849.74	1526.81	1476.05	1607.05	1366.02	2216.39	1955.74	1459.53	2456.6	2825.49	2362.54	2086.26	2674.95	2430.6	2588.77	2204.2	2597.83	2510.06	2290.54	3218.98	2657.54	3187.99	2285.76	3054.72	2661.49	2913.3	2323.25	3107.61	2694.07	2701.4	2642.1	3153.54
Ccalc.v3.01820	2128.35	1748.3	1596.04	1436.23	1450.19	1810.69	1864.95	2007.82	2132.04	1539.14	2116.32	1887.15	2767.51	1935.98	2234.12	1814.82	1448.25	2243.59	1690.78	2152.74	1823.15	2216.55	2299.93	2007.85	1597.77	2388.96	2210.75	2351.5	2324.47	2695.2	2412.23	3023.04	2676.9	2317.47	2669.43	2472.72	3227.13	3413.92	3549.03	2867.67	2364.05	2392.33	2358.63	2121.01	3538.57	3043.49	2653.33	2291.39	3248.21
Ccalc.v3.01821	974.366	925.82	814.255	856.841	822.925	960.641	1020.54	1028.42	990.758	758.577	990.51	990.415	1036.43	1062.72	1281.6	875.784	614.701	1000.25	942.838	773.703	738.085	1038.89	1139.09	784.678	695.91	1049.89	1170.33	995.526	992.978	1073.6	1010.2	1073.27	997.261	1044.78	1210.59	1041.87	1205.76	1069.83	1205.06	1016.84	940.834	845.126	1493.54	788.415	1159.75	1122.7	1115.17	1067.86	1098.38
Ccalc.v3.01822	0.965675	6.37032	18.9932	0	2.60008	12.86	2.96023	4.53847	5.95305	4.99721	4.34117	14.4119	6.83548	1.92348	1.50954	8.10911	15.6945	3.32089	5.03422	5.61235	1.52183	5.94782	6.09138	2.23343	3.76167	2.94086	18.5582	6.13009	1.88064	4.26456	6.12241	7.95015	5.18635	8.06778	15.3239	6.89328	4.0781	0	7.17297	11.9629	4.98323	33.8803	10.1775	2.57092	1.3179	2.06759	23.0725	12.2441	5.86471
Ccalc.v3.01823	2.89702	2.12344	5.51414	2.72013	0.65002	0	0	1.81539	0	1.99889	0	4.00329	2.5633	0.961739	0	0	0	0.664178	4.31505	0	12.1746	0	0	2.97791	2.82126	0.980288	1.15989	0	1.88064	0	0	0	0	0	0	4.92377	0	0	0	2.56347	2.98994	9.4112	0	0.856973	2.6358	0	3.84541	3.49831	0
Ccalc.v3.01824	243.35	530.86	416.624	530.425	536.267	447.527	464.017	369.431	341.025	388.783	259.023	447.568	183.703	326.03	282.284	351.936	381.899	314.82	615.613	228.503	211.534	400.487	248.006	319.38	389.333	146.063	127.588	149.574	164.243	127.937	149.999	118.258	163.74	147.237	140.98	147.713	85.64	99.9417	132.301	144.409	120.594	131.757	137.396	65.9869	79.0741	93.0416	99.9807	135.56	118.132
Ccalc.v3.01825	2138	1679.64	1721.03	1944.89	1952.66	1500.76	1642.19	1556.69	1528.23	1693.06	1002.81	1338.7	1054.37	1152.16	1308.77	1936.46	1232.02	2191.79	1723.86	1706.96	1578.13	1925.11	1283.54	2185.04	1341.04	1375.34	933.709	1416.05	2644.81	1300.69	1343.87	1598.97	1798.92	1642.8	1630.47	1363.88	1783.49	799.533	1323.81	1363.77	1733.17	2141.99	1270.91	2967.7	1605.21	1829.82	1505.48	1622.34	1816.38
Ccalc.v3.01826	140.989	157.135	275.707	127.846	245.708	180.04	217.577	230.554	340.174	172.904	239.488	116.896	219.59	76.9391	160.011	123.259	228.442	114.239	142.397	165.965	146.095	281.53	179.261	159.318	86.5185	250.954	127.588	182.677	164.243	387.009	241.835	207.698	213.381	232.957	199.211	181.195	82.9213	408.852	251.851	200.805	274.078	372.684	127.218	248.522	179.235	109.582	124.976	163.546	522.797
Ccalc.v3.01827	603.547	12.7406	320.433	10.8805	17.5505	649.429	57.7245	478.355	39.1201	25.9855	26.047	983.209	17.0887	20.1965	22.6431	37.3019	16.5664	71.0671	76.2325	20.8459	9.13095	15.8609	21.7549	205.475	640.425	7.8423	12.7588	19.6163	16.9258	9.59527	6.12241	3.97507	18.5227	16.1356	15.3239	7.87803	19.0311	2.2714	23.9099	21.3623	8.96982	11.2934	8.90528	18.8534	1.3179	20.6759	5.76812	5.24747	12.5672
Ccalc.v3.01828	0	0	0	0	0	0	0.740058	0.907694	0	0	0.723528	0	1.70887	0	0	0	0	0	0	0.801765	0	0	0	0	0	0	0	0	0	0	0	0	0	0	0	0	0	0	0	0	0	0	1.27218	0	0	0	1.92271	0	0
Ccalc.v3.01829	1391.54	1252.83	1334.42	1313.82	1162.24	1378.59	1373.55	1169.11	1245.04	1441.2	1287.88	1191.38	1294.47	1304.12	975.162	958.497	598.134	1299.8	998.933	879.536	862.875	979.408	1213.93	1419.72	841.674	1576.3	1260.8	1396.43	1314.57	1440.36	1270.4	1514.5	1155.81	1422.95	1262.69	1186.63	1682.89	1197.03	1436.19	1146.73	1392.32	1317.57	1226.38	1438.86	1365.35	1616.86	1313.21	1462.29	1267.61
Ccalc.v3.01830	1750.77	1045.44	973.552	1327.42	1262.34	1111.1	1081.23	1170.93	1108.97	947.472	1222.76	905.545	1308.14	1157.93	1524.63	1560.19	1253.82	1790.62	1038.49	1457.61	1584.22	1790.29	1517.62	1308.79	1104.05	1171.44	816.561	1517.81	1894.43	1542.71	1203.05	1682.45	1635.92	1656.92	1648.86	1506.67	1459.96	1437.8	1983.73	1644.04	1272.72	863.948	1067.36	2119.29	1613.11	1143.38	1351.66	1046.87	1436.02
Ccalc.v3.01831	1415.68	1078	1150.01	707.234	636.37	1359.3	1471.24	1730.06	981.403	957.466	671.434	1497.23	1016.78	1298.35	1258.96	661.704	326.969	1395.44	2000.02	681.5	710.693	523.408	986.804	2093.47	1323.17	1351.82	1404.62	1382.95	1189.82	1365.73	1738.77	1574.13	1155.07	1226.3	1290.28	913.852	1968.36	969.888	1260.85	1123.66	2077.01	1558.49	1825.58	2084.16	1626.29	1205.41	1378.58	1297	1489.64
Ccalc.v3.01832	0	0.707814	0	0	0	0	2.96023	2.72308	0	3.99777	3.61764	0	1.70887	0	15.0954	6.48729	2.61575	1.32836	5.03422	4.81059	12.1746	0	2.61059	0	0	23.5269	10.439	3.67805	3.76128	0	6.12241	0.993768	5.92726	7.05931	3.06479	13.7866	12.2343	0	3.98498	5.98144	2.98994	37.6448	6.36091	0	3.95371	18.6083	32.686	34.9831	0.837816
Ccalc.v3.01833	34.7643	53.086	34.9229	43.5221	50.0515	57.8699	60.6848	51.7385	87.5949	49.9721	39.794	39.2323	42.7217	33.6609	61.8911	53.5202	24.4136	33.8731	57.5339	34.4759	62.3949	23.7913	31.3271	39.4572	30.0934	59.7976	67.2735	60.0749	26.9558	45.8441	52.0405	28.8193	41.4908	11.0932	49.0366	50.2225	53.0152	63.5992	49.4138	49.5605	48.8357	94.112	50.8873	72.8427	76.4383	74.4332	69.2174	62.095	66.1874
Ccalc.v3.01834	0	1.41563	0	0	0	0	0.740058	0.907694	0	0	0	0	0	0	0	0	0	0	0	0	0	0	1.7404	0.744476	0	1.96058	0	3.67805	0.62688	0	0	0.993768	0.740907	0	0	0.984754	0	0	0	0	1.99329	1.88224	0	0.856973	1.3179	0	0	0	0
Ccalc.v3.01835	3.8627	0.707814	0	2.72013	1.95006	3.85799	2.96023	1.81539	5.10262	0	2.17058	0	0.854435	0.961739	3.01908	4.86547	0.871916	0.664178	3.59587	0	3.04365	7.93043	1.7404	1.48895	5.64251	2.94086	0	2.45204	2.50752	0	6.12241	3.97507	0.740907	0	0	1.96951	0	0	0	0.854491	0	3.76448	0	3.42789	0	4.13518	7.69083	2.62373	0
Ccalc.v3.01836	0	0	0	0	0	0	0	0	0	0	0	0	0	0	0	0	0	0	0.719174	0	0	3.96521	0	0	0	0	0	3.67805	0	0	0	0	0	0	0	0	0	0	0	0	0	0	0	0	0	0	0	0	0
Ccalc.v3.01837	0	0.707814	0.612682	8.16039	2.60008	1.286	3.70029	1.81539	0.850436	5.99666	1.44706	0.800659	0.854435	0.961739	1.50954	3.24365	1.74383	0	0	1.60353	1.52183	5.94782	0.870198	2.23343	0.940418	2.94086	1.15989	3.67805	0	0	6.12241	0	0	0	0	2.95426	6.79683	0	0.796997	2.56347	0	1.88224	0	2.57092	2.6358	2.06759	0	2.62373	2.51345
Ccalc.v3.01838	0.965675	6.37032	6.73951	5.44026	3.2501	5.14399	11.8409	11.8	14.4574	10.9939	14.4706	9.60791	15.3798	16.3496	15.0954	32.4365	4.35958	11.9552	8.63009	0.801765	9.13095	1.98261	6.09138	3.72238	11.285	19.6058	19.7181	14.7122	3.76128	11.7276	3.06121	10.9315	5.92726	3.02542	3.06479	11.817	4.0781	13.6284	14.3459	20.5078	6.97653	15.0579	12.7218	1.71395	2.6358	12.4055	3.84541	13.1187	9.21597
Ccalc.v3.01839	9.65675	3.53907	3.67609	2.72013	5.20016	6.42999	11.8409	10.8923	4.25218	15.9911	15.1941	12.0099	8.54435	12.5026	10.5668	4.86547	9.59108	3.98507	9.34927	3.20706	12.1746	1.98261	12.1828	7.44476	4.70209	13.724	11.5989	15.9382	8.77632	6.39685	6.12241	6.95638	6.66816	1.00847	0	6.89328	6.79683	4.5428	16.7369	11.1084	4.98323	11.2934	3.81655	6.85579	9.22532	12.4055	11.5362	20.9899	10.0538
Ccalc.v3.01840	0	0	0	0	0	0	0	0	0	0	0	0	0	0	0	0	0	0	0	0	0	0	0	0	0	0	0	0	0	0	0	0	0	0	0	0	0	0	0	0	0	0	0	0	0	0	0	0	0
Ccalc.v3.01841	0	0	0	0	0	0	0	0	0	0	0	0	0	0	0	0	0	0	0	0	0	0	0	0	0	0	0	0	0	0	0	0	0	0	0	0	0	0	0	0	0	0	0	0	0	0	0	0	0
Ccalc.v3.01842	1.93135	1.41563	1.22536	0	2.60008	1.286	5.18041	1.81539	9.3548	0.999443	0.723528	1.60132	0.854435	2.88522	13.5858	12.9746	0.871916	3.98507	3.59587	4.81059	0	0	0	1.48895	0	0	2.31977	2.45204	3.76128	1.06614	0	0	0.740907	0	0	2.95426	1.35937	9.08561	3.18799	0	0.996646	0	0	2.57092	0	0	0	1.74916	0.837816
Ccalc.v3.01843	8.69107	14.8641	11.0283	2.72013	19.5006	34.7219	23.6819	24.5077	15.3079	27.9844	13.0235	12.0099	26.4875	23.0817	27.1717	24.3273	11.3349	12.6194	20.1369	13.63	39.5675	19.8261	13.053	6.70029	23.5105	53.9158	45.2356	41.6846	14.4182	35.1827	9.18362	21.8629	19.2636	25.2118	21.4535	20.6798	25.8279	24.9854	40.6468	18.7988	15.9463	41.4093	43.2542	9.42671	36.9013	43.4194	49.9904	42.8543	24.2967
Ccalc.v3.01844	0	0	0.612682	0	0	0	1.48012	1.81539	0	0.999443	2.17058	1.60132	5.12661	0.961739	0	0	0	1.32836	0.719174	4.00882	4.56548	3.96521	0	0	0	4.90144	8.11921	1.22602	0	3.19842	0	0.993768	0	8.06778	0	0.984754	4.0781	0	0	5.98144	0	0	0	0.856973	0	4.13518	0	0	0
Ccalc.v3.01845	475.112	583.239	506.076	312.815	401.062	518.257	609.808	533.724	511.963	550.693	451.482	447.568	651.934	603.01	554.001	436.27	264.191	496.141	563.114	318.301	389.587	382.643	459.464	600.792	528.515	773.447	840.918	891.315	487.713	752.696	593.874	717.501	579.389	748.287	600.698	721.825	1050.79	826.79	938.065	666.503	716.589	841.361	758.221	593.025	877.723	742.265	721.015	924.429	798.438
Ccalc.v3.01846	22.2105	8.49377	28.1834	0	8.45026	61.7279	22.9418	28.1385	35.7183	12.9928	107.806	46.4382	122.184	128.873	173.597	170.291	75.8567	69.7387	25.8903	107.436	42.6111	261.704	92.241	13.4006	86.5185	109.792	66.1136	91.9513	49.5235	75.696	73.469	58.6323	60.7544	9.07625	67.4253	24.6189	12.2343	47.6994	7.17297	114.502	6.97653	0	19.0827	35.9929	22.4043	53.7573	23.0725	20.9899	9.21597
Ccalc.v3.01847	0	0	0	0	0	0	0	0	0	0	0	0	0	0	0	0	0	0	0	0	0	0	0	0	0	0	0	0	0	0	0	0	0	0	0	0	1.35937	0	0	0	0	0	0	0	0	0	0	0	0
Ccalc.v3.01848	22.2105	17.6953	29.4088	24.4812	22.7507	66.8719	54.0243	36.3078	22.1113	54.9693	31.1117	29.6244	23.0697	83.6713	22.6431	48.6547	9.59108	46.4925	40.9929	28.8635	25.871	49.5652	49.6013	23.8232	47.0209	52.9355	37.1164	29.4244	35.7322	44.7779	15.306	22.8567	31.1181	14.1186	49.0366	47.2682	72.0464	36.3424	27.0979	46.1425	25.9128	54.585	20.3549	11.9976	23.7222	22.7435	3.84541	31.4848	30.1614
Ccalc.v3.01849	1050.65	964.042	820.995	900.363	958.13	861.619	824.425	933.109	950.788	826.539	876.193	1351.51	900.574	850.177	756.279	1026.61	932.078	1247.33	1213.25	963.721	843.091	1209.39	849.313	1206.8	1041.98	1295.94	882.674	1017.59	1071.34	1061.88	823.465	913.273	1126.92	1068.98	928.63	1153.15	1201.68	1010.77	1068.77	926.269	1076.38	673.842	1613.13	1318.02	1030.6	1161.99	1324.74	1117.71	1155.35
Ccalc.v3.01850	0	1.41563	0	10.8805	0	3.85799	5.18041	0.907694	5.10262	2.99833	4.34117	1.60132	1.70887	2.88522	1.50954	1.62182	5.2315	0	0.719174	0	0	5.94782	5.22119	0	0	9.80288	6.95932	2.45204	1.25376	0	0	0.993768	0.740907	0	0	2.95426	0	15.8998	8.76697	4.27246	1.99329	1.88224	2.54437	0	0	0	9.61353	8.74578	0
Ccalc.v3.01851	31.8673	43.8845	22.6693	19.0409	21.4507	23.148	23.6819	27.2308	43.3722	42.976	21.7058	10.4086	39.304	46.1635	27.1717	30.8146	7.84724	16.6045	45.308	24.8547	35.002	25.7739	44.3801	25.3122	17.8679	35.2904	49.8752	42.9106	17.5526	24.5212	52.0405	40.7445	46.6771	78.6609	15.3239	76.8108	53.0152	38.6138	48.6168	30.7617	64.782	112.934	36.8933	41.9917	34.2655	45.487	65.372	109.322	81.2681
Ccalc.v3.01852	0	0	0	0	0	0	0	0	0	0	0	0	0	0	0	1.62182	2.61575	0	0	0	0	0	0	0	0	0	0	0	0	0	0	0	0	0	0	0	0	0	0	0	0	0	0	0	0	0	0	0	0
Ccalc.v3.01853	0	0	0	0	0	0	0	0	0	0	1.44706	0	0	0	0	0	0	1.32836	2.15752	0	0	0	0	0	0	0	0	0	0	0	0	0	0	0	0	0	0	0	0	0	0	1.88224	0	0	0	2.06759	0	0	0
Ccalc.v3.01854	6.75972	6.37032	9.19024	13.6006	5.85018	14.146	11.1009	2.72308	10.2052	14.9916	5.78823	5.60461	12.8165	9.61739	12.0763	4.86547	2.61575	1.99253	7.91092	8.81941	10.6528	5.94782	7.83178	11.9116	2.82126	19.6058	16.2384	20.8423	4.38816	6.39685	21.4284	12.919	10.3727	15.1271	21.4535	15.7561	21.7498	13.6284	22.3159	11.1084	17.9396	35.7626	19.0827	11.9976	15.8148	20.6759	21.1498	39.356	19.2698
Ccalc.v3.01855	0.965675	3.53907	0	0	5.85018	0	0.740058	0	1.70087	0	1.44706	0	0.854435	0	0	0	0.871916	0	0	3.20706	0	1.98261	0.870198	1.48895	0.940418	9.80288	3.47966	1.22602	0	17.0583	0	0	0	0	0	8.86279	13.5937	11.357	11.955	9.3994	0	11.2934	0	0	0	22.7435	17.3044	19.2407	0.837816
Ccalc.v3.01856	440.348	361.693	424.589	467.862	479.715	412.805	320.445	452.032	405.658	423.764	368.999	456.376	376.806	349.111	339.646	433.027	643.474	418.432	363.902	399.279	439.808	537.287	312.401	463.809	414.725	605.818	563.705	424.202	395.561	395.538	419.385	425.333	480.108	514.321	487.301	538.66	470.34	536.051	508.484	477.661	471.414	543.967	408.371	601.595	428.318	554.114	619.111	594.713	461.636
Ccalc.v3.01857	0	0	0	0	0.65002	1.286	1.48012	0	0	0	0	1.60132	0	0.961739	0	0	0	4.64925	0	0	3.04365	0	3.48079	0.744476	0.940418	0.980288	0	7.35611	0	5.33071	0	3.97507	2.22272	2.01695	0	7.87803	4.0781	0	3.18799	0	0.996646	7.52896	11.4496	4.28487	1.3179	4.13518	11.5362	0.874578	3.35126
Ccalc.v3.01858	377.579	402.746	491.371	217.61	318.51	381.941	335.246	444.77	664.191	333.814	358.146	452.372	489.591	517.416	368.327	322.743	208.388	538.649	436.539	416.918	392.631	412.382	318.492	478.698	394.035	566.606	662.296	653.467	531.594	400.869	621.425	560.485	423.058	400.364	554.726	325.954	607.636	397.495	554.71	412.719	528.223	543.967	765.854	738.711	553.519	566.52	630.648	480.143	991.974
Ccalc.v3.01859	0.965675	0.707814	1.22536	0	0.65002	0	0	0	5.10262	3.99777	0.723528	0.800659	0	0.961739	6.03815	0	0	0	2.8767	1.60353	0	0	0.870198	3.72238	0	3.92115	8.11921	0	1.25376	1.06614	3.06121	0	1.48181	0	3.06479	0	5.43746	0	3.18799	3.41797	1.99329	0	0	0.856973	1.3179	10.338	0	4.37289	0
Ccalc.v3.01860	0	0	0.612682	2.72013	0	0	0	0	0.850436	0	0	0	0	0	1.50954	1.62182	0	0	0	0.801765	0	0	0	2.23343	0.940418	0.980288	0	0	0	1.06614	0	0	0	0	0	1.96951	0	0	0	0	2.98994	1.88224	0	0	0	6.20277	0	0	0
Ccalc.v3.01861	5242.65	6698.75	5828.45	5228.09	5390.62	5843.58	7725.47	6152.35	6351.91	5675.83	6563.12	5366.82	6979.02	7628.51	6836.7	5553.12	5171.33	4853.15	6023.09	5520.95	4472.65	4758.26	5849.47	5333.43	5202.39	6090.53	7746.89	5709.56	5147.94	5768.89	7552	5036.42	5256.73	5374.15	5715.83	5193.59	5595.15	6375.82	6495.52	7212.76	5768.59	6284.8	7278.16	5884.83	5660.39	5295.1	5545.09	6024.97	6106
Ccalc.v3.01862	859.45	404.869	569.795	231.211	351.011	711.157	518.781	597.263	734.777	544.696	814.693	688.567	545.129	612.628	821.189	384.372	428.111	488.171	790.373	905.192	532.639	517.46	1186.08	550.168	694.969	1123.41	757.406	838.596	421.263	583.179	1209.18	646.943	740.166	1332.19	1130.91	1122.62	952.915	888.118	858.366	864.745	2009.24	2006.47	1380.32	837.263	1083.32	942.821	1305.52	1189.43	1015.43
Ccalc.v3.01863	433.588	346.121	448.484	552.186	627.269	380.655	387.791	402.108	355.482	414.769	429.776	353.891	369.116	277.943	350.213	436.27	562.386	518.723	321.471	490.68	506.768	531.339	474.258	531.556	456.103	368.588	402.481	322.443	426.905	408.332	410.202	481.978	618.657	667.609	616.022	424.429	471.7	486.08	404.077	375.122	541.179	598.552	464.347	432.771	560.109	521.033	480.677	425.045	470.852
Ccalc.v3.01864	1494.86	1612.4	1119.98	1278.46	445.264	2294.22	3766.9	2326.42	3327.76	1393.22	1580.19	1840.71	360.571	2012.92	3008.51	402.212	226.698	792.365	1137.01	324.715	254.145	229.982	1542.86	2456.77	829.449	757.762	1184.24	595.845	833.751	384.877	988.77	400.489	280.063	287.415	438.265	628.273	724.542	431.566	550.725	774.169	566.095	120.463	1104.25	416.489	322.886	636.818	580.657	540.489	741.467
Ccalc.v3.01865	4279.87	3682.76	4972.53	4501.81	4999.3	3594.36	4192.43	2909.16	3827.81	4057.74	2525.84	3241.87	3160.55	3456.49	2443.94	3428.53	4974.28	4491.17	3515.32	4008.82	3999.36	3838.33	3415.53	3827.35	5162.9	3748.62	4036.41	2756.09	3192.7	2881.78	3532.63	3464.28	3434.1	3806.98	3579.67	3245.75	3008.28	3084.56	3206.32	2853.15	3919.81	4389.38	3077.41	4077.48	3141.88	2902.9	3420.49	3836.77	3290.94
Ccalc.v3.01866	1402.16	1071.63	1294.6	1101.65	1092.68	1183.12	1167.81	1200.88	1262.9	1265.29	1509.28	1230.61	1727.67	1440.69	1440.1	1211.5	1433.43	1448.57	1196.71	1553.02	1527.91	1540.49	1449.75	1129.37	1383.36	1549.83	2609.75	1783.86	1480.69	1629.06	1897.95	1729.16	1542.57	1876.77	1884.84	1544.09	1617.64	1762.61	1892.07	1556.03	1685.33	2034.7	2204.69	1449.14	1937.32	1763.65	1824.65	1793.76	1873.36
Ccalc.v3.01867	1188.75	1084.37	1381.6	1055.41	1224.64	1023.65	1027.2	1066.54	978.002	627.65	1111.34	1193.78	1082.57	862.68	908.742	1081.76	1269.51	945.79	970.885	1116.06	945.054	1425.49	975.492	966.33	1010.95	1255.75	1462.62	997.978	1018.68	1085.33	958.158	1340.59	1200.27	946.956	1152.36	1103.91	932.525	1063.02	974.727	1057.86	1320.56	1539.67	1128.43	1033.51	1182.16	1097.89	1532.4	1441.3	1048.11
Ccalc.v3.01868	1695.72	1310.87	1518.23	1202.3	1452.14	1788.82	1574.1	1739.14	1641.34	1426.2	1891.3	1869.54	2255.71	1997.53	1939.76	1558.57	1423.84	1592.04	1285.88	1712.57	1512.69	1693.15	2298.19	1570.1	1772.69	1985.08	1847.7	1689.45	1843.03	2084.31	2219.37	2044.18	1984.89	2296.29	2038.08	1953.75	1867.77	2051.08	1786.07	2071.29	2325.18	2710.43	2002.42	2058.45	2046.7	1850.49	2138.05	2304.51	2069.4
Ccalc.v3.01869	2226.85	2113.53	2103.34	1925.85	3217.6	1801.68	1992.98	1674.7	1776.56	2544.58	1809.54	2064.1	1461.94	1933.1	1216.69	2056.47	2155.38	3094.41	1768.45	2317.9	1893.15	2260.17	1905.73	2865.49	2183.65	1407.69	1213.24	1320.42	1992.85	1373.19	1521.42	1846.42	2226.43	1822.31	1642.73	1227	1555.11	1249.27	1413.87	1432.98	1608.59	1227.22	988.486	3030.26	1423.33	1581.71	1422.8	1263.76	1306.99
Ccalc.v3.01870	200.86	85.6455	120.086	111.525	117.654	174.896	1662.17	180.631	391.201	123.931	300.988	331.473	257.185	200.042	384.932	553.042	306.914	702.036	1543.35	379.235	934.401	797.008	502.974	241.21	294.351	349.963	222.698	409.49	372.994	216.427	257.141	409.433	540.121	429.609	628.281	249.143	411.888	315.725	180.121	330.688	224.245	161.873	134.851	224.527	375.602	225.367	213.42	215.146	386.233
Ccalc.v3.01871	1.93135	0	1.83805	2.72013	0	0	19.9816	1.81539	0.850436	1.99889	1.44706	2.40198	0	0	0	0	0.871916	1.32836	5.03422	1.60353	0	0	3.48079	0	0	8.82259	1.15989	0	0	0	0	6.95638	2.22272	0	0	5.90852	13.5937	0	5.57898	0	0	0	0	0	1.3179	2.06759	0	0	2.51345
Ccalc.v3.01872	0	0	0	0	0	0	0	0	0	0	0	0	0	0	0	0	0	0	0.719174	0	0	0	0	0	0	4.90144	0	0	0	1.06614	0	0	0	0	0	7.87803	0	0	0	0.854491	0	0	0	0	0	0	1.92271	0	0.837816
Ccalc.v3.01873	452.901	569.79	450.934	587.548	423.163	446.241	620.169	422.985	459.236	523.708	484.764	429.954	570.762	571.273	398.518	484.925	364.461	472.231	498.388	409.702	435.242	432.208	610.879	484.654	426.01	1111.65	1375.63	728.254	648.821	915.815	639.792	866.566	913.538	1160.75	1596.75	816.361	981.462	651.892	977.915	645.995	1843.8	1940.59	2068.57	877.541	1125.49	1346	1880.41	1527.01	1323.75
Ccalc.v3.01874	4867	6091.45	4517.92	4104.68	6698.46	3764.12	5856.08	4409.58	8318.97	5321.03	7717.15	4627.01	10009.7	7426.55	9043.65	9555.78	14745	5332.69	5115.49	9237.93	9835.56	10156.9	9558.25	4277.02	5776.99	7720.75	5659.09	7183.24	8923.64	6744.41	10634.6	8842.55	11034.3	8977.42	9191.3	7645.63	6424.36	7402.5	4959.71	8196.28	8163.53	5853.77	10776.7	12356.7	7473.82	6715.53	5556.62	5478.35	8384.02
Ccalc.v3.01875	1913	2015.85	1838.66	1923.13	1695.9	1678.23	1765.04	1525.83	1495.07	1822.98	1712.59	1818.3	1978.02	1583.02	1509.54	1964.03	1325.31	1887.59	1931.7	1755.86	1807.93	1514.71	2161.57	1878.31	1453.89	2056.64	1817.54	1916.27	1470.03	2102.43	1665.3	2256.85	2138.26	2681.53	2461.02	2306.29	2578.72	1912.52	2098.49	1834.59	3317.84	2808.3	3385.28	2313.83	2534.33	2485.24	2574.5	2502.17	2495.01
Ccalc.v3.01876	28.0046	19.8188	21.4439	16.3208	26.6508	37.2939	15.5412	24.5077	27.214	21.9877	28.2176	20.8171	17.9431	22.12	43.7766	43.7892	44.4677	20.5895	14.3835	32.0706	28.9147	47.5826	20.8847	29.0346	21.6296	27.4481	27.8373	35.5545	20.687	15.9921	33.6733	34.7819	47.418	46.3897	42.907	39.3902	43.4997	34.071	41.4438	28.1982	38.8692	37.6448	8.90528	28.2801	27.676	20.6759	46.145	38.4814	15.9185
Ccalc.v3.01877	2167.94	2003.11	1746.15	2725.57	2163.92	1712.95	1740.62	1940.65	1745.1	1578.12	1844.27	1656.56	2201.02	1438.76	2137.51	2732.77	2492.81	2251.56	1656.26	2242.54	2643.41	2418.78	1778.68	1794.19	2188.35	1221.44	1090.29	1430.76	1868.73	1473.41	1784.68	1780.83	1999.71	1430.01	1547.72	1490.92	1186.73	1117.53	1185.93	1705.56	895.985	879.006	1134.79	1861.35	1564.35	1279.84	1128.63	1039	1219.86
Ccalc.v3.01878	2013.43	1875.71	944.144	1909.53	3034.29	5820.43	4150.99	9648.79	3754.68	2822.43	3548.18	4920.85	2602.61	2365.88	3656.1	4552.46	5875.84	4049.49	5785.76	3844.46	3294.75	4284.41	4076.88	8474.37	13113.2	3626.08	2405.61	3625.33	2698.09	2746.38	3774.47	2998.2	3547.46	4283.99	3757.43	4179.3	3753.21	3175.42	2254.7	2926.63	4053.36	4553.14	3455.25	2195.57	3372.51	3732	3458.95	3955.71	3911.76
Ccalc.v3.01879	124.572	124.575	85.7755	152.327	90.3528	90.0199	120.629	83.5078	55.2784	97.9454	83.2057	94.4777	78.608	73.0922	42.2671	126.502	90.6793	112.246	120.102	88.9959	88.2659	91.1999	99.2026	109.438	88.3993	79.4033	86.9915	50.2667	80.8675	85.2913	33.6733	94.408	71.868	129.084	122.591	62.0395	103.312	93.1275	95.6396	88.0126	117.604	105.405	125.946	128.546	89.6174	121.988	136.512	83.0849	83.7816
Ccalc.v3.01880	862.348	758.069	642.091	1088.05	780.024	558.123	670.493	638.109	642.079	820.542	596.187	751.018	687.82	600.125	493.619	806.046	586.799	751.186	645.819	582.081	700.04	919.93	717.043	709.486	572.715	700.906	887.314	758.905	754.137	736.704	746.934	939.111	766.839	851.151	738.614	767.123	657.933	699.592	933.283	720.336	845.156	587.259	809.108	879.255	964.705	715.386	794.078	759.133	753.196
Ccalc.v3.01881	53.1121	63.7032	72.9092	111.525	57.8518	73.3019	67.3453	54.4616	68.0349	112.937	62.947	64.0527	43.5762	80.7861	61.8911	76.2257	93.295	37.194	85.5817	33.6741	35.002	85.2521	60.9138	44.6686	29.153	116.654	109.029	66.2049	55.1655	68.233	61.2241	25.838	24.4499	38.322	55.1662	64.9938	110.109	127.198	145.053	84.5946	77.7384	77.1718	66.1535	53.9893	43.4908	107.515	182.657	167.919	118.132
Ccalc.v3.01882	28.0046	48.1313	33.6975	40.8019	42.9013	36.0079	57.7245	24.5077	48.4749	41.9766	41.9646	64.8534	46.9939	35.5843	37.7385	50.2765	66.2656	42.5074	56.0956	37.6829	73.0476	43.6174	54.8225	38.7128	27.2721	60.7778	84.6718	46.5887	44.5085	67.1669	36.7345	42.732	54.8271	75.6354	61.2957	67.948	107.39	40.8852	80.4967	45.288	88.7015	214.575	38.1655	55.7033	51.3982	68.2305	119.208	88.3323	55.2958
Ccalc.v3.01883	649.899	995.894	921.474	1175.1	823.575	868.049	997.599	659.893	1000.11	858.521	687.352	766.231	837.346	782.856	766.846	861.188	919.871	774.432	1114	823.412	855.266	773.217	789.269	745.965	843.555	1164.58	1090.29	957.52	741.599	914.749	783.669	897.373	905.388	1019.57	937.825	1086.18	1095.65	994.874	1122.97	932.25	1206.94	1601.79	912.155	772.133	1043.78	1118.57	1313.21	1522.64	1244.99
Ccalc.v3.01884	231.762	264.722	231.594	184.969	135.204	195.472	300.464	228.739	250.879	213.881	225.741	279.43	367.407	246.205	182.654	235.164	267.678	194.604	223.663	154.741	170.444	158.609	257.579	221.854	116.612	334.278	339.847	332.251	211.259	366.753	180.611	260.367	228.199	266.237	275.831	261.945	269.154	420.209	336.333	271.728	215.276	310.57	202.277	229.669	222.726	299.801	336.474	363.824	289.884
Ccalc.v3.01885	80.151	53.086	76.5853	65.2831	59.8018	88.7339	95.4675	45.3847	79.941	61.9654	68.0116	60.0494	92.2789	62.513	52.8339	50.2765	112.477	37.194	63.2873	45.7006	73.0476	53.5304	87.89	75.9366	79.9356	121.556	76.5526	88.2733	94.032	122.606	58.1629	90.4329	71.1271	84.7117	79.6845	67.948	88.3587	68.142	102.813	109.375	120.594	167.519	71.2422	62.559	85.6637	70.2981	128.821	175.79	112.267
Ccalc.v3.01886	163.199	43.8845	91.9024	92.4844	131.954	198.044	6639.06	562.77	263.635	33.981	274.941	334.675	123.039	177.922	301.908	327.608	257.215	4204.91	10714.3	301.464	331.758	348.939	113.996	967.819	1436.02	273.5	128.747	111.568	236.961	100.217	39.7957	203.723	159.295	86.7286	67.4253	111.277	195.749	197.612	125.129	133.301	61.7921	48.9382	104.319	146.542	105.432	119.92	157.662	220.394	94.6732
Ccalc.v3.01887	186.375	135.192	184.417	198.569	219.057	230.194	247.179	166.108	172.639	190.894	200.417	176.145	195.666	184.654	146.425	186.51	374.924	181.321	195.615	196.432	252.623	190.33	248.877	140.706	173.037	286.244	314.329	250.108	218.154	264.403	238.774	176.891	188.931	260.186	205.341	193.012	239.248	313.453	219.971	210.205	258.131	431.033	189.555	151.684	242.494	285.327	326.86	400.557	294.911
Ccalc.v3.01888	1233.17	1284.68	1332.58	1071.73	1538.6	1314.29	979.837	1272.59	1137.88	1435.2	1222.76	1329.89	1137.25	1146.39	1056.68	953.632	884.995	1196.18	1304.58	1175.39	1176.37	991.304	1114.72	1251.46	1372.07	1903.72	1532.21	1458.96	1514.54	1419.03	1004.08	1594	1452.18	1687.17	1121.71	1179.74	1753.58	1469.6	1759.77	1421.02	1634.5	1726.01	1147.51	1363.44	1592.03	1600.31	1267.06	1619.72	1446.07
Ccalc.v3.01889	71.4599	69.3657	52.078	97.9247	47.4515	56.5839	61.4248	62.6309	73.988	34.9805	108.529	58.4481	145.254	37.5078	60.3815	107.04	135.147	79.7014	59.6915	92.2029	150.661	126.887	93.9814	70.7252	100.625	150.964	180.942	126.28	92.1514	121.54	82.6526	75.5264	94.8361	135.135	116.462	113.247	141.374	165.812	188.888	144.409	100.661	122.346	71.2422	87.4113	108.068	121.988	55.7585	104.075	58.6471
Ccalc.v3.01890	28.0046	14.8641	34.3102	16.3208	27.3008	38.5799	23.6819	39.9385	26.3635	24.9861	34.7294	15.2125	23.0697	32.6991	27.1717	12.9746	16.5664	37.194	39.5546	19.2424	24.3492	1.98261	23.4953	21.5898	46.0805	31.3692	30.1571	20.8423	25.7021	35.1827	30.6121	31.8006	22.9681	34.2881	30.6479	20.6798	53.0152	24.9854	32.6769	18.7988	31.8927	20.7046	31.8046	37.7068	35.5834	18.6083	24.9952	19.2407	30.1614
Ccalc.v3.01891	15234.5	16445.3	18167.3	22090.2	19050.1	3521.06	646.071	3241.37	3068.37	36849.4	2779.8	5568.58	296.489	5455.95	2705.09	2140.81	488.273	59.1119	450.203	339.146	788.306	3838.33	3376.37	691.618	1715.32	1670.41	3831.11	559.064	403.711	275.064	1310.2	527.691	578.648	930.82	876.529	1308.74	587.246	254.397	1419.45	292.236	1754.1	2640.78	2904.39	764.42	579.877	944.889	1876.56	2865.12	1095.86
Ccalc.v3.01892	1562.46	533.692	951.496	340.016	350.361	650.715	181.314	941.279	825.774	1026.43	1352.27	1471.61	441.743	760.736	1195.55	222.19	310.402	577.835	410.649	694.328	477.853	820.799	755.332	568.035	662.055	772.467	809.601	948.938	1136.53	988.313	725.506	727.438	1050.61	959.057	1317.86	390.947	482.575	1140.24	449.506	1051.02	1208.93	391.506	914.699	722.428	724.846	727.792	398	538.74	702.089
Ccalc.v3.01893	4913.35	2824.18	2755.85	1175.1	1429.39	2422.82	847.367	4308.82	2717.99	2799.44	3805.76	3708.65	1621.72	2582.27	3722.52	1000.66	1068.97	2075.56	2053.24	1569.05	1812.49	1954.85	2594.93	2546.85	1739.77	2855.58	2848.68	4408.76	3979.44	3228.28	2399.99	3263.54	4115.74	4746.88	3447.89	1859.22	2453.65	3704.66	2368.67	3807.61	4610.49	1816.36	3453.98	3379.05	3249.95	2816.06	2180.35	2424.33	3515.47
Ccalc.v3.01894	0	0	0	0	0	0	0	0	0	0	0	0	0	0	0	0	0	0	0	0	0	0	0	0	0	0.980288	0	0	1.25376	0	0	0.993768	0	0	0	0	0	0	0	0	0	1.88224	1.27218	0	0	0	0	2.62373	0
Ccalc.v3.01895	1032.31	1504.81	238.946	212.17	823.575	594.131	1129.33	1064.72	3729.16	358.8	2703.1	159.331	2867.48	1562.83	3090.03	604.94	573.721	1433.3	1208.21	683.905	719.824	941.738	2179.85	591.114	239.807	998.913	546.307	2389.51	1638.04	1178.09	688.771	1133.89	895.016	506.253	1489.49	1132.47	1742.71	3052.76	1778.1	2212.28	1267.73	429.151	384.199	599.024	1356.12	649.223	582.58	573.723	869.653
Ccalc.v3.01896	335.089	342.582	454.61	394.419	384.162	336.931	358.188	316.785	371.641	374.791	447.864	396.326	410.983	377.002	347.194	324.365	450.781	422.417	502.703	388.054	351.542	493.669	392.459	343.948	313.159	407.8	385.083	243.978	296.514	399.803	217.346	270.305	374.158	276.321	223.729	425.414	309.935	358.881	368.213	378.54	339.856	282.336	333.312	235.668	275.442	324.612	440.3	341.085	343.504
Ccalc.v3.01897	5154.77	4163.36	3715.92	4148.2	4767.25	4058.61	3047.56	4093.7	3850.78	4074.73	4178.38	3666.22	3785.15	3371.86	4752.03	5013.05	4456.36	5430.32	3703.03	4371.22	4935.28	5719.82	3740.11	4481.75	4426.55	3793.71	3584.05	5177.47	5174.27	4383.97	4858.13	5245.11	5303.41	4937.48	4649.28	4737.65	4053.63	3906.81	4281.47	4511.71	4268.64	4050.58	4185.48	6015.95	4948.72	4918.8	4716.4	4103.52	4096.92
Ccalc.v3.01898	716.531	690.118	825.283	775.237	1289.64	693.153	546.903	726.155	461.787	764.574	522.387	588.484	304.179	490.487	801.565	754.148	673.119	1097.22	706.229	803.368	712.214	846.573	521.248	1024.4	618.795	294.086	182.102	329.799	673.269	415.795	434.691	464.09	652.739	467.931	471.977	410.642	309.935	258.94	314.017	263.183	318.927	233.398	240.443	861.258	341.337	436.262	173.044	223.017	274.804
Ccalc.v3.01899	572.645	671.007	558.766	383.538	427.713	579.985	518.781	583.647	784.102	1002.44	605.593	466.784	438.325	522.224	659.668	454.11	409.801	355.335	491.915	448.988	584.381	604.695	521.248	513.689	394.976	696.004	430.318	524.736	535.983	597.039	465.303	427.32	545.307	544.575	566.986	570.173	508.403	481.537	590.575	537.475	999.636	645.608	522.867	751.565	582.513	411.45	624.88	758.259	567.201
Ccalc.v3.01900	1691.86	1216.73	1306.24	1681.04	1469.05	1534.2	1279.56	1788.16	1359	1523.15	1580.91	1185.78	1209.88	1301.23	1210.65	1586.14	1685.41	2185.15	1029.14	1602.73	1800.32	2367.23	1258.31	1800.89	1249.82	1651.78	1344.31	1184.33	1448.09	1465.94	1539.79	1513.51	1905.61	2258.98	2074.86	1756.8	1487.15	1567.27	1535.02	1311.64	2305.24	2375.39	1510.08	1810.78	1763.35	1594.11	1949.62	1785.89	1481.26
Ccalc.v3.01901	32.8329	12.7406	23.2819	2.72013	14.9505	11.574	11.8409	23.6	26.3635	20.9883	27.4941	31.2257	17.0887	22.12	13.5858	17.8401	6.97533	11.9552	35.9587	10.4229	25.871	17.8435	20.8847	23.8232	23.5105	26.4678	16.2384	11.0342	23.8214	17.0583	27.5509	33.7881	11.8545	27.2288	39.8422	5.90852	50.2965	18.1712	25.5039	25.6347	33.886	22.5869	26.7158	31.708	28.9939	24.8111	17.3044	26.2373	31.837
Ccalc.v3.01902	935.739	1000.85	711.324	772.517	729.323	736.877	626.829	986.663	1096.21	1060.41	1208.29	1266.64	1289.34	1159.86	1335.94	986.068	422.007	1075.97	1376.5	1010.22	1051.58	723.652	1106.89	1222.43	1097.47	2061.55	1266.6	2254.65	1398.57	1554.43	982.647	1736.11	1624.81	1686.17	1700.96	1449.56	2597.75	1453.7	1862.58	2088.38	1889.64	2797.01	2077.47	1384.01	2569.91	2113.08	1851.57	2032.52	1696.58
Ccalc.v3.01903	83.048	61.5798	56.3668	73.4435	134.554	106.738	82.8865	96.2155	98.6506	79.9554	150.494	136.112	167.469	81.7478	120.763	158.939	251.984	92.9849	130.89	219.684	321.105	285.495	160.116	70.7252	200.309	186.255	133.387	88.2733	101.555	133.268	88.775	102.358	223.754	288.423	131.786	109.308	161.764	140.827	144.256	176.025	126.574	387.741	259.525	73.6997	102.796	130.258	128.821	197.655	89.6463
Ccalc.v3.01904	0	0	0	0	0	0	0	0	0	0	0	0	0	0	0	0	0	0	0	0	0	0	0	0	0	0	0	0	0	0	0	0	0	0	0	0	0	0	0	0	0	0	0	0	0	0	0	0	0
Ccalc.v3.01905	0	0	0	0	0	0	0	0	0	0	0	0	0	0	0	0	0	0	0	0	0	0	0	0	0	0	0	0	0	0	0	0	0	0	0	0	0	0	0	0	0	0	0	0	0	0	0	0	0
Ccalc.v3.01906	0	0	0	0	0	0	0	0	0	0	0	0	0	0	0	0	0	0	0	0	0	0	0	0	0	0	0	0	0	0	0	0	0	0	0	0	0	0	0	0	0	0	0	0	0	0	0	0	0
Ccalc.v3.01908	0	0	0	0	0	0	0	0	0	0	0	0	0	0	0	0	0	0	0	0	0	0	0	0	0	0	0	0	0	0	0	0	0	0	0	0	0	0	0	0	0	0	0	0	0	0	0	0	0
Ccalc.v3.01909	0	0	1.22536	0	0	0	0	0	0	0	0	2.40198	1.70887	0	0	0	0	0	0	0	0	0	0	0	0	0	0	0	0	0	0	0.993768	0	0	0	0	0	0	0	0	0	0	0	0	0	0	0	0.874578	0
Ccalc.v3.01910	0	1.41563	2.45073	8.16039	1.95006	3.85799	1.48012	5.44616	1.70087	9.99443	0	0	2.5633	0.961739	4.52862	0	0	0	0.719174	0	0	1.98261	0	1.48895	0	0	0	1.22602	1.88064	2.13228	0	1.98754	0.740907	0	0	0	5.43746	2.2714	0	1.70898	0	3.76448	0	2.57092	0	0	1.92271	6.12204	2.51345
Ccalc.v3.01911	0	1.41563	1.22536	0	3.2501	6.42999	3.70029	6.35386	9.3548	3.99777	2.17058	4.80395	3.41774	1.92348	3.01908	6.48729	0	1.99253	5.03422	2.40529	1.52183	1.98261	0	2.23343	8.46377	2.94086	6.95932	3.67805	0.62688	0	0	0	0	1.00847	0	1.96951	2.71873	0	0	3.41797	0.996646	1.88224	6.36091	3.42789	1.3179	0	9.61353	4.37289	2.51345
Ccalc.v3.01912	5.79405	9.90939	12.8663	8.16039	7.15022	18.004	14.8012	14.5231	13.607	19.9889	9.40587	8.00659	7.68991	32.6991	9.05723	8.10911	2.61575	11.291	9.34927	4.81059	7.60913	7.93043	6.09138	11.9116	17.8679	21.5663	11.5989	13.4862	11.9107	11.7276	18.3672	16.8941	7.40907	3.02542	3.06479	12.8018	10.8749	11.357	10.361	14.5264	8.96982	5.64672	22.8993	7.71276	5.27161	14.4731	19.2271	22.739	3.35126
Ccalc.v3.01913	0	0	0	0	0	0	0	0	0	0	0	0	0	0	0	0	0	0	0	0	0	0	0	0	0	0	0	0	0	1.06614	0	0	0	0	0	0	0	0	0	0	0	0	0	0	0	0	0	0.874578	0
Ccalc.v3.01914	0	0.707814	0	0	1.30004	2.572	0	0	4.25218	0	0	0	0.854435	0	0	3.24365	1.74383	0	0	0	1.52183	5.94782	0	0	0.940418	0	0	2.45204	0	0	0	0.993768	0	0	0	0	0	0	0	0	0	1.88224	0	0.856973	0	0	0	2.62373	0
Ccalc.v3.01915	0	0	0	0	0	0	0	0	0	0	0	2.40198	0	0.961739	0	0	0	0	0	0.801765	0	0	0	0	0	0	0	0	0	0	0	0	0	0	0	0.984754	0	0	0	0	0	0	0	0	0	0	0	1.74916	0
Ccalc.v3.01916	5.79405	12.7406	4.90146	2.72013	6.5002	11.574	4.44035	13.6154	18.7096	7.99554	14.4706	20.8171	10.2532	27.8904	25.6622	11.3528	43.5958	5.9776	8.63009	19.2424	21.3056	15.8609	18.2742	13.4006	9.40418	17.6452	25.5175	23.2943	12.5376	21.3228	6.12241	8.94392	12.5954	17.144	3.06479	14.7713	10.8749	22.714	27.0979	25.6347	18.9363	11.2934	19.0827	15.4255	19.7685	4.13518	19.2271	27.1119	5.86471
Ccalc.v3.01917	46.3524	33.2672	11.0283	27.2013	22.7507	86.1619	45.1436	49.9232	104.604	32.9816	71.6293	49.6408	52.9749	92.3269	102.649	98.9312	127.3	21.9179	37.3971	44.0971	86.7441	89.2173	63.5244	38.7128	46.0805	82.3442	93.9509	111.568	99.6739	69.2992	67.3465	73.5389	48.8999	84.7117	21.4535	55.1462	55.734	68.142	122.738	74.3407	94.6814	73.4074	105.591	51.4184	63.2593	51.6898	96.1353	76.0883	67.0252
Ccalc.v3.01918	1210.96	1312.29	1349.13	1109.81	1286.39	1347.73	1547.46	1240.82	1493.37	1298.28	1481.79	1254.63	1779.79	1653.23	1277.07	1367.2	1165.75	1178.25	1421.81	1364.6	1593.35	1124.14	1409.72	1228.39	1704.98	1585.13	1903.37	1711.52	1355.94	1648.25	1454.07	1762.95	1601.1	1681.12	1639.66	1513.57	1822.91	1714.91	1816.36	1685.06	1773.03	1970.71	1713.63	1330.02	1681.64	1972.48	1518.94	1582.11	1740.14
Ccalc.v3.01919	1884.03	1973.38	1827.02	2325.71	2180.17	1624.22	1656.25	1631.13	2100.58	1772.01	2194.46	1619.73	2464.19	1825.38	2277.89	2778.18	2175.43	1962.65	2032.39	2908.8	2654.06	2281.98	2478.32	1811.31	1903.41	2697.75	2441.56	2447.13	2279.34	3058.76	1567.34	4115.19	3666.01	2862.05	2657.17	3063.57	3615.91	2807.45	3064.45	2616.45	2970.01	3068.05	2259.4	2358.39	4780.03	4079.36	3258.99	2872.11	3931.03
Ccalc.v3.01920	1083.49	1018.54	1020.73	1158.78	1040.68	871.907	1053.84	870.478	860.641	1135.37	880.534	950.382	986.872	920.384	741.184	940.657	731.538	725.283	1087.39	735.218	739.607	769.252	791.01	840.514	891.517	919.51	971.986	718.446	756.644	859.31	774.485	805.946	774.989	883.422	980.732	809.468	816.979	819.976	842.426	842.528	1056.45	815.01	1007.57	786.701	828.961	895.267	819.073	903.439	849.545
Ccalc.v3.01921	410.412	377.265	623.711	397.139	520.016	425.665	355.228	336.754	308.708	548.694	364.658	487.601	317.85	335.647	356.251	280.575	380.155	298.216	365.341	365.605	391.109	382.643	281.074	325.336	382.75	542.099	461.635	508.797	465.145	462.705	266.325	408.439	398.608	389.27	337.127	464.804	507.043	372.51	510.875	399.902	519.253	685.135	382.927	341.932	484.988	527.235	515.285	585.092	512.743
Ccalc.v3.01922	945.396	780.011	1045.85	962.926	1142.09	942.637	859.208	858.678	824.923	747.583	798.052	913.552	675.003	564.541	804.584	781.719	1085.54	1077.96	736.435	975.748	943.532	1138.02	689.197	891.883	807.819	656.793	657.656	679.214	901.454	677	725.506	852.653	1011.34	809.803	867.335	629.258	599.48	681.42	621.658	712.646	598.985	705.84	653.902	844.119	788.106	607.871	544.126	602.584	639.253
Ccalc.v3.01923	0.965675	17.6953	8.57755	8.16039	9.7503	0	0.740058	0	2.55131	7.99554	0	0	0	0	0	0	0.871916	0	2.8767	0	0	0	0	1.48895	0	0	0	0	0	0	0	0	0	0	0	0	0	0	0	0	0	0	0	0	1.3179	0	0	0.874578	0
Ccalc.v3.01924	0.965675	20.5266	2.45073	29.9214	5.85018	0	0	0	0	15.9911	0	0.800659	0	0.961739	0	0	0	0	2.15752	0	0	0	0	0	0.940418	0	0	0	0	0	0	0	0	0	0	0	0	0	0	0	0	0	0	0	0	0	0	0	0
Ccalc.v3.01925	0.965675	33.2672	6.12682	8.16039	11.7004	0	1.48012	1.81539	2.55131	29.9833	0	0.800659	0.854435	0	0	0	2.61575	0	2.15752	0.801765	0	0	0.870198	5.95581	0	0	0	0	0	0	0	0	1.48181	0	0	0	0	0	0	0	1.99329	0	2.54437	0	0	0	0	0	0
Ccalc.v3.01926	0	0	1.22536	0	0	0	0	0	0	0	0	0	0	0	0	0	0	0	0	0	0	0	0	0	0	0	0	0	0	0	0	0	0.740907	0	0	0.984754	1.35937	0	0	0	0	0	0	0	0	0	0	0	0
Ccalc.v3.01927	3.8627	106.172	21.4439	89.7643	27.3008	5.14399	2.96023	7.26155	5.10262	102.943	0.723528	4.00329	2.5633	7.69391	3.01908	1.62182	0.871916	0.664178	12.9451	0	0	0	6.09138	12.6561	0.940418	4.90144	1.15989	0	0	0	0	0	0	0	3.06479	0.984754	1.35937	2.2714	1.59399	0.854491	3.98659	3.76448	3.81655	0	0	2.06759	0	0.874578	0
Ccalc.v3.01928	432.622	499.717	438.681	505.944	372.462	408.947	450.695	414.816	408.209	443.752	340.058	476.392	370.825	325.068	383.423	366.532	492.633	386.552	506.299	382.442	400.24	390.574	355.041	488.376	540.741	363.687	541.667	369.031	366.725	333.702	379.59	318.006	369.713	370.109	398.422	382.085	304.498	404.309	363.431	366.577	355.803	387.741	393.104	334.22	357.152	318.409	348.01	418.923	356.909
Ccalc.v3.01929	4562.81	4157.7	3669.36	4675.9	4282.33	3438.76	3647.75	3626.24	3792.1	4134.69	3685.65	3711.85	3856.06	3670	3714.97	4278.37	3853.87	5256.31	4487.65	3768.29	4201.76	4746.36	3690.51	4205.55	4385.17	3332.98	3915.78	4280.03	4060.3	3235.74	4147.93	4125.13	4605.48	4500.81	4116.01	3783.43	3371.23	3282.17	3368.91	3292.35	4309.5	2721.72	4793.58	5041.57	4077.59	3616.22	3180.16	3021.67	3492.85
Ccalc.v3.01930	52.1464	68.6579	85.1629	70.7234	67.6021	52.7259	85.8468	61.7232	71.4366	96.9459	75.9705	75.2619	78.608	56.7426	34.7194	69.7384	70.6252	81.0297	47.4655	82.5818	71.5258	67.4086	58.3033	69.9808	43.2592	67.6399	103.23	56.3968	47.016	66.1008	58.1629	59.6261	54.8271	77.6524	45.9718	69.9175	48.9372	56.785	70.9327	62.3779	72.7552	56.4672	92.8693	43.7056	56.6698	47.5546	115.362	77.8374	30.1614
Ccalc.v3.01931	218.242	353.907	277.545	272.013	237.907	243.054	240.519	216.939	690.554	302.831	699.652	450.771	686.111	761.697	667.216	515.74	584.184	225.156	183.389	579.676	493.072	527.373	623.062	202.498	205.952	1377.3	1858.14	621.591	530.341	828.392	639.792	573.404	445.285	400.364	496.495	856.736	723.182	733.663	946.035	627.197	768.414	333.157	748.043	439.627	467.855	558.249	922.899	826.476	833.626
Ccalc.v3.01932	12684.1	10109.7	10772.2	10461.6	12667.6	8559.6	8076.26	9004.32	7478.74	10576.1	8023.93	9133.12	7004.65	8150.74	9312.34	12437.8	12437.9	12543.7	11679.4	12225.3	12850.3	13840.6	10134.3	11292.2	11759	7966.8	5276.33	7591.5	10352.3	7057.85	9725.45	10157.3	12798.4	11131.5	10264	9585.6	7651.87	6182.75	6069.13	6422.36	10348.2	7852.71	10372.1	15071.6	8894.52	8419.23	7542.78	7076.21	7746.44
Ccalc.v3.01933	6766.48	6034.11	4660.68	5364.1	6229.79	4390.4	5739.89	4562.98	4036.17	3907.82	5475.66	4036.92	3695.43	3741.16	4915.06	5935.87	4270.64	6142.98	4111.52	4209.26	4355.47	5436.31	5552.73	6630.31	4671.06	3158.49	2280.34	2681.3	4329.86	3347.68	4515.28	3850.85	4844.79	3279.55	4207.95	2723.83	3111.59	3936.34	2903.46	3178.71	2918.18	1434.27	4944.97	6894.35	3572.83	2789.18	2741.78	2303.64	2495.85
Ccalc.v3.01934	3084.36	3333.8	2627.18	5679.63	3855.92	2665.87	3394.65	2733.97	2985.88	2590.56	3068.48	2773.48	4154.26	2235.08	3553.45	5209.3	5860.15	4153.77	3246.35	3865.31	4647.66	4421.21	4414.51	2589.29	3702.43	1575.32	1267.76	2177.41	2922.52	1989.42	2868.35	3097.58	3500.79	3135.34	3423.37	1820.81	2124.69	1642.22	1516.69	2149.9	1642.47	1306.27	3141.02	2668.61	3062.81	1943.53	1445.88	1144.82	1879.22
Ccalc.v3.01935	450.004	998.017	764.628	805.158	906.778	369.081	478.078	347.647	1165.95	1031.42	1496.98	534.84	1185.1	879.991	981.2	1320.16	2227.75	393.858	441.573	1621.17	1681.62	1596	1411.46	323.847	441.997	1440.04	1309.51	1159.81	1255.01	1308.16	835.709	953.024	1476.63	1552.04	1121.71	1627.8	1436.85	1212.93	1447.35	1302.24	1520.88	1786.25	1302.72	713.859	1096.49	1056.54	1142.09	1589.11	1504.72
Ccalc.v3.01936	0	0	0	0	0	0	0	0	0	0	0	0	0	0	0	0	2.61575	0	0	0	0	0	0	0	0	0	0	0	0	0	0	0	0	0	0	0.984754	0	0	0	0	0	0	0	0	0	0	0	0	0
Ccalc.v3.01937	30.9016	21.2344	20.8312	0	13.0004	11.574	14.8012	14.5231	23.8122	31.9822	34.7294	24.0198	7.68991	24.0435	30.1908	4.86547	32.2609	5.9776	2.8767	32.8724	15.2183	35.6869	17.404	10.4227	15.0467	21.5663	11.5989	11.0342	26.329	18.1244	6.12241	20.8691	23.709	11.0932	24.5183	9.84754	36.7029	20.4426	9.56396	15.3808	32.8893	15.0579	10.1775	31.708	11.8611	14.4731	21.1498	15.7424	36.0261
Ccalc.v3.01938	11.5881	7.78595	38.599	5.44026	14.3004	6.42999	7.40058	9.98463	7.65393	45.9744	8.68234	8.80725	7.68991	0.961739	1.50954	12.9746	22.6698	7.97014	2.8767	8.01765	9.13095	19.8261	6.09138	9.67819	6.58293	3.92115	1.15989	2.45204	0	2.13228	0	0.993768	4.44544	3.02542	0	2.95426	1.35937	4.5428	0	1.70898	0.996646	0	1.27218	4.28487	1.3179	8.27036	1.92271	0.874578	12.5672
Ccalc.v3.01939	0	0	0	0	0	0	0	0	0	0	0.723528	0	0	0	0	0	0	0	0	0	0	0	0	0	0	0	0	0	0	0	0	0	0	0	0	0	0	0	0	0	0	0	0	0	0	0	0	0	0
Ccalc.v3.01940	6.75972	16.2797	14.7044	0	20.8006	9.00199	9.62076	9.07694	16.1583	5.99666	5.0647	5.60461	11.9621	36.5461	13.5858	0	1.74383	2.65671	7.19174	1.60353	4.56548	17.8435	5.22119	17.8674	2.82126	12.7437	10.439	9.80814	6.2688	7.46299	6.12241	2.98131	6.66816	7.05931	3.06479	5.90852	5.43746	4.5428	19.9249	4.27246	12.9564	7.52896	1.27218	11.1407	7.90741	6.20277	0	8.74578	13.405
Ccalc.v3.01941	0	0	0	0	0	0	0	0	0	0	0	0	0	0	0	0	0	0	0	0	0	0	0	0	0	0	0	0	0	0	0	0	1.48181	0	0	0	0	0	0	0	0	0	0	0	0	0	0	0	0
Ccalc.v3.01942	0	0	0	2.72013	0.65002	2.572	0.740058	0	0.850436	1.99889	0	0.800659	0	0	0	3.24365	0	3.98507	0	0	0	0	0	0	1.88084	0	0	0	0	0	0	0	0.740907	0	0	0	0	0	0	0	0	0	0	0	0	0	1.92271	0.874578	0
Ccalc.v3.01943	378.544	26.1891	63.719	21.761	214.507	1131.68	118.409	1853.51	522.168	137.923	654.793	608.501	481.047	136.567	144.916	455.732	449.037	424.41	186.985	687.112	569.163	396.521	237.564	1156.92	1760.46	197.038	105.55	318.765	322.843	279.329	566.323	285.212	408.24	292.457	82.7492	347.618	104.671	427.023	185.7	280.273	333.877	139.286	76.331	140.544	115.975	388.707	151.894	114.57	370.314
Ccalc.v3.01944	0.965675	1.41563	1.22536	0	3.90012	2.572	2.96023	5.44616	0.850436	2.99833	8.68234	3.20264	1.70887	0	0	0	7.84724	3.32089	2.15752	4.81059	0	5.94782	2.61059	9.67819	4.70209	0	0	1.22602	0	6.39685	0	4.96884	0	2.01695	9.19436	3.93902	2.71873	0	0.796997	0	0	0	0	4.28487	0	0	0	0	0
Ccalc.v3.01945	0.965675	2.83126	3.67609	5.44026	10.4003	0	2.22017	0.907694	0.850436	25.9855	4.34117	2.40198	4.27217	1.92348	4.52862	1.62182	5.2315	0.664178	0	5.61235	3.04365	7.93043	7.83178	2.23343	8.46377	3.92115	5.79944	0	1.25376	3.19842	3.06121	0	0	5.04236	0	0.984754	4.0781	4.5428	2.39099	0	2.98994	0	0	2.57092	0	6.20277	5.76812	1.74916	1.67563
Ccalc.v3.01946	3.8627	0	0.612682	2.72013	1.30004	5.14399	2.96023	2.72308	1.70087	0.999443	4.34117	0	9.39878	1.92348	1.50954	0	0.871916	4.64925	0.719174	3.20706	1.52183	9.91304	3.48079	0.744476	3.76167	1.96058	2.31977	2.45204	0.62688	17.0583	9.18362	0.993768	1.48181	0	0	9.84754	25.8279	43.1566	4.78198	5.12695	6.97653	0	5.08873	14.5685	2.6358	59.9601	0	0	2.51345
Ccalc.v3.01947	95.6018	10.6172	28.1834	220.331	13.0004	29.578	16.2813	15.4308	10.2052	27.9844	41.2411	9.60791	27.3419	6.73217	34.7194	14.5964	9.59108	94.3133	35.9587	32.0706	3.04365	3.96521	42.6397	17.123	32.9146	32.3495	25.5175	12.2602	6.2688	14.926	0	3.97507	2.96363	4.03389	45.9718	4.92377	0	15.8998	0	23.0713	5.97988	5.64672	17.8106	45.4196	9.22532	22.7435	7.69083	4.37289	5.86471
Ccalc.v3.01948	2117.72	562.712	1542.12	2516.12	686.421	1033.94	959.116	1262.6	1711.08	959.465	2522.22	721.394	2713.68	630.901	2757.93	797.937	299.939	3589.22	1670.64	1300.46	1059.19	1383.86	1890.07	1306.56	969.571	1570.42	1787.39	1813.28	2298.14	2569.4	327.549	673.775	411.944	363.05	1425.13	2707.09	793.869	4524.63	4613.82	1634.64	723.565	250.338	591.565	3762.97	756.476	4470.13	2364.93	2057.01	913.219
Ccalc.v3.01949	341.849	552.803	156.847	312.815	35.7511	223.764	5827.22	361.262	1307.97	888.504	1091.08	761.427	7538.68	2132.18	1284.62	204.35	87.1916	162.059	1175.13	195.631	83.7004	37.6695	2529.67	168.996	207.832	122.536	2063.44	6620.49	2955.74	2679.21	2354.07	1584.07	58.5316	41.3474	364.71	2036.47	1696.49	3482.06	3852.68	5362.79	587.025	15.0579	282.425	1556.26	933.075	1501.07	1559.31	1011.01	2087.84
Ccalc.v3.01950	502.151	569.082	612.682	612.029	541.467	537.547	606.108	456.57	466.039	630.648	608.487	441.163	588.705	551.076	455.881	525.471	388.875	514.074	509.895	582.081	588.947	509.53	569.109	576.969	514.409	613.66	483.673	680.44	557.923	650.346	364.284	646.943	563.83	570.795	545.532	574.112	697.354	654.164	634.41	528.076	460.451	517.616	422.365	551.034	631.275	665.764	617.189	547.486	536.202
Ccalc.v3.01951	168.027	181.908	185.643	125.126	189.156	111.882	184.275	67.1693	120.762	186.896	130.959	114.494	129.02	119.256	31.7003	176.779	211.004	162.059	115.068	132.291	136.964	160.591	126.179	154.851	92.161	103.911	127.588	128.732	120.988	178.046	153.06	150.059	168.186	210.771	168.563	208.768	210.702	109.027	167.369	74.3407	204.313	240.927	145.029	209.958	188.46	136.461	138.435	174.041	175.103
Ccalc.v3.01952	329.295	561.296	1781.68	440.661	332.81	680.293	739.318	131.616	115.659	1207.33	66.5646	163.334	64.0826	286.598	146.425	160.56	178.743	89.6641	775.989	136.3	340.889	103.096	80.9284	104.227	196.547	164.688	206.46	60.0749	69.5837	63.9685	64.2853	74.5326	55.568	46.3897	30.6479	72.8718	8.15619	52.2422	91.6546	23.9258	53.8189	24.4691	50.8873	84.8403	14.4969	28.9463	98.058	171.417	55.2958
Ccalc.v3.01953	2.89702	10.6172	6.12682	0	8.45026	16.718	6.66052	0.907694	8.50436	0.999443	5.78823	1.60132	0.854435	4.8087	4.52862	1.62182	1.74383	3.98507	9.34927	5.61235	3.04365	3.96521	6.09138	1.48895	1.88084	1.96058	0	0	3.1344	2.13228	0	2.98131	1.48181	2.01695	0	0.984754	4.0781	0	0	0	0.996646	0	2.54437	2.57092	0	8.27036	0	3.49831	0
Ccalc.v3.01954	11.5881	14.8641	11.641	21.761	9.10028	9.00199	20.7216	1.81539	4.25218	5.99666	9.40587	4.80395	6.83548	16.3496	9.05723	1.62182	15.6945	5.31343	2.8767	2.40529	1.52183	5.94782	6.96158	6.70029	1.88084	11.7635	9.2791	0	7.52256	5.33071	9.18362	0	2.22272	4.03389	6.12957	5.90852	4.0781	0	1.59399	7.69042	7.97317	0	3.81655	3.42789	1.3179	12.4055	11.5362	2.62373	20.1076
Ccalc.v3.01955	5.79405	7.78595	4.90146	16.3208	7.15022	24.434	12.581	16.3385	12.7565	9.99443	5.0647	8.00659	8.54435	7.69391	16.6049	12.9746	2.61575	4.64925	11.5068	8.81941	0	3.96521	0.870198	12.6561	2.82126	8.82259	4.63955	15.9382	4.38816	13.8598	12.2448	4.96884	0	5.04236	0	3.93902	5.43746	2.2714	3.98498	3.41797	2.98994	5.64672	20.3549	4.28487	3.95371	6.20277	1.92271	13.9932	8.37816
Ccalc.v3.01956	3.8627	16.2797	7.96487	0	3.90012	15.432	7.40058	14.5231	18.7096	14.9916	2.17058	14.4119	16.2343	6.73217	16.6049	19.4619	1.74383	11.291	12.9451	7.21588	4.56548	5.94782	6.96158	22.3343	7.52335	19.6058	8.11921	11.0342	10.657	6.39685	0	7.95015	4.44544	7.05931	12.2591	9.84754	8.15619	9.08561	1.59399	14.5264	11.9598	5.64672	6.36091	1.71395	9.22532	6.20277	9.61353	7.8712	5.86471
Ccalc.v3.01957	1060.31	869.903	822.833	489.623	270.408	1810.69	1742.84	1350.65	1577.56	1299.28	1767.58	1469.21	1270.54	2911.18	1136.68	640.62	207.516	996.931	980.954	513.129	660.472	1060.69	719.654	742.243	1009.07	1181.25	2396.33	1937.11	1204.24	1561.9	1931.62	1568.17	722.384	442.719	1274.95	729.703	687.839	1346.94	1745.42	1529.54	741.505	39.527	1745.43	855.259	890.902	1002.78	694.097	617.452	901.49
Ccalc.v3.01959	698.183	645.526	608.394	952.045	943.179	624.995	559.484	611.786	678.648	519.71	675.775	752.619	437.471	625.13	591.739	661.704	1136.11	753.842	567.429	835.439	823.308	910.017	639.595	638.761	859.542	354.864	359.565	394.778	732.196	459.507	627.547	437.258	612.73	650.465	576.18	470.712	286.826	501.98	285.325	562.255	308.96	559.025	535.589	575.029	412.503	401.112	336.474	391.811	320.883
Ccalc.v3.01960	954.087	1004.39	899.418	859.561	847.626	932.349	823.685	950.355	892.108	946.472	997.745	855.904	1042.41	1051.18	902.704	969.85	748.104	981.655	1003.97	1112.85	1077.45	862.434	1091.23	1018.44	1107.81	1076.36	1319.95	1267.7	1105.82	1146.1	1025.5	1193.52	988.37	1165.79	763.132	1019.22	1147.3	1135.7	1169.99	1122.8	1208.93	1389.09	1319.25	1030.94	1245.42	1133.04	1145.93	1101.97	1044.76
Ccalc.v3.01961	0	0	0	0	0	0	0	0	0	0	0	0	0	0	0	0	0	0	0	0	0	0	0	0	0	0	0	0	0	0	0	0	0	0	0	0	0	0	0	0	0	0	0	0	0	0	0	0	0
Ccalc.v3.01962	19.3135	67.9501	32.4722	40.8019	47.4515	48.8679	62.1649	42.6616	77.3897	45.9744	73.7999	28.0231	33.3229	68.2835	89.0628	74.6039	32.2609	81.0297	80.5475	53.7182	24.3492	61.4608	36.5483	51.3689	61.1272	37.2509	17.3983	44.1366	30.0902	19.1905	58.1629	31.8006	27.4136	18.1525	30.6479	17.7256	40.781	40.8852	16.7369	25.6347	9.96646	26.3514	21.6271	11.1407	23.7222	26.8787	11.5362	20.9899	34.3504
Ccalc.v3.01963	7.7254	188.986	6.73951	57.1227	85.8027	16.718	4.44035	20.877	169.237	56.9682	102.017	27.2224	95.6967	194.271	161.521	107.04	171.767	7.97014	35.2395	72.9606	94.3532	101.113	136.621	11.9116	14.1063	394.076	455.836	63.7529	81.4944	51.1748	119.387	128.196	63.718	83.7032	33.7127	185.134	110.109	138.555	163.384	91.4306	117.604	137.404	384.199	64.273	112.022	132.326	642.184	642.815	161.698
Ccalc.v3.01964	98.4988	203.85	183.192	108.805	211.257	194.186	396.671	209.677	341.875	228.872	256.852	233.792	295.634	315.45	291.341	267.601	308.658	140.142	355.272	233.314	182.619	311.269	174.91	142.195	313.159	683.261	937.189	362.901	424.398	276.131	254.08	276.268	172.631	197.661	211.47	291.487	309.935	320.268	588.184	343.506	207.302	276.689	530.5	227.098	185.824	318.409	763.314	776.625	303.289
Ccalc.v3.01965	163.199	199.603	224.242	201.29	217.107	144.032	228.678	136.154	164.134	165.907	125.17	152.125	149.526	141.376	114.725	184.888	222.339	189.291	177.636	149.93	143.052	178.435	138.361	173.463	173.977	121.556	99.7503	106.664	128.51	113.011	125.509	104.346	140.031	187.576	137.915	156.576	123.702	115.841	141.865	222.168	142.52	152.461	115.769	135.402	114.658	128.191	126.899	109.322	132.375
Ccalc.v3.01966	622.86	654.728	619.422	682.753	711.122	470.675	600.187	554.601	614.865	671.625	521.664	505.216	569.053	494.334	449.843	773.61	590.287	769.118	633.593	675.086	610.252	695.895	529.95	646.95	559.549	510.73	479.033	501.441	586.76	426.456	648.976	576.386	611.248	555.668	514.884	520.935	515.199	497.437	507.687	500.732	561.112	600.435	531.772	637.588	532.433	518.965	603.73	522.997	487.609
Ccalc.v3.01967	4686.42	3859.71	3750.23	4121	4529.99	3609.8	2950.61	3881.3	3552.27	3217.21	3711.7	3984.88	3488.66	3309.34	3950.46	4970.89	3928.85	5056.39	3736.11	4327.93	3848.7	4645.25	3021.33	3799.81	4288.31	2862.44	2476.36	2819.84	4559.93	3180.3	3183.65	3767.38	3584.51	2360.83	3628.71	3126.59	2435.98	2607.57	2423.67	3385.49	2275.34	2311.39	2941.29	4168.32	3264.44	2663.06	2599.5	2522.28	2464.85
Ccalc.v3.01968	474.146	560.589	420.913	718.114	504.416	506.683	415.913	540.078	520.467	553.691	524.558	490.804	591.269	452.017	434.747	776.853	452.524	555.253	461.71	492.284	502.202	513.495	531.691	511.455	458.924	475.44	504.551	430.332	502.131	379.546	284.692	583.342	591.244	404.398	622.152	389.963	426.841	395.224	413.641	406.738	438.524	380.213	493.607	556.176	492.896	624.412	432.609	446.035	521.959
Ccalc.v3.01969	56.0091	172.707	117.635	106.085	102.053	171.038	116.189	114.369	147.125	106.94	101.294	109.69	80.3169	154.84	104.158	113.528	95.0388	91.6566	143.116	97.0135	83.7004	124.904	87.89	99.7598	93.1014	129.398	107.87	94.4034	97.1664	53.3071	45.9181	53.6635	74.0907	57.4829	79.6845	64.009	54.3746	72.6848	111.58	99.121	63.7854	45.1738	77.6031	46.2766	26.358	59.9601	19.2271	66.4679	77.079
Ccalc.v3.01970	2849.71	2345.69	2608.8	2869.74	3303.4	2244.07	2077.34	2384.51	2062.31	2182.78	2386.2	2326.71	2282.19	1806.15	2348.84	3066.87	3849.51	3229.9	2543	2825.42	3138	3414.05	2240.76	2576.63	2797.74	1552.78	1480.02	2103.85	2734.45	1794.32	2237.74	2496.35	2635.41	2497.99	2779.76	2143.81	1903.11	1785.32	1577.26	2066.16	1978.34	1598.02	2339.54	2541.78	2456.57	1945.6	1599.69	1408.94	2003.22
Ccalc.v3.01971	351.506	303.652	313.693	291.054	243.108	462.959	295.283	393.031	377.594	227.873	416.752	397.127	393.04	351.035	317.003	325.986	276.397	254.38	245.238	226.098	275.45	299.374	339.377	289.601	263.317	547.981	532.388	356.771	394.934	536.269	370.406	320.987	299.326	324.728	327.932	316.106	380.622	490.623	436.754	531.494	355.803	331.274	408.371	179.107	351.88	382.504	476.831	437.289	439.853
Ccalc.v3.01972	1933.28	1878.54	1781.07	1849.69	1915.61	1867.27	1643.67	1868.03	1619.23	1722.04	1950.63	1898.36	1938.71	1734.02	1704.27	2087.29	1932.17	2041.68	1716.67	1980.36	2017.94	2299.82	1745.62	1925.22	1692.75	2137.03	2675.86	2204.38	2006.64	2198.38	2201.01	2337.34	2281.25	2012.91	1933.88	2217.67	1980.6	2107.86	2528.07	2153.32	1892.63	2335.86	2345.9	2300.12	2399.9	2061.39	2482.21	2360.49	2083.65
Ccalc.v3.01973	1661.93	2022.22	1640.15	1838.81	2213.32	1405.6	1486.04	1555.79	1282.46	2033.87	1507.83	1449.19	1342.32	1450.3	1338.96	1733.73	1173.6	2078.21	1799.37	1667.67	1559.87	1453.25	1176.51	2223.75	1717.2	1309.66	1157.57	1647.77	1632.4	1270.84	1506.11	1344.57	1446.99	1186.97	1173.81	1377.67	1295.48	1274.26	1324.61	1280.88	1070.4	1082.29	1085.17	1508.27	1286.27	1377.01	1347.82	1180.68	1252.53
Ccalc.v3.01974	517.602	435.305	526.294	933.004	700.722	412.805	443.295	487.432	522.168	461.742	523.111	508.418	504.116	473.176	585.701	687.653	889.354	682.111	662.36	664.663	782.218	836.66	554.316	498.055	602.808	622.483	595.022	718.446	557.296	550.129	544.895	587.317	602.357	589.956	591.504	671.602	501.606	642.807	468.634	539.184	422.578	521.381	669.168	489.332	562.744	566.52	640.261	613.954	561.336
Ccalc.v3.01975	27244.6	21921	24955.2	32157.4	31247.8	23983.9	24894.8	24208.2	24040.1	23597.8	25770.6	24761.2	29930	24597.4	27955.1	31306	47427	30340.3	25330.8	34697.2	34020.4	34656	24888.5	21893.6	27669.9	20855.6	23781.2	33439.6	27248	26761.2	22420.3	25961.2	28241.1	27116.8	27291.9	30636.7	24449.5	27181.9	21883.9	26855.8	22911.9	22073	24448.8	24782.8	26161.7	26396.9	22074.6	19293.2	22271.7
Ccalc.v3.01976	229.831	272.508	243.848	320.975	332.81	259.772	298.984	246.893	341.025	237.867	326.311	277.028	455.414	277.943	345.684	428.161	476.066	360.649	282.636	375.226	324.149	331.095	300.218	276.945	241.688	389.174	496.432	266.046	372.994	318.776	333.671	416.389	315.626	249.093	269.701	319.06	316.732	501.98	392.919	334.106	308.96	289.865	335.856	314.509	325.522	291.53	446.068	390.936	385.395
Ccalc.v3.01977	328.329	727.633	587.563	318.255	384.162	401.231	424.793	347.647	196.451	326.818	304.605	224.985	138.418	277.943	138.878	423.296	98.5265	295.559	382.601	132.291	158.27	152.661	210.588	378.194	135.42	118.615	96.2706	115.246	145.436	147.127	107.142	263.349	143.736	106.898	180.822	84.6889	67.9683	156.727	74.1207	178.589	84.715	31.9981	82.6919	186.82	146.287	78.5684	151.894	88.3323	61.1605
Ccalc.v3.01978	18.3478	17.6953	35.5356	32.6416	22.1007	12.86	25.162	12.7077	26.3635	24.9861	25.3235	22.4184	29.0508	19.2348	33.2099	17.8401	59.2903	24.5746	14.3835	18.4406	28.9147	35.6869	21.7549	13.4006	25.3913	12.7437	10.439	30.6504	24.4483	43.7118	33.6733	15.9003	25.1908	52.4406	30.6479	23.6341	16.3124	22.714	36.6619	46.997	27.9061	1.88224	6.36091	17.1395	15.8148	4.13518	17.3044	24.4882	31.837
Ccalc.v3.01979	329.295	332.672	255.489	263.853	287.309	262.344	249.4	240.539	276.392	343.808	316.182	337.878	312.723	281.79	294.36	233.543	200.541	308.843	270.41	258.168	281.538	180.417	281.944	273.223	291.53	260.757	345.646	364.127	236.961	243.08	238.774	313.037	210.418	249.093	245.183	321.03	305.857	281.654	256.633	300.781	282.051	340.685	277.336	275.945	292.574	243.976	290.329	269.37	254.696
Ccalc.v3.01980	48.2837	16.2797	33.0849	54.4026	13.0004	88.7339	50.324	69.8924	113.108	21.9877	119.382	33.6277	195.666	74.0539	84.5342	58.3856	51.443	10.6269	33.8012	51.3129	50.2202	17.8435	219.29	32.757	16.9275	181.353	146.146	197.389	125.376	146.061	131.632	107.327	60.0135	75.6354	67.4253	229.448	256.92	233.954	223.956	124.756	144.514	156.226	251.892	48.8475	148.923	186.083	113.44	111.071	196.887
Ccalc.v3.01981	6.75972	26.1891	4.90146	59.8429	14.3004	177.468	42.9234	1010.26	19.56	7.99554	39.794	26.4217	30.7596	80.7861	60.3815	25.9492	23.5417	15.9403	27.3286	42.4935	35.002	61.4608	86.1496	793.612	1120.04	70.5807	490.632	109.116	42.001	2.13228	55.1017	32.7944	25.9317	47.3982	21.4535	48.253	47.5778	27.2568	74.9177	35.8886	104.648	265.396	114.496	53.9893	67.213	14.4731	148.048	179.288	84.6194
Ccalc.v3.01982	29.9359	8.49377	18.3805	5.44026	8.45026	33.4359	22.9418	39.9385	64.6332	13.9922	71.6293	17.6145	121.33	31.7374	45.2862	22.7055	52.315	10.6269	10.7876	36.0794	41.0893	1.98261	146.193	15.634	9.40418	78.423	61.474	96.8554	58.2999	109.813	116.326	33.7881	37.0453	47.3982	18.3887	161.5	144.093	145.37	98.8276	86.3036	42.8558	52.7027	108.136	34.2789	85.6637	95.1091	86.5218	53.3492	119.808
Ccalc.v3.01983	562.023	2628.11	994.384	2396.43	3591.36	722.731	1986.32	667.155	10301.3	2917.37	3140.84	503.614	2084.82	7661.21	9498.02	5068.2	7486.27	1564.8	1031.3	1993.99	3031.48	5343.13	5681.52	416.907	438.235	14941.5	30316	6142.35	1557.8	4611.06	4940.79	1122.96	1484.78	3922.96	2053.41	6509.22	4498.14	3277.63	16874.8	1917.48	7174.86	27253	8863.3	1432	2771.55	2414.95	25164.4	21646.7	6251.78
Ccalc.v3.01984	61.8032	15.5719	23.8946	16.3208	14.9505	93.8779	30.3424	71.7078	89.2958	28.9838	96.2292	44.0362	158.07	54.8191	58.872	47.0329	193.565	19.2612	20.8561	155.542	54.7857	19.8261	264.54	34.2459	28.2126	162.728	134.547	278.306	159.854	296.387	104.081	146.084	93.3543	114.966	91.9436	251.112	364.31	204.426	227.941	202.514	141.524	250.338	216.271	91.6961	173.963	184.016	199.961	133.81	325.072
Ccalc.v3.01985	8.69107	0	0.612682	8.16039	1.30004	5.14399	2.22017	3.63078	1.70087	5.99666	6.51175	14.4119	0.854435	4.8087	0	0	2.61575	1.99253	0	9.62118	10.6528	3.96521	17.404	9.67819	0	5.88173	4.63955	7.35611	13.1645	7.46299	30.6121	9.93768	2.22272	5.04236	12.2591	15.7561	6.79683	11.357	5.57898	7.69042	3.98659	22.5869	19.0827	7.71276	15.8148	16.5407	38.4541	18.3661	17.5941
Ccalc.v3.01986	0	0	0	0	0	0	0	0	0	0	0	0.800659	0	0	0	0	0	0	0	0	0	0	0	0	0.940418	0	0	0	0	0	0	0	0	0	0	0	0	0	0	0	0	0	0	0	0	0	0	0	0
Ccalc.v3.01987	464.49	425.396	305.729	375.378	482.965	689.295	434.414	328.585	367.388	237.867	539.752	787.848	614.338	356.805	403.047	233.543	202.285	400.499	286.951	742.434	322.627	275.582	556.056	271.734	254.853	362.706	372.324	533.318	372.994	581.047	456.12	513.778	434.912	359.016	521.014	454.956	536.949	579.207	400.092	399.047	555.132	1195.22	422.365	185.106	864.544	713.319	476.831	490.638	492.636
Ccalc.v3.01988	14.4851	47.4235	35.5356	19.0409	21.4507	11.574	9.62076	9.07694	39.9705	28.9838	15.1941	6.40527	34.1774	32.6991	43.7766	34.0583	11.3349	15.9403	20.1369	16.0353	24.3492	29.7391	26.9761	19.3564	21.6296	17.6452	20.878	36.7805	15.0451	55.4393	33.6733	34.7819	37.0453	13.1101	27.5831	51.2072	67.9683	38.6138	20.7219	14.5264	25.9128	15.0579	12.7218	25.7092	46.1266	35.149	15.3817	20.9899	19.2698
Ccalc.v3.01989	0.965675	9.20158	8.57755	10.8805	6.5002	0	2.22017	0.907694	8.50436	6.9961	1.44706	0	5.12661	1.92348	1.50954	8.10911	6.10341	1.32836	5.03422	13.63	6.0873	9.91304	3.48079	4.46686	14.1063	0	1.15989	0	3.1344	21.3228	9.18362	0.993768	5.18635	12.1017	9.19436	1.96951	2.71873	0	7.17297	5.98144	5.97988	0	2.54437	0.856973	6.58951	2.06759	0	1.74916	5.86471
Ccalc.v3.01990	86.9107	161.382	134.79	174.088	143.654	174.896	182.794	173.37	169.237	271.848	128.788	125.703	45.285	107.715	138.878	141.099	46.2116	121.545	97.0885	62.5376	48.6984	99.1304	116.607	132.517	299.053	57.837	30.1571	71.109	35.1053	53.3071	82.6526	47.7009	55.568	70.5931	55.1662	31.5121	42.1403	38.6138	41.4438	32.4707	60.7954	18.8224	40.7098	64.273	47.4445	70.2981	23.0725	32.3594	59.4849
Ccalc.v3.01991	634.448	982.446	749.923	1256.7	1173.29	587.701	818.504	677.14	887.855	1077.4	511.534	514.824	469.085	643.403	893.647	841.726	558.026	467.581	645.819	404.089	578.294	697.878	658.74	652.906	1109.69	309.771	363.045	465.887	290.872	720.711	422.446	411.42	589.021	502.219	677.318	551.462	511.121	349.796	416.032	356.323	391.682	481.854	460.53	364.214	445.451	413.518	436.454	479.269	361.936
Ccalc.v3.01992	1141.43	1157.28	1104.05	843.24	1044.58	1475.04	1440.89	1317.06	1107.27	1310.27	1015.11	1390.74	1005.67	1071.38	1050.64	895.246	844.887	1094.57	1438.35	1119.26	1012.01	824.765	966.79	1346.01	1646.67	1267.51	1199.32	1113.22	1020.56	1119.45	1114.28	1124.95	1049.87	1173.86	925.566	1077.32	1261.49	1158.41	1083.92	1074.1	1295.64	1328.86	1124.61	1205.76	1097.81	1019.32	980.58	1246.27	1135.24
Ccalc.v3.01993	0	0	1.22536	0	0	0	2.22017	0.907694	0	0.999443	0	0	0	0	0	0	0	0	0	0	0	0	0	0	0	0	0	0	0	1.06614	3.06121	0	0	0	0	0	0	0	1.59399	1.70898	0.996646	0	0	0	0	0	0	0	0
Ccalc.v3.01994	3573	85390.7	9205.55	80981	127238	3955.73	105509	19622.5	127286	7999.54	68113.7	1830.31	46703.4	74447.3	125639	128917	160938	70313.9	106778	89637.3	115251	167015	125451	36299.9	34286.7	8564.77	2216.54	28012	48417.7	23444.4	62356.8	70825.9	93029	73255.4	85973.4	29335.8	25353.5	30884.2	7981.13	31832.4	51613.3	7615.54	17054.9	65939.8	42599.9	27966.2	2797.54	2873.86	29258.2
Ccalc.v3.01995	0.965675	4.9547	4.28878	2.72013	33.801	3.85799	10.3608	1.81539	28.9148	5.99666	20.2588	25.6211	79.4624	15.3878	13.5858	25.9492	78.4724	9.96267	254.588	28.0618	51.7421	19.8261	26.9761	7.44476	4.70209	730.314	300.411	76.0131	42.6278	97.0188	55.1017	42.732	36.3044	15.1271	42.907	55.1462	184.874	111.299	65.3537	81.1767	26.9095	35.7626	253.164	29.1371	65.8951	109.582	357.623	309.601	93.8353
Ccalc.v3.01996	0	0	0	0	0	0	0.740058	0	2.55131	0	0	0	5.12661	3.84696	0	0	0.871916	0	2.15752	0	0	1.98261	0	2.97791	0	4.90144	2.31977	0	0	0	0	0.993768	0	0	0	0	10.8749	4.5428	0	0	0	0	0	7.71276	0	8.27036	0	0	0.837816
Ccalc.v3.01997	28.9702	40.3454	39.2117	40.8019	43.5513	38.5799	37.0029	37.2154	33.167	23.9866	60.7764	28.8237	28.1963	32.6991	28.6812	47.0329	103.758	41.8432	30.2053	56.9253	82.1786	77.3217	57.4331	43.1796	64.8889	27.4481	55.6746	35.5545	37.6128	37.3149	55.1017	35.7757	34.8226	41.3474	45.9718	36.4359	42.1403	38.6138	35.0679	47.8515	24.9162	58.3494	38.1655	54.8463	32.9476	26.8787	36.5314	23.6136	54.458
Ccalc.v3.01998	290.668	250.566	232.819	304.655	207.356	300.924	298.243	257.785	343.576	277.845	371.17	308.254	379.369	409.701	375.875	347.07	470.835	279.619	248.834	348.768	360.673	341.008	369.834	232.277	323.504	307.81	341.007	293.018	336.635	375.282	269.386	310.056	328.222	344.898	373.904	359.435	367.029	420.209	336.333	393.066	250.158	406.564	265.886	340.218	304.435	289.463	346.087	244.007	304.965
Ccalc.v3.01999	467.387	477.066	365.771	644.671	570.068	983.789	646.811	805.124	1852.25	649.638	2017.92	1373.13	2130.96	706.878	1203.1	1140.14	1712.44	526.693	645.819	1281.22	1680.1	1140	2661.06	686.407	672.399	5636.65	5715.92	3058.91	1631.77	2273.01	1405.09	2106.79	1938.21	1881.81	2298.59	3500.8	3262.48	3123.18	3687.7	2077.27	5437.7	2337.74	4983.14	1929.05	2876.98	4240.63	4543.36	3176.47	3564.91
Ccalc.v3.02000	74.357	162.089	142.755	179.529	129.354	231.48	213.137	139.785	136.07	202.887	272.77	117.697	197.374	171.19	134.349	128.124	178.743	67.7462	98.5269	117.859	147.617	150.678	291.516	173.463	167.394	95.0879	143.826	102.985	156.72	253.742	168.366	139.128	176.336	190.601	186.952	102.414	123.702	147.641	136.286	191.406	238.199	259.749	129.763	137.973	224.043	192.286	101.903	119.817	154.996
Ccalc.v3.02001	167.062	180.493	159.297	144.167	209.956	158.178	133.951	201.508	175.19	221.876	222.847	201.766	217.881	147.146	150.954	227.055	367.077	148.112	179.794	153.939	194.794	218.087	201.886	170.485	162.692	336.239	346.806	259.916	225.05	288.924	168.366	187.822	234.127	276.321	260.507	277.701	228.373	370.238	252.648	246.948	233.215	361.39	249.348	152.541	272.806	262.584	338.396	246.631	311.667
Ccalc.v3.02002	0	0	0	0	0	0	0	0	0	0	0	0	0	0	1.50954	0	0	0	0	0	0	0	0	0	0	0	0	0	0	0	0	0	0	0	0	0	0	0	0	0	0	0	0	0	0	0	0	0	0
Ccalc.v3.02003	0	0	0	0	0	0	0	0	0	0	0	0	0	0	0	0	0	0	2.8767	0	0	0	0	0	0	0	0	0	0.62688	0	0	0	0	0	0	0	0	0	0	0	0	0	0	0	0	0	0	0	0
Ccalc.v3.02004	0	0	0	0	0	0	0	0.907694	0	0	0	0	0	0	0	0	0	0	0	0	0	3.96521	0	0	0	0	0	0	0	0	0	0	0	0	0	0	0	0	0	0	0	0	0	0	0	0	0	0	0
Ccalc.v3.02005	26.0732	22.65	20.8312	8.16039	5.85018	20.576	18.5015	39.0308	22.9618	27.9844	17.3647	28.0231	26.4875	41.3548	28.6812	14.5964	8.71916	23.9104	28.0478	14.4318	28.9147	9.91304	41.7695	35.7349	20.6892	32.3495	56.8345	33.1025	26.329	29.852	110.203	34.7819	28.1545	14.1186	6.12957	19.6951	21.7498	36.3424	45.4288	23.0713	24.9162	5.64672	22.8993	38.5638	34.2655	28.9463	34.6087	26.2373	18.4319
Ccalc.v3.02006	0	0	0	0	0	0	0	1.81539	0	0	0	0	0	0	0	0	0	0	0	0	0	1.98261	0	1.48895	0	0	0	0	0	0	0	0	0	0	0	1.96951	5.43746	0	0.796997	0	0	0	0	0	0	0	0	0	0
Ccalc.v3.02007	0	0	0	0	0	0	0	0	0	0	0	0	0.854435	0.961739	0	0	0.871916	0	0	0	1.52183	0	0	1.48895	0	0.980288	0	0	2.50752	0	0	0	0	0	3.06479	0	2.71873	0	1.59399	0	2.98994	0	0	0	0	0	0	0	0
Ccalc.v3.02008	42.4897	21.9422	28.7961	8.16039	8.45026	39.8659	35.5228	19.0616	42.5218	30.9827	17.3647	31.2257	39.304	48.087	48.3052	16.2182	5.2315	34.5373	33.8012	16.0353	21.3056	19.8261	35.6781	22.3343	15.9871	49.0144	63.7938	39.2326	32.5978	23.4551	61.2241	47.7009	22.2272	17.144	52.1014	34.4664	24.4686	36.3424	27.8949	48.706	32.8893	9.4112	48.3429	52.2754	32.9476	31.0139	34.6087	30.6102	36.0261
Ccalc.v3.02009	74.357	41.0532	31.2468	16.3208	32.501	68.1579	54.7643	95.3079	48.4749	58.9671	37.6235	74.4613	52.1205	100.983	60.3815	34.0583	19.1822	45.1641	61.1298	33.6741	30.4365	13.8782	60.0436	66.2584	38.5572	58.8173	100.91	78.4651	42.001	51.1748	110.203	89.4392	40.7499	24.2033	64.3605	44.3139	58.4527	40.8852	82.0907	49.5605	58.8021	11.2934	72.5144	81.4125	72.4846	37.2166	73.0628	59.4713	61.1605
Ccalc.v3.02010	0	0	1.22536	0	0	0	0.740058	0	1.70087	0	0	0	0	0	0	0	0	1.32836	0	0.801765	0	0	0	0	0	0	0	1.22602	1.25376	0	0	0	0	0	0	0	4.0781	0	0	0	0	0	1.27218	0	0	4.13518	0	0	0
Ccalc.v3.02011	0	0	0	0	0	0	0	0	0	0	0	0	0	0	0	0	0	0	0	0	1.52183	0	0	0	0	0	1.15989	1.22602	0	3.19842	0	0	0	0	0	0	1.35937	0	0	0	0	0	0	0	0	0	0	0	0
Ccalc.v3.02012	0	0	0	0	0	0	0	0	0	0	0	0	0.854435	0	0	0	0	0	0	0	0	0	0	0	0	0	0	0	0	0	0	0	0	0	0	0	0	0	0	0	0	0	0	0	0	0	0	0	0
Ccalc.v3.02013	0	0.707814	0	0	0	0	2.22017	0	0	0	3.61764	0	0	0	0	0	0	0	0	0	0	0	0	0	0	0	0	0	0.62688	1.06614	0	0	0	0	0	0	0	0	0	0	0	0	3.81655	2.57092	0	0	0	0	1.67563
Ccalc.v3.02014	0	0	0.612682	0	3.90012	1.286	0	0	0	0	0.723528	0	0.854435	0.961739	1.50954	0	2.61575	0	0	0	3.04365	0	0.870198	0.744476	0	2.94086	1.15989	2.45204	0	0	0	0	0.740907	0	0	0	4.0781	0	1.59399	0.854491	1.99329	0	1.27218	0	0	2.06759	1.92271	0	0.837816
Ccalc.v3.02015	0.965675	0	0	0	0.65002	0	1.48012	0	0.850436	0	3.61764	0	0	0.961739	0	0	1.74383	1.32836	0	0.801765	0	0	1.7404	1.48895	0.940418	0	11.5989	1.22602	0	2.13228	0	0	3.70453	0	0	0	2.71873	2.2714	1.59399	0.854491	0.996646	0	0	0	1.3179	0	1.92271	2.62373	2.51345
Ccalc.v3.02016	909.666	695.073	795.875	446.101	416.663	793.461	929.513	759.74	684.601	564.685	718.463	1213	745.921	904.996	920.819	517.362	442.933	654.88	980.954	515.535	547.857	448.069	665.701	661.839	650.77	1053.81	1084.49	663.276	735.957	768.688	483.671	561.479	504.558	544.575	502.625	568.203	796.588	717.763	749.974	857.909	803.297	724.662	933.782	715.573	740.661	624.412	822.918	1120.33	805.141
Ccalc.v3.02017	0	0	0	0	0.65002	0	0	0	0	1.99889	0.723528	1.60132	0	0.961739	1.50954	1.62182	11.3349	0.664178	0	10.4229	4.56548	0	1.7404	0	0.940418	1.96058	6.95932	4.90407	1.25376	0	6.12241	0.993768	0.740907	2.01695	0	0	0	0	3.18799	1.70898	2.98994	0	8.90528	1.71395	1.3179	2.06759	5.76812	5.24747	1.67563
Ccalc.v3.02018	0.965675	1.41563	0	0	1.30004	0	0.740058	0	0	0	0.723528	0	2.5633	0.961739	3.01908	1.62182	0	0	0	0	3.04365	0	1.7404	0	0	0.980288	1.15989	1.22602	0	3.19842	0	0	6.66816	0	0	2.95426	0	9.08561	1.59399	0	0	0	5.08873	1.71395	0	4.13518	0	0	0
Ccalc.v3.02019	11.5881	7.07814	14.7044	16.3208	13.6504	5.14399	11.1009	5.44616	5.95305	5.99666	15.9176	8.80725	13.671	22.12	16.6049	14.5964	2.61575	23.2462	10.7876	25.6565	9.13095	11.8956	13.053	7.44476	15.0467	25.4875	39.4362	7.35611	6.89568	7.46299	9.18362	17.8878	5.18635	18.1525	15.3239	18.7103	33.9841	22.714	27.0979	25.6347	13.9531	16.9402	10.1775	0.856973	3.95371	49.6222	36.5314	35.8577	25.9723
Ccalc.v3.02020	1041	1054.64	1222.3	1229.5	944.479	1201.12	1170.03	988.479	1068.15	1192.33	1259.66	1175.37	1150.07	1181.98	954.028	825.508	594.647	1087.26	939.242	936.461	786.784	884.243	983.324	1054.92	864.245	1066.55	1278.2	1047.02	1127.76	1009.64	1059.18	1192.52	955.029	1080.07	1265.76	985.739	1234.3	1176.59	1286.35	1078.37	1243.81	1003.23	921.06	1168.91	1087.27	868.388	1186.31	1234.03	1186.35
Ccalc.v3.02021	3386.62	2443.37	2297.56	2491.64	2143.12	2440.82	2881.79	2974.51	2442.45	1665.07	2675.61	1212.2	2259.98	2245.66	2209.96	2132.7	3662.92	3021.35	1099.62	3196.64	2900.6	2396.97	3361.57	2711.38	2112.18	1490.04	1158.73	2334.34	1861.21	2775.17	2699.98	2320.45	3834.93	2828.77	2926.87	2909.95	2580.08	3677.4	2586.25	2683.1	2673.01	3060.52	1609.31	1623.11	2521.15	2772.64	1895.79	1790.26	2862.82
Ccalc.v3.02022	6915.2	6145.95	7520.68	5494.66	10400.3	4987.1	9675.52	6175.95	8384.45	5045.19	7898.03	2784.69	7046.52	4690.4	7215.6	8668.64	13410.9	11738.7	6699.11	10970.5	8867.68	9792.1	9311.99	5284.29	4272.32	5451.38	5510.62	13496	9810.05	11141.2	14332.6	8984.66	18001.1	20917.7	12148.8	15088.4	11640.2	13485.3	14153.1	11272.4	18233.6	19076.5	6040.32	4126.33	15623.7	11433.8	8063.83	6558.46	17719.8
Ccalc.v3.02023	33.7986	65.1189	51.4653	84.324	35.7511	95.1639	204.256	61.7232	62.9323	65.9632	96.2292	85.6705	99.9688	107.715	55.8529	55.142	83.7039	27.2313	80.5475	54.52	31.9583	23.7913	53.0821	46.1575	55.4847	296.047	247.056	105.438	123.495	140.731	82.6526	66.5825	60.0135	39.3304	58.2309	77.7956	140.015	149.912	266.197	202.514	95.6781	135.521	109.408	57.4172	117.293	126.123	194.193	203.777	87.9706
Ccalc.v3.02024	56.9748	65.1189	32.4722	35.3617	56.5517	69.4439	64.3851	70.8001	51.8766	54.9693	60.7764	69.6573	85.4435	78.8626	69.4388	72.982	116.837	63.0969	56.0956	50.5112	103.484	47.5826	54.8225	58.8136	74.2931	66.6596	64.9537	98.0814	61.4343	76.7622	91.8362	62.6074	60.7544	57.4829	85.814	67.948	76.1245	93.1275	89.2637	70.0683	78.7351	80.9363	106.863	82.2694	64.5772	109.582	46.145	65.5933	88.8084
Ccalc.v3.02025	5.79405	4.24688	1.22536	0	2.60008	1.286	3.70029	0.907694	1.70087	3.99777	9.40587	0.800659	8.54435	2.88522	4.52862	0	3.48766	3.32089	3.59587	8.01765	6.0873	5.94782	1.7404	1.48895	0.940418	16.6649	8.11921	14.7122	8.14944	26.6535	6.12241	4.96884	1.48181	0	0	15.7561	157.686	52.2422	42.2408	23.0713	1.99329	7.52896	2.54437	1.71395	2.6358	14.4731	51.9131	91.8307	5.86471
Ccalc.v3.02026	139.057	187.571	155.621	89.7643	135.204	167.18	162.073	237.816	105.454	161.91	110.7	164.936	111.931	155.802	161.521	142.72	107.246	112.91	230.136	105.031	168.923	91.1999	147.063	253.866	241.688	164.688	157.745	183.903	147.944	149.26	159.183	220.617	165.963	109.924	180.822	180.21	209.342	140.827	170.557	153.808	184.38	111.052	155.206	234.811	179.235	148.866	132.667	108.448	185.157
Ccalc.v3.02027	0	1.41563	0	0	0.65002	0	0	0.907694	3.40174	0	0	1.60132	0	0.961739	4.52862	0	0	0	0	0	0	0	0.870198	2.97791	0	3.92115	0	0	0	0	0	0	2.22272	0	0	0.984754	2.71873	0	0	1.70898	3.98659	1.88224	0	0	0	0	0	0.874578	0
Ccalc.v3.02028	106.224	144.394	107.219	48.9623	92.3029	115.74	99.1678	189.708	116.51	148.917	111.423	123.301	114.494	141.376	95.1009	137.855	120.324	104.276	115.787	118.661	171.966	111.026	141.842	156.34	158.931	176.452	143.826	145.896	140.421	119.408	174.489	144.096	156.331	122.025	134.851	126.049	150.89	149.912	141.068	178.589	175.41	101.641	128.49	179.107	154.195	146.799	98.058	167.919	167.563
Ccalc.v3.02029	0	0	0	0	0	0	0	0	0	0	0	0	0	0	0	0	0	0.664178	0	2.40529	0	0	0	0	0	0	0	0	0	0	0	0	0	0	0	0	0	0	0	0	0	0	1.27218	0	0	0	3.84541	0	0
Ccalc.v3.02030	0	0	0	0	0	0	0	0	0	0	0	0	0	0	0	0	0	0	0	0	0	0	0	0	0	0	0	0	0	0	0	0	0	0	0	0	0	0	0	0	0	0	0	0	0	0	0	0	0
Ccalc.v3.02031	0	0	0	0	0	0	0	0	0	0	0	0.800659	0.854435	0.961739	1.50954	0	0	0	0	0	3.04365	0	0	0.744476	0	0	0	2.45204	0	0	0	0	0	0	0	0	0	0	0	0	0	0	1.27218	0	0	0	0	0	0
Ccalc.v3.02032	0	0	0	0	0.65002	0	0	0	0	0	0	0	1.70887	0	3.01908	0	1.74383	0	0	0	0	0	0	0	1.88084	0	0	0	0	0	0	0	0	0	0	0	0	0	0	0	0	0	1.27218	1.71395	0	0	0	0	0
Ccalc.v3.02033	0	0	0	0	0	0	0	0	0	0	0	0	0	0	0	0	0	0	0	0	0	0	0	0	0	0	0	0	0	0	0	0	0	0	0	0	0	0	0	0.854491	0	0	0	0	0	0	0	0	0
Ccalc.v3.02034	0	0	0	0	0	0	0	0	0	0	0.723528	0	0	0	6.03815	0	0	0	0	0	0	0	0	0	0	0	0	0	0	0	0	0	0	0	0	0	0	0	0	0	0	0	0	0	0	0	0	0	0
Ccalc.v3.02035	0	0	0	0	0	0	0	0	0	0	0	0	0	0	0	14.5964	0	0	0	0	0	0	0	0	0	2.94086	0	0	0	0	0	0	0	0	0	0	0	0	0	0	0	0	0	0	0	0	0	0	0
Ccalc.v3.02036	0	0	0	0	0.65002	0	0	0	0	0	0	1.60132	0	0	0	0	0	0	1.43835	0	0	0	2.61059	0	0	0	0	0	0	0	0	0	0	0	0	0	0	0	0	0	0	0	0	0	0	0	0	0	0
Ccalc.v3.02037	0	0	0	0	0.65002	0	0	0	0.850436	0	0	0	0	0.961739	0	3.24365	2.61575	0.664178	0	1.60353	0	0	1.7404	0	0	0	0	0	0	0	0	2.98131	0.740907	0	0	0	0	0	1.59399	0	0	0	1.27218	0.856973	0	0	1.92271	0	0
Ccalc.v3.02038	0	0	0	0	0	0	2.22017	0	0	0	0	0	0	0	0	0	0	0	0	0	0	0	0	0	0	0	0	0	0	0	0	0	0	0	0	1.96951	0	0	0	0	0	0	0	0	0	0	0	0	0
Ccalc.v3.02039	0	0	0	0	0	0	1.48012	0	0	0	0	0	0	0	0	0	0	0	0	1.60353	0	0	0	0	0	0	0	0	0	4.26456	0	0	0	0	0	0	0	0	0	0	0	0	0	0	0	0	0	0	0
Ccalc.v3.02040	0	0	0	0	0	0	0	0	0	0	0	0	0	0	0	0	0	0	0.719174	0	0	0	0	0	0	0	0	0	0	0	0	0	0	0	0	3.93902	0	0	0	0	0	0	0	0	0	0	0	0	0
Ccalc.v3.02041	1.93135	0.707814	0	0	0.65002	0	0	3.63078	0	0	0	0	1.70887	0	4.52862	25.9492	5.2315	0	0	0	0	0	0	0	0	3.92115	2.31977	0	0	4.26456	0	0	0.740907	0	0	3.93902	1.35937	0	0.796997	0	0	3.76448	0	5.14184	0	0	3.84541	1.74916	0.837816
Ccalc.v3.02042	110.087	97.6783	96.8038	73.4435	78.6524	137.602	105.088	145.231	107.155	123.931	98.3998	110.491	117.912	113.485	86.0437	118.393	76.7286	117.56	121.54	71.3571	98.9187	101.113	125.308	108.694	112.85	123.516	106.71	166.738	121.615	149.26	97.9586	142.109	108.172	81.6863	156.304	132.942	130.499	95.3989	148.241	135.864	149.497	129.875	136.124	135.402	139.698	188.151	130.744	112.821	136.564
Ccalc.v3.02043	112.018	191.818	135.403	81.6039	111.803	189.042	143.571	176.093	180.292	186.896	148.323	148.122	127.311	176.96	150.954	131.368	77.6005	122.209	173.321	64.9429	117.181	120.939	147.934	171.974	163.633	191.156	211.099	205.971	190.572	165.252	217.346	175.897	181.522	145.22	150.175	135.896	180.796	179.441	212.001	175.171	176.406	161.873	204.821	209.101	233.269	148.866	101.903	165.295	191.022
Ccalc.v3.02044	1.93135	0	0	0	0	0	0	0	0	0	0	0	0	0	0	0	0	0	0	0	0	0	0	0	0	1.96058	0	0	1.88064	2.13228	0	0	0	0	0	2.95426	0	0	0	0	0	0	0	0	0	0	0	0	0
Ccalc.v3.02045	3096.92	2214.04	2682.94	2127.14	2043.66	2170.76	2096.59	2489.8	1894.77	3002.33	1874.66	2005.65	1953.24	1886.93	1972.97	1993.22	1634.84	2634.13	2296.32	1947.49	1861.19	2307.75	1883.98	2481.34	2470.48	2404.65	2237.42	2448.36	2691.82	2462.79	2179.58	2470.51	2172.34	2211.58	2249.55	2484.53	2327.23	2296.39	2242.75	2173.83	2972	2253.04	2501.11	2941.99	2399.9	2073.79	2368.77	2245.92	2314.05
Ccalc.v3.02046	204.723	324.179	433.167	326.416	416.663	302.21	273.081	224.2	260.233	521.709	294.476	297.845	211.9	292.369	235.488	265.979	400.209	262.35	295.581	321.508	456.548	400.487	301.959	346.181	348.895	477.4	366.524	264.82	292.753	304.916	186.734	276.268	354.894	421.542	364.71	407.688	371.107	383.867	337.13	290.527	357.796	483.736	242.987	336.79	384.828	368.031	511.44	459.153	372.828
Ccalc.v3.02047	424.897	603.057	545.9	693.633	497.915	549.121	561.704	542.801	710.965	536.701	514.429	582.079	518.642	538.574	659.668	471.95	525.765	414.447	786.058	435.358	346.976	454.017	522.989	564.313	615.034	840.107	903.552	538.222	452.607	682.33	443.875	449.183	458.621	436.669	413.746	493.362	513.84	683.692	669.477	505.004	545.166	489.382	599.198	338.504	623.368	456.937	805.614	819.479	648.469
Ccalc.v3.02048	479.94	564.835	596.14	416.18	351.011	516.971	553.564	551.878	532.373	581.676	533.964	577.275	532.313	482.793	464.938	431.405	256.343	471.567	571.024	368.01	327.193	360.834	367.223	501.033	394.035	529.355	607.781	424.202	481.444	502.152	358.161	517.753	485.294	439.694	508.755	393.902	413.247	488.351	465.446	440.918	468.424	333.157	498.696	422.488	433.59	564.452	461.45	543.987	480.068
Ccalc.v3.02049	1259.24	792.044	903.094	1058.13	874.927	1112.39	916.932	714.355	954.189	819.543	1520.13	1117.72	1396.15	669.37	840.813	1436.94	959.98	980.991	825.612	1343.76	1590.31	1235.16	2168.53	832.325	1037.28	1428.28	1505.53	986.944	1085.76	1970.23	829.587	1689.41	1645.55	1532.88	1379.15	1242.76	1332.18	1292.43	1592.4	1189.45	1786.99	1091.7	2317.92	1336.02	1876.69	1178.53	1736.2	1546.25	1069.05
Ccalc.v3.02050	0	0	0	0	0	0	0	0	0	0	0	0	0	0	0	0	2.61575	0	0	0.801765	0	0	0	0	0	0	0	0	0	0	0	0	0	0	0	0	5.43746	2.2714	0	0	0	0	0	0	0	0	5.76812	0.874578	0
Ccalc.v3.02051	108.156	689.411	61.8809	195.849	940.579	10.288	922.853	115.277	7112.2	468.739	3959.87	12.8105	559.655	3878.69	7935.65	7478.23	4948.12	2883.2	2266.84	2751.66	3386.06	6592.17	4212.63	71.4697	144.824	823.442	530.068	1249.31	2841.02	1878.54	2862.23	798.99	2139	1588.34	1961.46	231.417	884.947	833.604	490.95	1801.27	656.79	483.736	829.463	2018.17	739.343	467.275	192.271	230.889	609.092
Ccalc.v3.02052	323.501	557.049	506.688	470.582	440.714	401.231	849.587	413.908	585.951	404.774	372.617	537.242	642.535	468.367	409.085	518.983	596.391	385.223	609.141	414.512	299.8	448.069	523.859	418.396	407.201	951.859	822.36	481.825	383.651	572.518	502.038	500.859	437.876	794.676	603.763	818.331	951.556	617.821	961.178	550.292	1005.62	1330.74	739.138	323.936	674.766	729.859	1145.93	1357.34	983.595
Ccalc.v3.02053	367.922	368.771	333.912	386.258	392.612	324.072	354.488	312.247	362.286	336.812	373.341	269.021	362.28	315.45	288.322	389.238	509.199	376.589	266.095	311.886	354.585	422.295	417.695	383.405	377.108	393.095	331.728	365.353	314.694	380.612	364.284	435.271	387.494	481.041	285.025	379.13	387.419	342.982	318.799	340.942	429.555	447.973	352.395	448.197	365.059	413.518	503.749	490.638	381.206
Ccalc.v3.02054	485.734	555.634	622.485	511.384	597.368	648.143	631.27	611.786	699.059	626.65	816.14	694.972	682.693	653.021	646.083	580.613	564.13	600.417	623.524	533.174	607.208	515.478	704.86	589.625	551.085	717.571	755.087	632.625	627.507	890.228	584.69	713.526	617.916	667.609	680.383	731.672	657.933	867.675	863.148	783.569	611.941	726.545	589.021	516.755	593.056	663.696	709.479	753.011	608.254
Ccalc.v3.02055	387.236	446.63	398.856	348.177	326.31	299.638	430.714	381.231	380.995	346.807	389.258	376.31	381.078	388.543	344.175	308.146	183.974	316.813	382.601	263.781	232.839	287.478	293.257	364.049	349.836	359.766	405.961	344.511	278.962	283.594	416.324	286.205	265.245	240.016	232.924	289.518	316.732	306.639	299.671	294.799	295.007	387.741	334.584	323.936	317.614	359.761	311.478	373.445	275.641
Ccalc.v3.02056	11.5881	12.0328	15.9297	5.44026	19.5006	28.292	8.14064	16.3385	12.7565	7.99554	9.40587	14.4119	2.5633	21.1583	15.0954	1.62182	11.3349	9.96267	10.7876	11.2247	6.0873	7.93043	13.9232	5.95581	8.46377	16.6649	18.5582	15.9382	13.7914	29.852	15.306	9.93768	12.5954	12.1017	6.12957	21.6646	35.3435	15.8998	11.955	24.7802	33.886	30.1158	21.6271	19.7104	15.8148	39.2842	32.686	45.478	19.2698
Ccalc.v3.02057	21389.7	16904.7	17685.7	23684.2	20414.5	15619.7	20364.9	18723	19242.8	15813.2	17787.9	17062	20640.6	19029.9	19424.7	25315	33035.2	23671.3	18861.8	23525.4	25295.8	24009.4	18157.5	16942	20569.8	14908.2	16725.6	22023	18504.2	18256.6	16466.2	18517.9	20045.2	18753.6	18630.8	20904.4	15840.7	19534.1	15460.1	16748.9	16023.1	13107.9	19198.5	17143.7	18003.9	16890.1	13889.6	12680.5	14664.3
Ccalc.v3.02058	4794.57	7959.37	7475.34	6414.07	7964.7	2660.73	6590.96	2010.54	870.847	2669.51	703.993	3624.58	1115.04	2329.33	994.786	2195.95	2049.87	2985.48	6298.53	4471.44	2310.13	3364.48	1099.93	5043.83	5707.4	3866.25	3810.23	832.466	1451.23	1432.89	3682.63	2658.33	2087.13	2394.11	1216.72	855.751	1696.49	1253.81	2591.04	1421.87	3369.66	1054.05	5131.98	5750.29	1151.85	849.78	2814.84	3887.5	1832.3
Ccalc.v3.02059	0	0	1.22536	0	0	0	0	0	0	0	0	0	0	1.92348	0	0	0	0	0	0	0	0	0	1.48895	0	0	0	0	0.62688	0	0	0	0	1.00847	0	0	1.35937	0	0	0	0	0	0	1.71395	0	0	0	0	0
Ccalc.v3.02060	1603.99	1326.44	1721.64	1776.24	1766.1	873.193	657.912	860.494	714.366	1665.07	1037.54	1180.17	912.536	759.774	612.873	1376.93	874.532	1060.03	1158.59	1133.7	1368.12	1437.39	875.419	972.286	1167.06	1224.38	1176.13	1368.24	1174.15	901.955	921.423	1488.67	1481.07	1430.01	1201.4	1339.27	1624.44	951.717	1067.98	1059.57	1549.79	1652.61	1068.63	1396.87	1489.23	1350.14	1674.68	1485.03	1537.39
Ccalc.v3.02061	1650.34	1532.42	1694.68	1376.39	1748.55	1466.04	1531.92	1598.45	1791.02	1499.16	1671.35	1601.32	1878.9	1896.55	1578.98	1592.63	1281.72	1766.05	1486.53	1763.88	1890.11	1596	1729.08	1878.31	1711.56	1717.46	2380.09	1986.15	1883.77	1852.95	1891.83	2234.99	1987.85	1958.45	1823.55	1822.78	2025.45	1955.68	1986.12	1829.47	2046.12	1997.06	2105.46	2042.17	2223.3	1945.6	2009.23	2150.59	1945.41
Ccalc.v3.02062	230.796	279.586	219.953	231.211	210.607	295.78	293.063	237.816	316.362	169.905	341.505	393.924	309.305	308.718	289.831	288.684	182.23	384.559	259.622	202.045	179.575	271.617	234.953	247.166	160.812	175.472	238.937	182.677	253.26	361.422	278.57	263.349	226.718	190.601	291.155	189.073	259.639	229.412	247.866	247.802	143.517	178.813	265.886	239.096	176.599	190.218	163.43	156.549	237.102
Ccalc.v3.02063	38.627	34.6829	41.0497	32.6416	25.3508	28.292	27.3822	44.477	50.1757	31.9822	41.2411	31.2257	29.9052	49.0487	30.1908	21.0837	27.9013	24.5746	36.6779	27.26	63.9167	15.8609	27.8463	30.5235	24.4509	21.5663	26.6774	28.1984	31.9709	76.7622	24.4897	16.8941	12.5954	26.2203	9.19436	25.6036	21.7498	18.1712	38.2559	30.7617	25.9128	37.6448	24.1715	20.5674	39.5371	20.6759	40.3768	36.7323	34.3504
Ccalc.v3.02064	659.556	717.015	648.831	644.671	612.319	618.565	648.291	636.293	690.554	874.512	785.752	761.427	669.022	716.496	624.949	629.267	389.746	607.059	665.236	563.641	436.764	610.643	600.436	747.454	508.766	753.841	622.859	540.674	732.823	721.778	596.935	639.987	569.016	560.711	695.707	639.105	720.464	667.792	721.282	677.612	746.488	577.848	629.73	607.594	710.349	740.197	663.334	733.771	858.761
Ccalc.v3.02065	857.519	854.331	801.389	595.708	537.567	792.175	991.678	851.417	856.389	731.592	772.728	775.838	1141.52	1107.92	978.181	684.409	427.239	699.38	911.913	659.051	634.601	517.46	875.419	809.246	614.093	868.535	1100.73	795.685	766.048	859.31	759.179	877.497	786.843	805.77	802.974	861.66	985.54	831.333	955.599	935.668	1119.23	798.07	1244.19	789.272	959.433	975.903	780.619	934.924	873.004
Ccalc.v3.02066	55.0435	56.6251	93.1277	76.1636	46.1514	55.2979	66.6052	60.8155	68.8853	46.9738	78.141	82.4679	92.2789	96.1739	60.3815	92.4439	69.7533	60.4402	66.8832	72.9606	130.877	87.2347	67.8754	63.2805	47.9613	50.975	103.23	58.8488	80.8675	87.4236	76.5302	64.5949	57.7907	75.6354	64.3605	88.6279	86.9994	79.499	75.7147	86.3036	80.7284	90.3475	83.9641	61.7021	34.2655	95.1091	65.372	59.4713	79.5925
Ccalc.v3.02067	7.7254	0.707814	0.612682	2.72013	2.60008	6.42999	2.22017	9.07694	1.70087	0	0.723528	4.00329	0	3.84696	1.50954	11.3528	5.2315	1.99253	7.19174	0.801765	0	0	0	0	2.82126	4.90144	3.47966	1.22602	0.62688	3.19842	0	0	0.740907	0	0	0.984754	0	0	3.18799	0	0	0	1.27218	3.42789	3.95371	0	0	1.74916	0
Ccalc.v3.02068	0	0	0	0	0	0	0	0	0	0	0	0	0	0.961739	0	0	0	0	0	0	0	0	0	0	0	0	0	0	0	0	0	0	0	0	0	0	0	0	0	0	0	0	0	0	0	0	0	0	0
Ccalc.v3.02069	0	0	0	0	0	0	0	0	0	0	0	0	0	0	0	0	0	0	0	0	0	0	0	0	0	0	0	0	0	0	0	0	0	0	0	0	0	0	0	0	0	0	0	0	0	0	0	0	0
Ccalc.v3.02070	5.79405	2.12344	3.06341	5.44026	7.15022	10.288	12.581	8.16924	2.55131	3.99777	0	2.40198	0	1.92348	9.05723	4.86547	0.871916	3.98507	7.19174	0	9.13095	0	1.7404	5.95581	0	0.980288	0	0	2.50752	0	9.18362	0.993768	0	9.07625	6.12957	1.96951	0	4.5428	3.98498	0	0.996646	1.88224	1.27218	0	1.3179	0	0	2.62373	3.35126
Ccalc.v3.02071	0	0	0	0	0	7.71599	0	0	0	1.99889	0	1.60132	0	0.961739	0	3.24365	0	0	0	0	0	0	0	1.48895	0	0.980288	0	0	0	0	0	0	0	2.01695	0	0	0	0	0	0	0	0	0	0	0	0	0	2.62373	1.67563
Ccalc.v3.02072	0	0	7.96487	8.16039	0	5.14399	1.48012	0	4.25218	0.999443	0	3.20264	0	0	0	0	0	4.64925	2.8767	0	1.52183	3.96521	0	3.72238	1.88084	7.8423	3.47966	0	0	3.19842	3.06121	0	0.740907	3.02542	0	0	0	4.5428	0	0	0	1.88224	8.90528	0	1.3179	0	0	0	2.51345
Ccalc.v3.02073	0	0	0	0	0	0	0	0	0	0	0	1.60132	0	0	0	0	0	0	0	0	0	0	0	0	0	0.980288	0	0	0	1.06614	0	0	0	0	0	0.984754	0	11.357	0	0	4.98323	0	0	0	0	0	0	0.874578	0
Ccalc.v3.02074	9.65675	0	0	0	1.30004	9.00199	0	4.53847	0	8.99498	2.17058	11.2092	1.70887	0	0	6.48729	14.8226	0	0	4.00882	0	0	1.7404	0	6.58293	5.88173	3.47966	0	8.77632	1.06614	0	0	2.96363	1.00847	3.06479	0	0	2.2714	1.59399	1.70898	0	0	2.54437	0	5.27161	2.06759	0	1.74916	0
Ccalc.v3.02075	0.965675	0.707814	2.45073	0	0	0	0	0	0.850436	1.99889	0	1.60132	0	0.961739	0	0	0	0	0	3.20706	6.0873	0	0	0	2.82126	0	0	1.22602	1.88064	0	0	0	0	0	0	0.984754	0	2.2714	0.796997	0	0	0	0	0	0	0	0	1.74916	0
Ccalc.v3.02076	10.6224	6.37032	7.35219	0	1.30004	6.42999	5.18041	0.907694	11.0557	2.99833	0	3.20264	0.854435	1.92348	7.54769	6.48729	2.61575	0.664178	4.31505	3.20706	3.04365	13.8782	2.61059	0	0	0.980288	4.63955	0	2.50752	1.06614	6.12241	0	2.22272	2.01695	0	0	0	2.2714	1.59399	0	2.98994	5.64672	1.27218	1.71395	1.3179	0	0	6.99662	1.67563
Ccalc.v3.02077	16.4165	6.37032	16.5424	5.44026	11.0503	12.86	19.2415	12.7077	9.3548	13.9922	4.34117	4.00329	0	12.5026	6.03815	6.48729	6.97533	5.9776	11.5068	10.4229	7.60913	19.8261	11.3126	14.8895	16.9275	4.90144	5.79944	3.67805	0	4.26456	0	8.94392	11.1136	7.05931	3.06479	7.87803	5.43746	13.6284	1.59399	0.854491	14.9497	3.76448	7.6331	12.8546	5.27161	6.20277	1.92271	12.2441	1.67563
Ccalc.v3.02078	0	0	0	0	0	0	0	0	0	0	0	0	0	0	0	0	0	0	0	0	0	0	0	0	0	0	0	0	0	0	0	0	0	0	0	0	0	0	0	0	0	0	0	0	0	0	0	0	0
Ccalc.v3.02079	1.93135	7.78595	11.0283	8.16039	4.55014	1.286	5.92047	3.63078	9.3548	8.99498	2.17058	4.00329	5.98104	2.88522	10.5668	1.62182	3.48766	7.30596	9.34927	1.60353	12.1746	3.96521	10.4424	5.21133	9.40418	9.80288	6.95932	9.80814	0	7.46299	12.2448	4.96884	5.18635	8.06778	0	0	9.51556	0	5.57898	8.54491	8.96982	7.52896	8.90528	8.56973	9.22532	18.6083	7.69083	19.2407	4.18908
Ccalc.v3.02080	1.93135	1.41563	0	0	0	0	2.22017	0	0	2.99833	2.17058	0	0	0	0	0	0	0	0	0	0	1.98261	0.870198	0	0	0	0	0	1.25376	0	0	0.993768	0	0	0	0	0	2.2714	0	0	0.996646	7.52896	0	0	3.95371	0	0	0	0
Ccalc.v3.02081	17.3821	16.2797	6.73951	27.2013	32.501	6.42999	7.40058	12.7077	5.95305	37.9788	21.7058	3.20264	22.2153	26.9287	30.1908	27.571	43.5958	6.64178	5.03422	40.89	24.3492	49.5652	45.2503	5.95581	6.58293	17.6452	2.31977	20.8423	40.1203	44.7779	39.7957	26.8317	57.0498	59.4999	39.8422	73.8566	33.9841	22.714	19.9249	31.6162	55.8122	97.8765	6.36091	24.8522	44.8087	47.5546	21.1498	11.3695	1.67563
Ccalc.v3.02082	0	1.41563	0	0	2.60008	0	0	1.81539	0.850436	0	2.17058	0	0	0	0	0	0.871916	0	0.719174	4.00882	0	5.94782	0	0	0	0.980288	0	0	0.62688	7.46299	0	2.98131	1.48181	6.05084	0	9.84754	1.35937	27.2568	0	3.41797	0.996646	1.88224	0	0	0	4.13518	0	0.874578	0.837816
Ccalc.v3.02083	407.515	443.799	372.511	269.293	285.359	383.227	422.573	332.216	329.119	398.778	371.17	420.346	409.274	342.379	344.175	338.961	148.226	312.164	482.566	295.851	275.45	235.93	330.675	386.383	283.066	498.966	505.711	434.01	337.262	437.118	358.161	478.996	360.081	428.601	401.487	405.719	603.558	495.165	548.334	399.902	450.484	521.381	455.441	379.639	466.537	500.357	430.686	471.397	410.53
Ccalc.v3.02084	53.1121	63.7032	71.6839	54.4026	43.5513	30.864	80.6663	51.7385	53.5775	40.9771	70.9058	42.4349	91.4245	22.12	22.6431	60.0075	47.9554	58.4477	53.2189	50.5112	100.44	71.3739	151.414	44.6686	33.8551	40.1918	31.317	106.664	96.5395	138.598	88.775	162.978	92.6134	138.161	162.434	57.1157	46.2184	93.1275	31.0829	82.0312	133.551	11.2934	82.6919	83.9834	122.565	136.461	26.9179	24.4882	108.916
Ccalc.v3.02085	0	0	0	0	0	0	2.22017	0	0	0	0	0	0	0	0	0	0	0	1.43835	0	0	0	0	0	0	0	0	0	0.62688	0	0	0	0	0	0	0	0	0	0	0	0	0	0	0.856973	0	0	0	0	0
Ccalc.v3.02086	366.956	303.652	127.438	179.529	79.9525	124.742	136.911	410.278	346.978	227.873	344.399	224.184	105.95	86.5565	232.469	173.535	126.428	338.067	48.1847	99.4188	178.054	87.2347	441.19	249.4	178.679	63.7187	22.0379	242.751	336.008	206.831	373.467	108.321	178.559	132.11	456.653	149.683	99.2337	93.1275	27.8949	142.7	120.594	7.52896	125.946	325.65	230.633	206.759	38.4541	20.9899	196.049
Ccalc.v3.02087	173.821	218.007	238.333	187.689	200.856	227.622	181.314	204.231	176.891	303.831	199.694	192.959	177.722	195.233	160.011	170.291	167.408	152.761	182.67	161.155	176.532	134.817	151.414	170.485	181.501	305.85	343.327	212.101	178.661	192.972	195.917	217.635	181.522	201.695	199.211	204.829	248.764	202.155	223.956	193.97	271.088	321.863	221.36	179.107	171.327	248.111	309.556	278.116	206.103
Ccalc.v3.02088	0.965675	1.41563	1.83805	8.16039	0	0	0	0	0	0	0	0.800659	0	0.961739	0	0	0	3.98507	3.59587	0.801765	1.52183	0	0	0.744476	0.940418	0	0	0	2.50752	0	0	0.993768	0	0	0	0	0	4.5428	0	0	0	0	0	0	0	0	0	0	0
Ccalc.v3.02089	674.041	766.562	918.411	884.042	960.73	758.739	856.987	725.247	722.871	813.546	784.305	670.952	886.049	694.376	701.936	911.465	668.76	963.723	632.873	857.888	815.699	749.425	825.818	923.895	755.156	661.694	911.671	755.227	734.704	692.992	912.239	849.672	895.016	915.693	775.391	852.797	796.588	792.719	892.637	707.519	856.119	973.118	735.322	916.104	836.868	785.684	865.218	838.72	817.708
Ccalc.v3.02090	832.412	821.064	1044.62	794.278	1137.54	895.055	751.159	873.201	744.132	1223.32	1038.99	506.817	770.7	787.664	700.426	757.391	909.408	1107.19	635.75	1035.08	1164.2	1128.1	617.84	1005.04	1090.89	913.628	956.907	1121.81	1087.01	1039.49	857.138	1194.51	1092.1	1064.95	1014.44	1092.09	1113.32	1060.74	1232.16	1033.08	876.052	1110.52	617.009	1265.75	875.087	1459.72	1001.73	854.462	849.545
Ccalc.v3.02091	479.94	524.49	536.097	473.303	562.917	545.263	640.15	522.832	546.831	549.693	575.205	607.7	549.401	596.278	427.199	455.732	444.677	500.126	498.388	578.874	514.377	501.6	505.585	422.118	584	535.237	516.15	496.537	474.548	509.615	416.324	425.333	459.362	460.872	508.755	557.371	471.7	604.193	533.988	534.912	466.431	575.966	442.72	408.776	457.312	490.019	480.677	539.614	451.583
Ccalc.v3.02092	1390.57	1007.22	684.366	913.964	466.064	1729.67	1165.59	982.125	2541.95	531.703	1334.19	1045.66	2125.83	2341.83	1850.69	1415.85	1532.83	972.357	838.557	1939.47	1228.11	1138.02	2326.91	667.795	818.164	1808.63	1797.83	2033.96	1383.52	2488.37	4258.14	2138.59	1503.3	1136.55	1829.68	2036.47	2105.66	3545.66	2096.9	3448.73	2484.64	1628.14	1783.6	1327.45	2663.48	1573.44	2195.73	1668.69	2730.44
Ccalc.v3.02093	405.583	415.487	459.512	484.183	503.116	506.683	555.784	459.293	364.837	416.768	384.193	478.794	383.641	405.854	345.684	340.583	544.948	454.962	430.785	479.455	493.072	539.269	486.441	418.396	487.137	447.011	510.35	304.052	446.339	412.597	437.753	427.32	456.399	510.287	471.977	428.368	384.7	536.051	490.95	440.918	431.548	713.369	429.998	436.199	465.22	349.423	561.43	562.353	484.257
Ccalc.v3.02094	4396.72	3926.95	3750.23	4765.67	4156.88	3632.94	3734.33	3941.21	3488.49	3793.88	3744.98	3639.8	4184.17	3241.06	3336.08	4262.15	5565.44	4457.96	3428.3	4714.38	4198.72	5093.32	4331.84	3727.59	4423.73	3777.05	4016.69	3176.61	3732.44	3899.94	3970.38	3945.26	4502.49	5216.83	4508.3	4153.69	4249.38	4029.47	3788.92	3963.99	5455.64	5196.87	4489.53	3924.08	4119.76	3998.72	4843.3	4159.49	3740.01
Ccalc.v3.02095	1663.86	1594.7	1772.49	1955.77	1666.65	1620.36	1538.58	1785.43	1508.67	1499.16	1444.16	1772.66	1491.84	1605.14	1680.12	1879.69	1631.35	2032.39	1987.8	1607.54	1669.44	1835.89	1706.46	1723.46	1849.8	1459.65	1357.07	1183.11	1780.34	1236.72	1597.95	1574.13	1678.15	1394.72	1336.25	1452.51	1269.65	1156.14	1209.84	1271.48	1342.48	1116.17	1315.44	1714.8	1411.47	1523.81	1463.18	1375.71	1277.67
Ccalc.v3.02096	1138.53	1148.07	1203.31	854.121	1056.28	1207.55	1370.59	1150.96	1076.65	1220.32	1211.19	1058.47	1090.26	1106.96	877.042	973.094	764.67	846.827	1128.38	1042.29	824.83	945.704	1042.5	1026.63	997.784	1119.49	1190.04	982.04	912.737	1067.21	927.546	933.149	1005.41	1185.96	1002.19	1081.26	1068.46	990.331	1009	1004.03	1312.58	1396.62	1119.52	954.668	1054.32	1209.54	1088.25	1059.99	1041.4
Ccalc.v3.02097	1555.7	1111.27	1107.73	2203.31	1906.51	597.989	1062.72	797.863	844.483	883.507	740.169	964.794	914.245	677.064	913.271	1712.65	1732.5	1690.33	1377.94	1519.34	1611.61	1373.95	1315.74	1260.4	1168.94	491.124	250.536	535.77	848.169	713.248	881.627	1085.2	1255.1	718.032	818.298	671.602	570.933	399.767	403.28	493.896	424.571	293.629	487.246	982.091	722.211	618.209	394.155	312.224	511.905
Ccalc.v3.02098	1807.74	1586.21	1623.61	1555.91	1894.16	1797.83	1753.94	2008.73	1851.4	1758.02	1944.12	1762.25	1913.93	1919.63	1959.38	1740.22	1602.58	1962.65	1466.4	1502.51	1777.49	1917.18	1858.74	1707.08	1635.39	1536.11	1701.55	1832.9	1777.83	2258.09	1674.48	2111.76	2201.98	2103.67	2267.94	2771.1	2150.52	2132.85	2390.19	1920.04	2217.54	2279.39	1912.09	1791.07	2464.48	2396.34	2120.75	1961.68	2467.37
Ccalc.v3.02099	200.86	154.303	216.89	242.092	231.407	187.756	237.559	156.123	215.16	219.877	241.658	197.763	177.722	168.304	264.169	188.131	177.871	168.037	186.985	201.243	158.27	208.174	187.963	135.495	181.501	177.432	148.466	138.54	159.854	163.12	110.203	176.891	176.336	168.415	162.434	194.981	149.53	145.37	166.572	176.88	170.427	227.751	161.567	196.247	164.738	186.083	188.425	162.671	185.157
Ccalc.v3.02100	955.052	874.15	1183.7	1009.17	1126.48	1116.25	1201.11	754.294	1042.63	1154.36	966.634	1305.87	968.929	947.313	695.897	1245.56	1286.08	991.618	852.941	1188.22	1027.23	1034.92	1134.74	938.04	1271.45	1149.88	1238.76	793.233	927.156	1068.27	955.096	1025.57	929.097	1053.85	1278.02	637.136	1012.73	1028.94	958.787	986.937	985.683	1134.99	801.475	1005.23	838.186	847.712	944.049	1131.7	862.95
Ccalc.v3.02101	1003.34	881.936	803.839	1490.63	833.326	1111.1	1768	1108.29	1446.59	752.58	1182.25	885.529	1732.79	1576.29	1148.76	1302.32	1660.13	1311.09	656.606	1325.32	1893.15	1488.94	1525.46	1012.49	1176.46	1260.65	1921.93	1666.16	1414.87	1562.96	3342.84	1659.59	1144.7	2080.48	1471.1	1807.02	1708.72	1812.58	2721.74	1493.65	2475.67	1550.97	1356.15	1456.85	1744.9	1654.07	1580.46	1438.68	1832.3
Ccalc.v3.02102	3201.21	2516.28	2639.44	2328.43	2461.63	2480.69	2445.89	2642.3	3172.13	2260.74	3017.11	2929.61	3313.5	2322.6	3179.09	3011.73	3337.69	3024.67	1976.29	3053.12	2972.13	3483.44	4230.03	2488.04	2417.82	5342.57	4953.88	3903.64	2897.44	4637.71	4068.34	3412.6	3944.59	5605.09	4661.54	4822.34	5366.77	4708.61	5742.36	4250.24	6287.84	7050.87	4896.63	2897.43	3720.44	5208.26	8444.53	6743.87	5103.13
Ccalc.v3.02103	8415.86	7892.12	6686.82	6433.11	7548.03	7456.22	6416.31	7754.43	7734.72	9578.66	8680.17	6757.56	10503.6	9191.34	8069.99	9075.72	5672.69	7657.31	8157.59	8649.44	9961.87	7644.93	7772.61	7625.67	7763.15	11505.6	10463.3	13009.3	10749.7	11769.1	10503	14594.5	12825.8	11104.3	10996.5	10693.4	14602.3	9539.89	12758.3	10069.3	11686.7	10469	12575.5	12789.5	14419.2	12428.3	9353.97	10421.5	11988.3
Ccalc.v3.02104	1621.37	1707.95	1558.05	1466.15	1453.44	1360.59	1592.61	1459.57	1346.24	1483.17	1415.94	1501.24	1633.68	1504.16	1298.2	1425.58	783.853	1370.2	1560.61	1286.03	1295.07	1175.69	1369.69	1593.18	1172.7	1514.54	1464.94	1369.46	1448.09	1377.45	1475.5	1452.89	1375.86	1171.85	1222.85	1388.5	1688.33	1430.98	1580.44	1365.48	1241.82	1198.99	1069.91	1581.12	1476.05	1408.03	1528.55	1444.8	1206.45
Ccalc.v3.02105	60.8375	91.308	89.4516	136.006	100.103	124.742	101.388	113.462	106.305	88.9504	102.741	124.903	89.7156	70.207	122.273	139.477	190.95	65.7536	72.6366	125.877	98.9187	148.696	98.3324	75.9366	70.5314	117.635	114.829	112.794	103.435	123.672	125.509	86.4578	131.881	147.237	159.369	122.11	110.109	95.3989	93.2486	125.61	100.661	126.11	97.9581	58.2742	55.3519	64.0953	140.358	100.576	91.3219
Ccalc.v3.02106	3539.2	3689.13	2928.62	2799.01	2100.21	2808.62	3105.28	3146.97	4389.95	2967.34	4219.62	3359.56	5562.37	3789.25	4205.57	4099.97	4202.64	3628.41	3187.38	3314.5	3897.4	4020.73	4114.3	3330.04	2731.92	4361.3	4575.76	3658.44	3971.91	4234.71	3324.47	3993.96	3917.92	3557.89	4201.82	4137.94	3906.82	4772.21	4114.1	3768.31	4108.18	2640.78	4470.45	3587.29	3961.61	4191.01	4508.75	3991.57	3570.77
Ccalc.v3.02107	658.59	591.025	594.915	563.067	739.073	519.543	589.826	626.309	610.613	612.658	531.793	601.295	542.566	506.836	594.758	595.209	574.593	589.79	568.867	626.98	423.068	680.034	640.466	691.618	505.945	682.28	607.781	449.948	599.924	636.486	606.119	560.485	619.398	687.778	806.039	563.279	637.542	640.535	646.364	623.779	719.579	692.664	604.287	650.443	558.791	580.993	721.015	796.74	693.711
Ccalc.v3.02108	1359.67	1202.58	1411.01	1273.02	1474.9	1328.44	1278.82	1200.88	1174.45	1203.33	1269.07	1213	1104.78	1268.53	1114.04	1232.59	1415.99	1422.67	1219	1338.95	1380.3	1383.86	1239.16	1369.09	1459.53	1451.81	1602.96	1386.63	1228.06	1166.36	1420.4	1209.42	1343.26	1435.06	1210.59	1241.77	1217.99	1271.98	1429.81	1344.11	1437.16	1673.31	1422.3	1135.49	1311.31	1383.22	1449.72	1533.13	1154.51
Ccalc.v3.02109	1166.54	1232.3	1192.89	1196.86	1407.29	925.919	1170.03	991.202	799.41	1133.37	764.046	970.399	873.232	987.706	907.233	1154.74	908.537	1317.73	1444.1	975.748	881.137	1203.44	832.779	1393.66	884.934	753.841	679.694	788.329	930.29	708.984	973.464	988.8	1092.84	910.651	750.873	833.102	789.791	522.422	767.508	634.887	834.193	931.709	839.641	1390.01	886.948	878.726	755.624	805.486	772.466
Ccalc.v3.02110	5.79405	9.20158	1.83805	2.72013	3.2501	7.71599	4.44035	11.8	7.65393	1.99889	7.95881	4.80395	5.12661	6.73217	0	1.62182	13.0787	3.98507	15.1027	1.60353	6.0873	5.94782	6.96158	7.44476	4.70209	12.7437	9.2791	4.90407	4.38816	2.13228	12.2448	0.993768	7.40907	5.04236	0	7.87803	13.5937	18.1712	5.57898	6.83593	1.99329	0	3.81655	2.57092	3.95371	4.13518	7.69083	18.3661	5.02689
Ccalc.v3.02111	489.597	510.334	547.125	601.149	551.867	635.283	674.933	708.909	878.501	685.618	656.964	703.779	636.554	1149.28	1077.81	791.45	967.827	858.782	713.421	778.514	914.617	802.956	660.48	457.108	820.045	857.752	2387.05	707.412	616.85	504.285	997.953	625.08	497.149	608.109	505.69	622.365	530.152	545.136	1083.92	727.172	906.948	888.417	966.859	412.204	499.485	713.319	924.822	1032	876.355
Ccalc.v3.02112	11.5881	33.2672	12.2536	24.4812	20.1506	15.432	31.0824	16.3385	18.7096	18.9894	6.51175	8.00659	17.9431	22.12	24.1526	19.4619	19.1822	15.2761	25.8903	22.4494	22.8274	35.6869	10.4424	19.3564	17.8679	11.7635	19.7181	13.4862	15.672	17.0583	3.06121	13.9128	10.3727	15.1271	6.12957	24.6189	12.2343	11.357	6.37598	18.7988	7.97317	11.2934	16.5384	12.8546	2.6358	4.13518	5.76812	8.74578	17.5941
Ccalc.v3.02113	13.5194	37.5141	25.7327	46.2422	50.0515	54.0119	45.8836	41.7539	46.774	52.9705	52.094	34.4283	50.4116	42.3165	52.8339	55.142	48.8273	40.5149	37.3971	42.4935	41.0893	63.4434	20.8847	21.5898	37.6167	63.7187	70.7531	30.6504	43.2547	41.5795	33.6733	37.7632	28.1545	9.07625	18.3887	33.4816	27.1873	36.3424	66.1507	40.1611	22.9229	60.2317	29.2602	11.9976	38.2192	43.4194	71.1401	26.2373	25.9723
Ccalc.v3.02114	1377.05	1380.94	1326.46	2015.62	1748.55	1862.13	2049.96	1869.85	1919.43	1498.16	1968	1771.86	2406.09	1408.95	1832.58	2669.52	3206.91	1690.33	1577.15	2066.95	1865.76	1829.95	1939.67	1686.24	1589.31	2254.66	2082	2539.08	1576.6	2624.84	1545.91	1432.02	1386.24	2270.07	1523.2	3722.37	3179.56	2541.7	3119.45	2206.3	2081	3964	2367.53	1489.42	1835.84	2665.12	3422.42	2604.49	2613.15
Ccalc.v3.02115	5186.64	4178.22	4591.44	3008.46	2681.33	5286.74	4296.04	5182.02	6838.36	4500.49	5308.53	5248.32	6130.57	7101.48	5804.18	3962.11	2671.55	4098.64	4757.34	3946.29	3548.9	3199.93	4767.81	4278.51	3576.41	6194.44	7031.24	6808.08	6425.52	8321.23	6183.64	6384.96	4715.13	4731.75	5182.55	4886.35	6092.68	7404.77	6572.04	7655.39	6008.78	5176.16	7475.35	5926.83	6007	6080.78	5420.11	5595.55	6992.41
Ccalc.v3.02116	1253.45	1235.14	1019.5	1419.91	1249.34	1354.16	1141.17	1188.17	1315.62	1121.37	1936.88	1205.79	2300.99	1402.22	1655.96	2079.18	1904.26	1493.07	1251.36	1903.39	1995.11	1276.8	1833.51	1055.67	1260.16	1675.31	2057.64	2677.62	1948.34	2490.51	1496.93	1433.01	1431.43	1448.17	1664.18	2644.06	1846.02	2700.7	2149.5	2359.25	1454.11	1678.96	1599.13	1477.42	2094.15	2204.05	1870.79	1635.46	1732.6
Ccalc.v3.02117	2827.5	2463.9	2285.31	1615.76	1472.95	2499.98	2593.16	2375.43	2289.37	2058.85	2701.65	2972.85	2584.66	3113.15	2163.17	1951.05	1028.86	2438.2	2384.06	2066.95	2087.94	1683.23	2668.03	2600.46	2285.22	2863.42	2897.4	2328.21	2513.79	2945.75	2898.96	3361.92	2873.24	3015.33	3542.89	2063.06	2444.14	2787.01	2826.15	2341.31	3188.27	2194.69	3358.56	2608.63	3409.41	2832.6	2839.84	2687.58	2841.87
Ccalc.v3.02118	1320.08	1111.27	1405.49	1082.61	1988.41	1424.89	969.476	1119.19	756.038	1253.3	1068.65	770.234	530.604	913.652	931.385	930.926	868.428	1829.81	684.654	1125.68	1050.06	1453.25	654.389	1383.98	1059.85	410.741	307.37	628.947	1402.96	692.992	1105.1	925.198	1110.62	889.473	824.428	659.785	466.262	640.535	673.462	741.698	594.001	688.9	361.3	1469.71	520.571	578.925	421.073	433.791	670.252
Ccalc.v3.02119	457.73	506.087	560.604	524.985	523.266	565.839	476.598	502.862	466.039	541.698	627.299	526.834	497.281	546.268	415.123	476.816	402.825	477.544	375.409	599.72	477.853	551.165	482.09	454.875	497.481	446.031	501.071	625.269	627.507	740.968	483.671	746.32	568.276	681.727	527.143	573.127	614.433	590.564	726.861	687.011	655.793	713.369	426.181	700.147	607.553	566.52	617.189	531.743	633.389
Ccalc.v3.02120	2156.35	1654.87	2200.14	2750.05	3418.46	1642.22	1560.78	2234.74	1683.01	1744.03	1899.26	1956.01	1227.82	1447.42	1852.2	2564.1	2083.01	3026	1954.72	2414.92	2080.34	2684.45	1441.05	2673.41	2523.14	1011.66	637.938	1331.46	2545.13	1135.44	1343.87	1337.61	1864.12	1004.44	855.076	1084.21	903.978	1153.87	956.396	1375.73	762.435	594.788	753.132	2187	1234.87	1077.21	805.614	753.886	1038.89
Ccalc.v3.02121	943.464	864.241	790.36	772.517	1069.93	846.187	890.29	788.786	937.181	884.507	952.163	1075.28	1157.76	786.703	804.584	864.432	901.561	1145.71	863.728	1059.93	973.968	1028.97	850.183	929.106	885.874	868.535	1040.42	719.672	1090.14	893.426	915.301	843.709	1009.12	949.981	806.039	760.23	829.213	901.746	855.975	905.761	829.21	835.715	717.511	1048.94	839.504	736.062	911.363	851.839	816.87
Ccalc.v3.02122	3019.66	3922.7	3601.96	5122	4167.28	3512.06	3400.57	3832.28	3768.28	3132.25	4231.92	3839.16	4736.99	3290.11	4344.45	4706.53	5933.39	5172.62	3767.75	4475.45	4845.49	5650.43	4334.46	3659.85	4057.91	2513.46	1971.81	3708.7	3948.72	3567.31	3866.3	3894.58	4717.35	4309.2	5004.8	3886.82	3312.77	2205.53	2573.5	3676.88	3102.56	2546.67	4254.18	4029.49	3931.3	2911.17	2216.88	2001.91	3059.7
Ccalc.v3.02123	1922.66	1535.25	1790.87	2157.06	1755.05	1702.66	1581.5	1952.45	1853.1	1557.13	2075.08	1939.2	1823.36	1664.77	1998.63	1702.91	2265.24	1989.88	1512.42	1884.95	1791.19	2266.12	1808.27	1777.81	1846.98	1410.63	1804.78	1636.73	2090.65	1564.03	1852.03	1449.91	1763.36	1419.93	1915.49	1501.75	1262.85	1914.79	1471.26	1870.48	1331.52	1298.75	1491	1539.12	1534.04	1614.79	1297.83	1274.26	1441.88
Ccalc.v3.02124	382.407	445.923	449.096	435.221	473.215	387.085	590.566	360.354	417.564	312.826	346.57	383.516	442.597	339.494	342.665	381.128	585.928	487.507	506.299	459.411	458.07	499.617	459.464	391.595	426.01	418.583	474.394	372.709	393.054	390.208	502.038	326.95	365.267	374.143	315.673	419.505	277.311	431.566	372.198	416.992	303.977	346.332	512.69	431.058	312.343	417.653	551.817	411.926	359.423
Ccalc.v3.02125	5.79405	0.707814	3.06341	0	2.60008	16.718	14.0611	9.07694	2.55131	1.99889	7.95881	14.4119	1.70887	1.92348	0	1.62182	0.871916	5.31343	10.7876	0.801765	1.52183	1.98261	1.7404	20.8453	14.1063	3.92115	2.31977	0	0.62688	1.06614	0	0	0	3.02542	0	0.984754	0	2.2714	3.18799	0	23.9195	3.76448	3.81655	1.71395	1.3179	2.06759	5.76812	3.49831	1.67563
Ccalc.v3.02126	2618.91	2546.01	2338.61	3541.61	3031.04	2184.91	2354.87	2534.28	2299.58	2091.83	2480.98	2601.34	1981.43	2091.78	2474.13	2954.96	3954.14	3095.73	2327.97	2805.37	2609.93	3507.23	2379.12	2378.6	2669.85	1635.12	1495.09	2344.15	2193.45	1867.88	2152.03	2289.64	2718.39	2748.09	2568.29	1993.14	1587.74	1696.74	1489.59	1867.06	1329.53	1479.44	2382.8	2283.83	2568.59	2059.32	1880.41	1754.4	1715.85
Ccalc.v3.02127	65.6659	49.547	35.5356	38.0818	50.0515	45.0099	54.0243	62.6309	39.9705	22.9872	66.5646	72.86	30.7596	31.7374	55.8529	50.2765	74.9848	55.791	33.082	37.6829	38.0456	33.7043	63.5244	49.1354	50.7826	21.5663	33.6367	18.3903	35.7322	39.4472	52.0405	40.7445	42.2317	47.3982	30.6479	54.1615	24.4686	36.3424	49.4138	56.3964	27.9061	43.2915	41.982	35.9929	44.8087	72.3657	19.2271	46.3526	30.9992
Ccalc.v3.02128	540.778	622.168	605.33	718.114	850.876	506.683	612.768	548.247	527.27	506.717	492.723	546.049	479.338	497.219	541.924	682.787	680.966	682.775	614.175	576.469	630.036	719.686	616.97	643.228	508.766	434.267	452.356	427.88	636.91	496.822	554.078	583.342	657.925	533.482	612.957	518.965	420.044	554.222	465.446	514.404	415.602	479.971	408.371	685.579	478.399	378.369	430.686	490.638	464.988
Ccalc.v3.02129	2804.32	2599.8	2489.33	3658.57	3027.14	1741.24	2417.77	2807.5	2380.37	1554.13	1962.21	2151.37	2101.91	1357.01	2739.81	3715.6	3458.89	2802.83	2653.75	2968.93	4328.07	3644.03	2892.54	2467.19	2773.29	1522.39	1127.41	1313.06	2847.29	1419.03	2130.6	2494.36	3360.01	2282.17	2939.13	1672.11	1870.49	1760.34	1654.57	1898.68	1251.79	1385.33	2177.98	2829.73	1827.93	1809.14	1766.97	1315.36	1754.39
Ccalc.v3.02131	333.158	281.002	442.969	323.695	562.917	312.498	296.763	411.185	341.025	278.844	362.488	190.557	264.02	267.363	400.028	385.994	510.943	384.559	258.184	341.552	549.379	376.695	302.829	323.847	257.675	280.362	204.14	398.456	352.307	242.014	477.548	367.694	480.849	399.355	582.309	423.444	420.044	433.838	411.25	463.134	463.441	649.373	374.022	497.901	369.013	452.802	340.319	317.472	516.094
Ccalc.v3.02132	1297.87	1340.6	1244.97	1275.74	1385.84	997.934	1214.44	919.494	954.189	1107.38	1035.37	1614.93	932.188	904.035	840.813	906.599	1251.2	1145.71	1114	1038.29	1167.24	1362.05	1006.82	1230.62	991.201	1295.94	1252.68	937.903	1229.94	1062.94	869.383	1291.9	1161	1244.46	1088	795.681	992.337	981.245	1000.23	926.269	1031.53	1097.35	910.883	1115.78	1349.53	946.956	1032.49	1242.77	866.301
Ccalc.v3.02133	464.49	405.577	525.069	448.821	459.564	465.531	446.255	461.108	477.095	488.727	452.929	467.585	429.781	527.033	440.785	460.598	437.702	483.522	387.635	439.367	415.458	424.278	449.022	422.863	467.388	432.307	566.025	535.77	532.848	454.176	569.384	507.816	420.094	553.651	499.56	410.642	531.512	554.222	498.123	442.626	473.407	538.321	478.341	539.036	474.445	467.275	515.285	554.482	487.609
Ccalc.v3.02134	1116.32	1247.88	1216.79	1384.55	1325.39	1080.24	1349.13	924.94	967.796	1296.28	973.145	1178.57	932.188	998.285	792.508	817.399	1087.28	1028.15	1101.78	1032.67	870.484	1215.34	1138.22	1135.33	1076.78	887.16	1093.77	713.542	923.394	941.403	725.506	854.641	795.734	982.252	925.566	835.071	747.651	735.934	761.929	849.364	954.787	1119.93	698.428	887.824	856.637	793.955	855.604	1017.13	899.814
Ccalc.v3.02135	28.9702	4.24688	12.8663	32.6416	11.7004	3.85799	7.40058	55.3693	3.40174	23.9866	14.4706	0	25.633	13.4643	7.54769	12.9746	21.7979	17.2686	0	4.81059	4.56548	3.96521	6.09138	38.7128	8.46377	1.96058	2.31977	12.2602	8.14944	13.8598	3.06121	14.9065	18.5227	28.2372	45.9718	22.6493	36.7029	2.2714	39.8498	18.7988	9.96646	3.76448	0	6.85579	18.4506	6.20277	0	0	3.35126
Ccalc.v3.02136	1097.01	994.478	1094.86	1400.87	1245.44	1003.08	996.858	977.586	960.143	1054.41	1142.45	1055.27	1162.03	1061.76	919.309	1222.85	998.344	1188.88	928.454	1075.97	916.139	1074.57	1012.04	1131.6	976.154	1181.25	1163.37	995.526	1045.01	1290.03	1065.3	1322.71	1147.66	1101.25	1183.01	1152.16	1022.24	1208.39	1194.7	1115.97	1098.3	1285.57	1113.16	1355.73	1141.3	1151.65	1428.57	1255.89	992.811
Ccalc.v3.02137	1360.64	1538.79	1434.29	1460.71	1931.21	1174.12	1270.68	1349.74	992.459	1367.24	1080.95	1056.07	931.334	984.821	1100.45	1521.27	1449.12	1687.68	1334.79	1507.32	1393.99	1762.54	1041.63	1557.44	1672.06	923.431	737.688	1012.69	1323.97	1022.43	1196.93	1293.89	1399.57	1150.67	1060.42	1023.16	969.227	938.089	1043.27	978.393	1027.54	1210.28	947.776	1706.23	1296.82	1118.57	988.271	914.808	913.219
Ccalc.v3.02138	56.0091	1308.04	276.932	639.23	2553.28	291.922	7427.22	907.694	1563.1	169.905	547.711	164.936	58.1016	1060.8	1805.41	955.254	138.635	3490.26	7096.09	137.904	129.355	906.051	289.776	1698.15	1434.14	85.285	77.7124	46.5887	123.495	47.9764	91.8362	29.8131	59.2726	29.2457	70.4901	37.4207	31.2654	34.071	22.3159	52.124	34.8826	22.5869	92.8693	96.838	39.5371	35.149	36.5314	18.3661	15.9185
Ccalc.v3.02139	1620.4	1296.71	1274.38	1642.96	1313.04	1174.12	1349.87	1554.88	1345.39	1178.34	1331.29	1355.52	1409.82	1235.83	1505.01	1670.48	1155.29	1608.64	1552.7	1558.63	1555.31	1891.41	1560.26	1504.59	1400.28	1722.37	2065.76	1424.63	1337.14	1588.55	1160.2	1455.87	1420.32	1441.11	1648.86	1789.3	1699.21	1608.15	1671.3	1422.73	1348.46	1390.98	1638.57	1287.17	1544.58	1736.78	2182.27	1926.69	1520.64
Ccalc.v3.02140	194.101	244.196	289.799	331.856	265.858	302.21	268.641	269.585	212.609	227.873	256.852	294.642	246.077	227.932	240.017	270.844	217.107	227.813	285.512	260.574	223.708	265.669	245.396	236.743	216.296	229.387	272.574	172.868	231.319	194.038	137.754	247.448	207.454	251.11	147.11	181.195	184.874	197.612	232.723	242.676	213.282	250.338	242.987	203.103	204.275	229.502	226.879	272.868	194.373
Ccalc.v3.02141	924.151	819.648	892.678	952.045	953.579	860.333	869.568	813.294	876.8	908.493	1006.43	819.074	819.403	827.096	819.68	749.282	815.241	864.76	728.524	866.708	875.05	834.678	775.346	726.609	825.687	740.117	820.04	750.323	895.812	964.858	710.2	667.812	813.516	967.125	818.298	710.008	738.135	931.275	764.32	883.544	850.139	976.883	806.564	737.854	843.458	752.603	997.885	862.334	725.548
Ccalc.v3.02142	1409.89	1308.75	1271.32	1487.91	1619.85	1157.4	1120.45	1235.37	1069.85	1364.24	1169.22	1060.07	1130.42	957.892	1065.73	1501.81	1584.27	1536.24	1256.4	1210.66	1089.63	1322.4	1267.01	1312.51	1184.93	790.112	955.747	789.555	1219.28	1142.9	1053.05	1179.6	1218.79	1232.35	1121.71	1084.21	852.322	863.132	868.727	921.996	1167.07	1112.4	1026.65	1352.3	1183.48	926.28	736.397	825.601	1126.02
Ccalc.v3.02143	142.92	198.896	232.819	239.371	221.657	178.754	294.543	130.708	181.993	190.894	211.27	254.61	238.387	163.496	144.916	191.375	180.487	187.962	154.622	191.622	135.442	253.774	219.29	185.375	167.394	177.432	199.501	101.759	170.511	226.022	91.8362	145.09	206.713	167.406	186.952	112.262	195.749	208.969	166.572	229.004	196.339	222.104	124.674	173.109	173.963	109.582	176.889	207.275	154.996
Ccalc.v3.02144	321.57	323.471	249.362	492.343	284.059	187.756	307.864	192.431	152.228	236.868	225.017	228.988	369.116	159.649	240.017	283.819	238.905	277.626	225.821	196.432	243.492	257.739	324.584	279.923	216.296	167.629	270.254	104.211	205.617	168.45	119.387	154.034	212.64	342.881	251.313	142.789	188.952	136.284	161.79	163.208	237.202	250.338	197.188	118.262	222.726	188.151	157.662	204.651	195.211
Ccalc.v3.02145	2479.85	2028.59	2298.17	2847.98	2746.33	2025.45	2072.9	2194.8	1986.62	1999.88	2212.55	1785.47	1855.83	1715.74	2129.96	2474.9	2692.48	2434.21	1799.37	2257.77	2269.04	2700.31	2073.68	2187.27	2202.46	1355.74	1531.05	1661.25	2195.96	1653.58	2063.25	2052.13	2384.24	2124.85	2335.37	2002.99	1741.35	1808.04	1592.4	1786.74	1687.32	1774.95	1932.45	1689.09	1907	1875.3	1613.15	1320.61	1668.09
Ccalc.v3.02146	112.984	91.308	87.6136	133.286	111.803	78.4459	94.7275	55.3693	67.1845	87.9509	61.4999	102.484	48.7028	42.3165	81.5151	77.8475	105.502	115.567	76.9517	73.7624	68.4822	188.348	89.6304	66.2584	68.6505	71.561	112.509	42.9106	78.9869	53.3071	82.6526	57.6386	92.6134	64.5422	52.1014	66.9633	63.8902	74.9562	85.2787	45.288	67.772	56.4672	50.8873	53.9893	60.6235	45.487	105.749	79.5866	57.8093
Ccalc.v3.02147	4975.16	3212.06	5349.94	4259.72	5188.46	4897.08	3836.46	4559.35	4406.11	4479.5	5385.94	3831.15	5323.13	5675.22	5535.48	3775.6	4048.31	5897.24	3055.77	4903.59	4060.23	4534.22	6128.8	4587.46	4601.47	2781.08	3048.18	2787.96	4181.29	4395.7	2644.88	4837.66	6227.32	2396.13	7211.44	3786.38	3842.93	3915.9	3323.48	3659.79	2622.18	2108.11	3796.19	2102.16	4809.03	4377.09	2239.95	2531.03	3879.09
Ccalc.v3.02148	1694.76	1354.76	2236.29	2097.22	2243.22	1440.32	1392.05	1738.23	1269.7	1293.28	1455.74	1413.16	1098.8	1267.57	1320.85	1331.52	1224.17	1902.21	1259.99	1607.54	1220.5	1437.39	1331.4	1706.34	1552.63	585.232	613.58	823.884	1190.45	865.707	701.016	1017.62	1366.97	716.016	1183.01	762.2	818.338	931.275	662.304	862.182	577.058	559.025	614.464	982.091	902.763	715.386	434.532	525.621	736.44
Ccalc.v3.02149	4411.2	3894.39	3864.19	4123.72	4638.54	3941.58	3042.38	4235.3	3712.15	3531.03	4657.35	3929.63	3662.96	3521.89	4764.1	4605.98	5407.62	5101.55	3518.2	5189.02	5442.05	5537.42	3776.66	4452.71	4744.41	4416.2	3647.85	5864.04	5400.57	4265.63	4796.91	4533.57	4661.05	4460.47	4876.08	4698.26	4026.44	4129.41	4196.99	4808.22	3824.13	4575.73	3989.56	4768.2	4399.16	4699.63	4674.1	4008.19	4524.2
Ccalc.v3.02150	294.531	295.866	306.341	280.173	276.259	264.916	249.4	242.354	250.028	216.879	253.235	217.779	331.521	306.795	372.856	241.652	155.201	255.044	228.697	260.574	211.534	224.035	260.189	300.768	255.794	261.737	331.728	279.532	272.066	321.975	275.509	257.386	283.026	257.161	220.665	258.99	303.138	367.967	329.957	327.27	248.165	303.041	231.537	227.955	325.522	248.111	299.942	315.723	311.667
Ccalc.v3.02151	66.6316	46.7157	69.8458	65.2831	88.4027	118.312	64.3851	48.1078	91.8471	86.9515	62.2234	80.0659	74.3358	94.2504	87.5532	38.9238	120.324	78.373	61.1298	88.9959	63.9167	120.939	78.3178	63.2805	67.7101	129.398	163.544	102.985	53.2848	154.59	119.387	65.5887	103.727	108.915	67.4253	80.7498	222.936	140.827	191.279	153.808	107.638	120.463	100.502	84.8403	80.3921	105.447	205.73	113.695	49.4311
Ccalc.v3.02152	1231.24	2138.31	1244.97	1485.19	1459.3	1320.72	2866.99	1543.99	1864.16	1736.03	1714.76	1365.92	2359.09	1988.88	1935.23	1613.71	1469.18	1814.53	2953.65	1468.03	1448.78	1266.89	2151.13	1080.98	1111.57	3140.84	5478.15	1973.89	2153.96	2452.12	2268.35	2427.78	1883.39	1647.84	2252.62	2684.44	3397.05	2957.36	3028.59	2184.08	2003.26	1756.13	3146.11	2567.49	2240.43	2617.57	2526.44	2948.2	4226.78
Ccalc.v3.02153	0	0.707814	5.51414	0	1.30004	0	0	1.81539	0	0	0.723528	2.40198	0	2.88522	7.54769	4.86547	0	2.65671	0	0.801765	3.04365	0	3.48079	0	0	10.7832	4.63955	0	0	1.06614	0	5.96261	3.70453	0	0	4.92377	0	4.5428	2.39099	0	0.996646	0	1.27218	3.42789	0	0	0	0	0
Ccalc.v3.02154	60.8375	33.9751	59.4302	68.0032	36.4011	15.432	37.743	22.6923	63.7827	26.9849	21.7058	19.2158	64.937	41.3548	52.8339	42.1674	58.4184	94.3133	79.1092	56.1235	103.484	111.026	76.5774	30.5235	25.3913	78.423	63.7938	94.4034	57.673	53.3071	61.2241	163.972	112.618	99.8388	125.656	78.7803	33.9841	52.2422	137.88	52.124	79.7317	101.641	78.8753	94.2671	81.71	33.0814	99.9807	60.3459	92.1597
Ccalc.v3.02155	610.306	488.392	459.512	761.636	724.122	491.251	432.194	377.601	442.227	506.717	480.423	424.349	539.148	395.275	517.772	922.817	1061.12	804.984	532.189	697.535	770.044	876.312	563.018	517.411	618.795	515.631	508.031	584.81	550.401	492.557	529.589	637.999	704.602	650.465	665.059	741.52	541.027	542.865	499.717	536.621	613.934	760.425	477.069	740.425	753.84	678.17	605.653	545.736	519.446
Ccalc.v3.02156	967.606	876.981	1025.63	971.086	796.275	1080.24	979.837	1151.86	1277.36	774.568	1146.79	1234.62	1183.39	1263.73	1130.64	911.465	1212.84	1038.77	1037.05	938.866	1107.89	1272.83	1131.26	961.119	1055.15	1284.18	2610.91	1130.39	1047.52	1432.89	1346.93	1182.58	1035.05	1160.75	1078.8	1284.12	1341.69	1426.44	1470.46	1368.9	1385.34	1385.33	1627.12	880.111	1418.06	1250.89	1845.8	1705.43	1482.1
Ccalc.v3.02157	1132.74	1019.96	1363.22	1074.45	1555.5	1090.53	1009.44	1117.37	1424.48	1267.29	1027.41	1023.24	979.182	1039.64	1076.3	1448.29	1009.68	1481.12	1332.63	1480.86	1829.23	1534.54	875.419	874.015	1186.81	977.347	788.723	1094.83	1397.94	969.122	899.995	966.937	1183.97	926.786	735.549	1364.87	1243.82	1015.32	1147.68	761.352	675.726	525.145	637.364	971.808	814.464	1087.55	1111.32	906.937	1055.65
Ccalc.v3.02158	0	0	0.612682	0	0	0	0	0	0	0	0	0.800659	0	0.961739	1.50954	0	0	1.32836	0	0	0	0	0	0	0	2.94086	0	0	0	0	0	0.993768	0	2.01695	0	0	0	0	0	0	3.98659	0	0	0	0	0	0	0	0
Ccalc.v3.02159	10.6224	23.3579	24.5073	16.3208	31.201	46.2959	45.8836	51.7385	53.5775	29.9833	34.0058	36.8303	23.9242	40.393	39.248	34.0583	27.0294	15.2761	32.3628	21.6476	9.13095	25.7739	22.6251	14.145	30.0934	43.1327	30.1571	68.657	18.8064	20.2567	30.6121	16.8941	28.1545	10.0847	18.3887	21.6646	31.2654	31.7996	23.9099	38.4521	15.9463	45.1738	27.988	17.1395	7.90741	4.13518	34.6087	31.4848	24.2967
Ccalc.v3.02160	41.524	18.4032	40.437	8.16039	29.2509	74.5879	59.2047	45.3847	105.454	90.9493	54.9881	33.6277	32.4685	60.5896	147.935	76.2257	60.1622	33.8731	53.9381	76.1676	44.1329	39.6521	114.866	28.2901	44.1997	62.7384	74.2328	61.3009	49.5235	97.0188	36.7345	26.8317	23.709	27.2288	36.7774	51.2072	32.6248	136.284	28.6919	80.3222	15.9463	22.5869	30.5324	18.8534	13.179	76.5008	46.145	50.7255	55.2958
Ccalc.v3.02161	0	0	0	0	0	0	0	0	0	0	0	0	0	0	0	0	0	0	0	0	0	0	0	0	0	0	2.31977	0	0.62688	0	0	0	0	0	0	0	0	0	0	0	0	0	0	0	0	0	0	0	0
Ccalc.v3.02162	1.93135	2.12344	0.612682	0	7.80024	6.42999	57.7245	1.81539	55.2784	3.99777	46.3058	12.8105	191.393	59.6278	78.496	163.804	120.324	32.5447	46.7463	124.274	260.232	184.382	141.842	1.48895	7.52335	88.2259	197.181	172.868	50.1504	122.606	177.55	154.034	171.89	95.8049	101.138	130.972	48.9372	118.113	108.392	96.5575	63.7854	67.7606	173.017	91.6961	123.883	93.0416	42.2995	74.3391	62.8362
Ccalc.v3.02163	0	0	0	0	0	0	0	0	0	0	0	0	0	0	0	0	0	0	1.43835	0.801765	1.52183	0	0	0	2.82126	0	1.15989	0	2.50752	0	0	0	2.96363	0	0	0	0	0	0	1.70898	0	0	0	5.99881	0	0	0	0	0
Ccalc.v3.02164	431.657	395.668	394.568	288.334	546.017	451.385	517.301	591.816	699.059	631.648	534.687	550.853	721.997	638.595	641.554	478.438	827.448	245.746	438.696	660.654	532.639	457.982	671.793	401.273	457.984	1165.56	1057.82	773.617	482.071	610.899	973.464	655.887	571.239	722.066	674.253	561.31	738.135	815.433	619.267	785.278	658.783	671.96	843.457	505.614	479.717	682.305	782.542	1009.26	679.468
Ccalc.v3.02165	3292.95	947.763	1675.07	1060.85	1166.79	1602.35	828.125	1130.08	1069.85	602.664	1232.89	2273.07	1250.89	1131.97	1003.84	971.472	750.72	785.723	965.851	1198.64	1051.58	1052.76	1166.07	1261.14	1320.35	1114.59	1028.82	891.315	1084.5	1014.97	1010.2	1031.53	1020.23	757.363	1158.49	1146.25	1262.85	1044.84	848.005	906.615	853.129	728.427	1230.2	1114.92	1078.04	858.05	753.701	647.187	893.949
Ccalc.v3.02166	4170.75	3551.1	3779.64	3062.87	3764.92	3191.85	3147.47	3438.34	2712.89	3747.91	2843.47	3135.38	2326.63	2825.59	3031.15	2953.34	2248.67	3666.93	3772.79	2786.13	2701.24	2781.6	3238.88	3613.69	3313.09	2227.21	2173.63	2427.51	3083	2574.73	3217.33	2774.6	3222.2	3344.1	2709.27	2583.99	2604.54	1882.99	2205.29	2426.76	3364.68	3092.52	2786.08	3523.87	2753.1	2782.98	2568.74	2701.57	2904.71
Ccalc.v3.02167	3779.65	3784.68	3243.54	7417.79	3062.89	3591.79	3017.96	5091.25	6812.84	2790.44	5905.44	5023.33	7920.61	5127.03	7426.93	9208.71	4302.91	3991.71	4128.78	6317.1	3909.57	5214.26	4105.59	4058.88	5599.25	6257.18	5024.63	6762.71	7198.46	7193.25	3679.57	7953.13	5569.4	3437.88	4238.6	10396	8682.27	7736.39	6355.25	7082.02	2365.04	2749.95	3595.19	3789.54	8511.01	6372.31	6181.5	5397.89	7011.68
Ccalc.v3.02168	3.8627	9.20158	23.2819	24.4812	86.4527	69.4439	8.8807	5.44616	63.7827	54.9693	49.1999	21.6178	75.1902	39.4313	73.9674	43.7892	43.5958	43.1716	16.541	52.1147	38.0456	142.748	19.1444	13.4006	30.0934	168.609	409.44	102.985	85.8826	57.5716	149.999	50.6822	174.854	168.415	101.138	88.6279	271.873	143.098	183.309	113.647	154.48	239.045	57.2482	139.687	135.744	179.88	388.387	377.818	63.674
Ccalc.v3.02169	2.89702	3.53907	11.641	5.44026	17.5505	33.4359	14.0611	5.44616	16.1583	11.9933	10.8529	2.40198	21.3609	24.0435	16.6049	16.2182	20.926	5.31343	7.91092	12.8282	9.13095	37.6695	11.3126	5.21133	4.70209	24.5072	88.1514	20.8423	26.329	14.926	3.06121	7.95015	23.709	39.3304	9.19436	38.4054	27.1873	34.071	35.8649	42.7246	9.96646	56.4672	11.4496	10.2837	1.3179	24.8111	48.0677	54.2238	31.837
Ccalc.v3.02170	0	0.707814	0.612682	0	0	1.286	2.22017	0	0.850436	0	0	0	1.70887	2.88522	0	0	0	0.664178	0	0	1.52183	0	0	0	0	0	3.47966	0	0	1.06614	0	0	0	4.03389	0	0	0	0	2.39099	0.854491	0	0	0	0	0	0	3.84541	0	0
Ccalc.v3.02171	542.709	471.404	523.844	622.91	615.569	477.105	595.007	425.708	376.743	539.699	358.87	527.634	374.242	417.395	372.856	397.347	818.729	668.827	486.162	579.676	538.726	499.617	509.936	473.487	606.57	401.918	533.548	306.504	409.98	390.208	373.467	389.557	486.776	582.897	508.755	408.673	373.825	390.681	392.122	485.351	672.736	615.493	426.181	360.786	361.105	452.802	522.976	436.414	363.612
Ccalc.v3.02172	2722.24	2753.4	2141.33	1999.3	2191.87	2395.81	2633.87	2331.87	2463.71	2597.55	2448.42	2463.63	2950.36	3038.13	2359.41	2906.31	1780.45	2567.05	2832.11	1670.88	2250.78	1586.09	2089.34	2839.43	1982.4	2384.06	2556.39	4134.13	2516.3	2639.77	2540.8	2592.74	2611.7	2712.79	2335.37	1934.06	2702.42	2359.99	2596.62	2460.93	2669.02	3054.88	3013.8	2971.13	2625.26	2731.29	2132.28	2469.81	2306.51
Ccalc.v3.02173	1064.17	1085.79	1140.81	788.838	1215.54	1396.59	993.158	1528.56	1192.31	1108.38	1218.42	1391.55	1324.37	1281.04	1145.74	984.447	1081.18	1211.46	1005.41	1148.93	1028.75	1136.03	1393.19	1381.75	1563.92	1139.09	1085.65	1102.19	1335.25	1017.1	1209.18	1195.5	1249.17	1101.25	1281.08	1213.22	1190.8	1156.14	1298.31	1256.1	1062.43	1057.82	1164.05	1139.77	1237.51	1079.28	1194	993.52	1080.78
Ccalc.v3.02174	2252.92	2141.14	2515.06	2983.98	2271.82	1752.82	2015.18	1799.05	1441.49	1969.9	1571.5	1465.21	1162.89	1345.47	1568.41	2098.64	2899.12	3051.9	2087.76	2453.4	1931.2	1901.32	1971.87	2328.72	2200.58	791.092	553.266	741.741	1463.14	972.321	1579.58	1328.67	1578.13	1508.67	1710.15	1050.73	816.979	826.79	764.32	940.795	1181.03	1040.88	1039.37	1863.06	1275.73	1062.74	753.701	724.15	942.543
Ccalc.v3.02175	1091.21	1189.83	1066.07	1517.83	1287.69	834.613	1155.97	817.832	812.167	794.557	871.851	948.781	901.428	787.664	898.176	1219.61	1124.77	1293.82	1156.43	1114.45	966.359	1052.76	1225.24	1061.62	810.641	572.488	492.952	517.379	855.691	718.579	749.996	860.603	916.502	718.032	1032.83	659.785	676.964	595.107	558.695	635.742	467.427	466.796	594.109	712.145	763.066	463.14	353.778	446.035	594.849
Ccalc.v3.02176	1180.05	1727.07	1846.63	1341.02	1403.39	1323.29	1274.38	1367.89	1689.82	2059.85	1223.49	1289.06	1176.56	1504.16	1393.3	1312.05	1276.49	1101.21	1417.49	1063.14	1464	1056.73	1454.1	1298.37	1263.92	1953.71	2129.55	1667.38	1226.8	1841.23	1711.21	1217.37	1161.74	1730.54	1323.99	1791.27	1619	1603.61	1617.11	1506.47	2290.29	2527.85	2141.08	1108.92	1686.92	1838.09	2201.5	2801.27	2157.38
Ccalc.v3.02177	33.7986	63.7032	85.7755	43.5221	48.1015	42.4379	30.3424	29.9539	37.4192	87.9509	39.0705	40.0329	52.9749	39.4313	46.7957	43.7892	15.6945	49.8134	51.0614	31.2688	33.4802	21.8087	40.0291	59.5581	47.0209	85.285	41.7559	53.9448	52.6579	53.3071	9.18362	32.7944	37.7863	57.4829	58.2309	66.9633	55.734	56.785	49.4138	43.5791	76.7418	105.405	69.97	36.8498	71.1667	59.9601	71.1401	82.2103	60.3227
Ccalc.v3.02178	0	0.707814	0	0	0	0	0	0	0	0	0	0	0	0	3.01908	0	0	0	0	0	0	0	0	0	0	0	2.31977	0	0	0	0	0	0	0	0	0	0	0	0	0.854491	0	0	0	0	0	0	0	0	0
Ccalc.v3.02179	0	0	0	0	0	0	0	0	0	0	0	0	0	0	0	0	0	0	0	0	0	0	0	0	0	0	0	0	0	0	0	0	0	0	0	0	0	0	0	0	0	0	0	0	0	0	0	0	0
Ccalc.v3.02180	0	0	0.612682	0	0	0	0.740058	1.81539	0	0	0.723528	1.60132	0	0	0	0	4.35958	0	0	1.60353	3.04365	0	0	0	0	0	0	0	0	0	0	0.993768	0.740907	3.02542	0	0	2.71873	0	0	1.70898	4.98323	0	0	0	5.27161	0	0	0	0
Ccalc.v3.02181	19.3135	5.66251	20.8312	2.72013	8.45026	3.85799	2.22017	1.81539	1.70087	2.99833	0.723528	0.800659	0.854435	4.8087	6.03815	6.48729	10.463	2.65671	0	0	12.1746	1.98261	3.48079	4.46686	5.64251	1.96058	1.15989	0	2.50752	0	3.06121	0	0.740907	4.03389	3.06479	6.89328	0	0	0.796997	5.12695	3.98659	5.64672	0	1.71395	1.3179	4.13518	5.76812	4.37289	2.51345
Ccalc.v3.02182	0	0	0	0	0	1.286	0	0	0	0	0	0	0	0	0	4.86547	0	0	0	1.60353	0	0	0	0	0	0	0	0	0	0	0	0	0	0	0	0	0	0	0	0	0	0	0	0	0	0	0	0	0
Ccalc.v3.02183	0	0	0	0	1.95006	0	0	0	0	0	0	0	0	0	0	0	0	0	0	0	7.60913	0	0	0	0	0	0	0	0	0	0	0	0	0	0	0	0	0	0	0	0	0	0	1.71395	0	0	0	0	0
Ccalc.v3.02184	66.6316	69.3657	113.959	127.846	111.153	99.0219	105.088	118.908	74.8384	96.9459	143.982	96.8797	107.659	123.103	111.706	136.233	206.644	79.0372	46.0272	93.8065	158.27	152.661	72.2264	83.3813	126.956	130.378	135.707	78.4651	90.8976	118.342	101.02	93.4142	106.691	104.881	67.4253	148.698	106.03	113.57	96.4366	86.3036	104.648	197.635	63.6091	90.8392	134.426	130.258	121.131	123.315	98.8622
Ccalc.v3.02185	1144.32	1555.07	1603.39	1512.39	1295.49	1237.13	1007.22	1371.53	1275.65	1453.19	1078.06	1264.24	1079.15	1734.02	1539.73	1464.51	904.177	869.409	1067.25	828.223	1205.29	1100.35	1228.72	1048.97	1251.7	1492.98	2006.6	833.692	919.633	1132.24	1043.87	973.893	1012.08	879.388	861.205	957.181	1027.68	1033.49	1126.16	971.557	858.113	1046.53	886.711	889.538	2054.61	969.7	1334.36	1497.28	954.272
Ccalc.v3.02186	4.82837	0	3.06341	2.72013	3.90012	0	1.48012	0	4.25218	0.999443	0	0.800659	0	0.961739	6.03815	1.62182	0	0.664178	2.15752	0	0	0	1.7404	2.97791	0	0	0	1.22602	0	1.06614	12.2448	6.95638	0.740907	8.06778	3.06479	0	2.71873	2.2714	0	2.56347	0.996646	1.88224	3.81655	5.14184	6.58951	4.13518	0	6.12204	4.18908
Ccalc.v3.02187	0	0	0	0	0	0	0	0	0	0	0	0	0	0	0	0	0	0	0	0	0	0	0	0	0	0	1.15989	0	0	0	0	0	0	1.00847	0	0	0	0	2.39099	0.854491	0	0	1.27218	0	0	8.27036	0	0	0
Ccalc.v3.02188	1.93135	1.41563	0	0	0	1.286	0	0	0	0	2.89411	0	18.7976	0.961739	4.52862	6.48729	15.6945	0.664178	0	4.00882	13.6964	17.8435	14.7934	3.72238	0	32.3495	22.0379	13.4862	1.88064	10.6614	3.06121	16.8941	7.40907	8.06778	21.4535	11.817	6.79683	9.08561	13.5489	5.98144	8.96982	18.8224	11.4496	3.42789	2.6358	22.7435	1.92271	20.1153	2.51345
Ccalc.v3.02189	0.965675	0.707814	0	0	0	1.286	4.44035	0.907694	0	0.999443	1.44706	3.20264	5.98104	0.961739	1.50954	4.86547	0	0	1.43835	0.801765	3.04365	0	0.870198	2.97791	0	0	0	0	0	0	9.18362	0	0	2.01695	0	0	0	0	0	0	0	0	0	0.856973	3.95371	0	0	1.74916	0
Ccalc.v3.02190	0	0	0	0	0	2.572	0	0	0	0	0	0	0	0	0	0	0	0	0.719174	0	0	0	0	0.744476	0	0	0	0	0	0	0	0	0	0	0	0	0	0	0	0	0	0	0	0	0	0	0	0	0
Ccalc.v3.02191	0	0	0.612682	0	0	0	0	1.81539	0	0	0	0	0	0	0	0	0	0	2.8767	0	0	0	0	0.744476	0	0	0	0	0	0	0	0	0	0	0	0	0	0	0	0	0	0	0	0	0	0	0	0	0
Ccalc.v3.02192	11588.1	5313.56	6791.59	3933.31	5209.91	26374.5	5885.68	38750.4	5272.7	4839.3	6139.86	22950.1	7911.21	4542.29	7887.34	7538.23	5542.77	11930	10484.1	6544.81	9264.88	6927.23	10743.5	30813.1	44832.6	10279.3	9149.19	12995.8	8336.25	12594.3	12587.7	12875.3	15866.5	20963.1	12550.3	12810.7	13283.7	12263.3	12006	7669.91	22909.9	13085.3	14532.1	12872.6	17626.9	16181	12122.7	10187.1	15957.9
Ccalc.v3.02193	913.528	1116.93	1039.11	1020.05	936.029	1170.26	1102.69	990.294	990.758	1402.22	1239.4	1101.71	1817.38	942.504	1207.63	1000.66	1495.34	863.432	1518.9	1016.64	1042.45	999.234	984.194	687.896	1119.1	1699.82	1699.23	1373.14	1304.54	1617.34	1533.66	1039.48	913.538	994.354	1008.31	1284.12	1063.02	1496.85	1446.55	2070.43	1153.12	1436.15	1825.58	754.993	1072.77	1116.5	1509.32	1755.28	1270.13
Ccalc.v3.02194	0	0	1.22536	0	0.65002	0	2.22017	0	1.70087	0.999443	0	0	0	0	0	0	0	0	1.43835	0	0	0	0	0	0.940418	0	0	0	0	0	0	0	0.740907	0	0	0	0	0	0	0	0	0	0	0	0	0	0	0	0
Ccalc.v3.02195	14759.4	23344.4	16025.9	14811.1	28327.9	16828.6	20923.7	25355.5	24902.5	23652.8	27054.2	19842.7	35904.2	23590.5	33137.4	29306.3	47364.2	11570.6	23424.2	27020.3	26237.8	27667.3	34643.4	13543.5	20813.3	33468	14866.3	27096.2	26653.7	21910.3	25753.9	24471.5	31916.8	36391.7	27341	23980.7	23366.1	27897.4	14864.8	27070.3	33746.4	29231.2	34076.7	21281.2	22063	22267.9	22149.6	24409.5	24573.1
Ccalc.v3.02196	719.428	583.239	436.843	293.774	255.458	776.743	756.34	725.247	916.77	625.651	772.005	636.524	1093.68	932.887	837.794	655.216	328.712	583.148	625.682	539.588	575.25	493.669	812.765	512.2	511.588	1006.76	719.13	1023.72	955.992	1173.82	1353.05	998.737	769.802	630.295	625.216	697.206	1037.2	1642.22	1155.65	1198.85	749.478	463.031	881.623	898.965	913.306	849.78	671.025	601.709	966.001
Ccalc.v3.02197	931.876	1233.01	1036.05	1773.52	972.43	1502.05	1916.01	855.955	1396.42	1143.36	1091.08	1086.49	1197.92	1748.44	1735.97	1334.76	525.765	1400.09	1145.64	1132.09	875.05	1371.96	1059.9	787.656	1246.99	1439.06	2325.57	1051.92	1174.15	933.94	1809.17	1209.42	905.388	745.261	947.019	954.227	940.681	951.717	1339.75	945.922	1094.32	798.07	1796.32	1040.37	848.729	1011.05	1255.53	1253.27	1007.89
Ccalc.v3.02198	43710.3	34571	38597.8	43603.7	41575.3	38087.4	37864.3	38590.6	38853	34232.9	43146.9	36454	41718.6	38553.2	45292.2	45359.1	54413.7	49067.5	37535.9	45165.8	47800.5	49721.8	38815.2	36639.4	42510.7	32217.2	43158.2	50136.8	39738.6	39814	38604.9	39733.8	43311.9	41796.1	45116.7	49966.4	37298.3	45641.5	34580.1	49037.5	37147	38094.7	39126	36232.8	41197.6	42362.9	33899.2	31125.3	34249.9
Ccalc.v3.02199	802.476	800.537	651.894	652.831	631.82	716.301	642.371	694.386	699.909	717.6	892.834	766.231	847.599	851.139	904.214	645.486	698.405	767.79	683.216	655.844	698.518	721.669	739.668	814.457	733.526	788.151	879.195	691.474	730.942	715.381	881.627	772.158	791.289	770.473	839.752	743.489	712.307	713.22	639.192	832.275	737.518	877.124	795.114	770.419	807.874	750.535	826.764	789.744	666.063
Ccalc.v3.02200	28.9702	23.3579	29.4088	21.761	22.1007	54.0119	36.2629	34.4924	17.0087	46.9738	22.4294	44.0362	21.3609	65.3983	19.624	30.8146	54.0588	11.291	25.8903	19.2424	24.3492	55.513	11.3126	83.3813	50.7826	22.5466	28.9972	8.58212	27.5827	19.1905	27.5509	18.8816	40.009	36.305	18.3887	15.7561	20.3905	20.4426	26.3009	32.4707	15.9463	35.7626	5.08873	18.8534	30.3118	31.0139	42.2995	29.7356	14.2429
Ccalc.v3.02201	31.8673	16.2797	37.3736	43.5221	19.5006	51.4399	26.6421	33.5847	15.3079	17.99	39.794	21.6178	31.6141	85.5948	13.5858	22.7055	96.7827	15.9403	19.4177	56.1235	21.3056	47.5826	19.1444	104.971	67.7101	41.1721	25.5175	17.1642	28.8365	31.9842	33.6733	13.9128	37.7863	42.3558	15.3239	30.5274	27.1873	22.714	20.7219	21.3623	22.9229	54.585	25.4437	22.2813	26.358	12.4055	28.8406	37.6068	10.0538
Ccalc.v3.02202	859.45	864.948	989.482	728.995	807.325	965.785	1080.49	935.832	1075.8	832.536	896.451	937.572	1112.47	1105.04	905.723	883.894	780.365	755.171	1049.99	845.862	916.139	910.017	938.943	922.406	935.716	884.22	1141.33	923.191	848.796	942.469	774.485	978.862	904.647	1041.75	983.797	868.553	893.103	819.976	875.103	913.451	1059.44	1151.93	1225.11	826.979	955.479	847.712	844.068	969.907	948.407
Ccalc.v3.02203	710.737	754.529	811.804	840.52	718.272	670.005	1047.18	628.124	740.73	693.613	682.287	652.537	789.498	775.162	487.581	658.46	632.139	800.335	703.353	665.465	791.349	814.851	792.75	719.164	711.897	964.603	1272.4	848.404	760.406	721.778	985.708	908.304	855.747	919.727	747.808	603.654	802.026	897.204	873.509	860.473	852.133	986.294	1008.84	858.687	797.331	754.67	1080.56	1122.96	921.597
Ccalc.v3.02204	274.252	588.901	467.477	775.237	596.718	340.789	891.77	228.739	380.995	417.767	245.276	1563.69	417.819	363.537	517.772	397.347	649.577	329.432	1349.89	234.917	261.754	341.008	375.055	340.97	285.887	1646.88	1655.16	294.244	262.663	142.863	232.652	329.931	191.895	242.033	220.665	190.058	247.404	183.984	235.911	123.901	160.46	193.871	2850.96	346.217	192.414	184.016	3053.26	2584.38	160.023
Ccalc.v3.02205	0.965675	0	0.612682	0	0	2.572	7.40058	0.907694	1.70087	0	2.89411	2.40198	0.854435	1.92348	1.50954	1.62182	0	5.31343	0	0	1.52183	1.98261	0	4.46686	2.82126	2.94086	8.11921	3.67805	0	0	0	0	0	3.02542	0	0	1.35937	0	0	0.854491	0	7.52896	7.6331	1.71395	0	0	0	5.24747	1.67563
Ccalc.v3.02206	5198.23	4087.62	3888.7	2864.3	3153.9	3949.3	3475.31	3628.05	3566.73	4763.34	3631.39	4142.61	3820.18	4134.52	3884.04	3130.12	1634.84	3271.08	4239.53	2507.92	2876.25	1629.7	3888.04	4128.87	2746.96	2000.77	1890.62	2913.02	2647.31	2668.55	4144.87	3172.11	2853.97	2795.49	2718.47	2897.15	2928.07	2734.77	2563.94	2259.27	3421.49	3088.76	3073.59	2881.14	2999.55	3153.07	1624.69	2224.93	3781.9
Ccalc.v3.02207	2768.59	2371.18	2714.8	1351.9	768.974	3541.64	5983.37	2069.54	2185.62	3246.19	1676.41	2462.83	2596.63	3230.48	1717.86	510.874	401.953	2201.09	2790.4	1176.19	1025.71	695.895	1540.25	3478.19	2828.78	1141.05	2319.77	660.823	1309.55	751.63	2145.91	1513.51	260.799	241.025	1060.42	781.895	1343.05	1281.07	1636.23	1333.86	722.569	321.863	1353.6	1343.73	927.803	895.267	824.841	1100.22	1154.51
Ccalc.v3.02208	2215.26	1792.89	2406	2070.02	1560.7	1985.58	1499.36	1597.54	1858.2	2123.82	1607.68	2144.97	2313.81	1821.53	2098.26	2004.57	877.148	1817.19	1882.08	1136.1	1310.29	1207.41	1896.16	2042.1	1425.67	1551.8	867.596	1618.34	1265.67	1501.13	1708.15	2017.35	1642.59	1639.78	1541.59	2103.43	1990.11	2316.83	2076.97	1497.07	2161.73	1198.99	1636.03	1205.76	2262.84	2034.51	1186.31	1053.87	1887.6
Ccalc.v3.02209	56.9748	79.983	132.339	57.1227	129.354	123.456	74.0058	108.016	92.6976	117.934	70.9058	119.298	54.6838	80.7861	64.9102	29.1928	122.94	39.1865	71.1983	64.1412	79.1349	130.852	45.2503	61.0471	104.386	68.6201	77.7124	55.1708	58.2999	55.4393	177.55	41.7383	44.4544	59.4999	21.4535	31.5121	46.2184	31.7996	75.7147	47.8515	66.7753	79.0541	87.7806	37.7068	31.6297	49.6222	63.4493	88.3323	40.2151
Ccalc.v3.02210	196.998	957.672	322.884	631.07	644.82	780.601	1901.95	1316.16	1932.19	486.729	1595.38	514.023	1557.63	1380.1	1643.89	1944.57	826.576	1350.94	2304.95	1191.42	1305.73	1058.71	1542.86	1371.33	1699.34	1609.63	1178.45	1397.66	1092.03	1006.44	1582.64	974.887	1203.97	1168.82	873.464	1264.42	1556.47	1462.78	1054.43	1136.47	1266.74	1658.25	1567.33	922.96	1117.58	1410.1	1428.57	1903.96	1411.72
Ccalc.v3.02211	27.0389	154.303	41.0497	111.525	156.005	136.316	307.124	183.354	321.465	59.9666	293.752	86.4712	249.495	163.496	255.112	478.438	232.802	181.985	335.854	206.855	366.76	269.635	246.266	207.709	289.649	264.678	207.62	221.909	150.451	183.376	223.468	152.047	231.163	266.237	214.535	290.502	228.373	208.969	165.775	135.864	208.299	350.097	208.638	195.39	160.784	169.542	207.652	259.75	258.047
Ccalc.v3.02212	74.357	70.7814	66.7824	111.525	89.7028	115.74	51.064	62.6309	169.237	138.923	141.812	110.491	51.2661	112.523	113.215	85.9566	163.92	45.8283	54.6573	114.652	65.4385	103.096	63.5244	81.1479	88.3993	121.556	98.5904	87.0472	99.0471	85.2913	73.469	119.252	61.4953	143.203	64.3605	87.6431	91.0775	129.47	125.926	53.833	92.6881	103.523	69.97	223.67	77.7562	78.5684	88.4445	114.57	82.1059
Ccalc.v3.02213	1187.78	2415.77	1009.09	1343.74	1602.95	1689.8	2282.34	1310.71	1866.71	2293.72	1439.1	1102.51	2553.05	3126.61	1545.77	1041.21	508.327	753.842	988.146	788.135	916.139	725.634	1005.08	907.517	998.724	2018.41	4421.49	1595.05	1391.05	1626.93	1447.95	2548.02	987.629	925.778	1042.03	1083.23	2172.27	1873.91	2281.8	1408.2	1085.35	1114.29	2156.35	946.098	1370.62	1445.25	1538.17	1599.6	2077.78
Ccalc.v3.02214	4.82837	1.41563	0.612682	2.72013	3.2501	1.286	7.40058	7.26155	0.850436	0.999443	4.34117	2.40198	5.12661	4.8087	1.50954	0	5.2315	0.664178	1.43835	3.20706	0	11.8956	1.7404	4.46686	0.940418	9.80288	20.878	1.22602	9.4032	7.46299	6.12241	4.96884	0.740907	1.00847	0	2.95426	9.51556	15.8998	14.3459	2.56347	4.98323	1.88224	13.994	4.28487	3.95371	31.0139	24.9952	14.8678	22.621
Ccalc.v3.02215	358.265	302.944	357.807	495.064	380.262	284.206	336.727	350.37	277.242	299.833	324.864	289.839	231.552	283.713	273.227	277.332	427.239	361.977	286.951	317.499	324.149	386.608	333.286	337.248	328.206	264.678	299.251	248.882	262.036	235.617	379.59	302.106	388.235	373.135	340.191	257.021	301.779	293.011	248.663	234.985	330.887	335.039	311.685	284.515	340.019	264.652	267.256	311.35	296.587
Ccalc.v3.02216	164.165	122.452	139.079	214.89	195.656	160.75	177.614	109.831	214.31	86.9515	274.217	136.913	273.419	222.162	230.959	241.652	303.427	232.462	95.6502	264.582	184.141	299.374	247.136	157.829	156.109	149.984	327.088	266.046	255.767	303.85	195.917	216.642	242.277	147.237	245.183	231.417	222.936	304.368	205.625	363.159	167.437	250.338	192.1	239.952	276.76	171.61	163.43	157.424	211.967
Ccalc.v3.02217	8348.26	6753.25	4722.56	5173.69	3332	4706.75	5962.65	8153.81	23398.1	4133.69	13857.7	24238.3	76941	15069.5	16958.2	7207.38	5649.14	7158.51	11538.4	5831.23	4220.02	6211.51	27596.6	16582.5	5767.59	71515.9	34567	45986.7	46946.4	102079	41044.7	64390.2	5657.57	6130.5	39624.6	31625.4	31255.9	59135.9	44329	51673.7	29974.1	5908.35	82820.4	28215.8	179384	27058.6	42505.3	30409.9	94953.8
Ccalc.v3.02218	177.684	164.213	129.889	236.651	165.105	222.478	174.654	183.354	266.187	174.902	253.958	186.554	356.299	214.468	220.393	360.045	337.432	225.821	148.15	288.635	304.365	350.921	301.088	201.753	273.662	344.081	386.242	311.408	284.604	263.337	312.243	229.56	280.063	468.94	315.673	544.569	467.622	336.167	511.672	296.508	384.706	796.188	400.738	223.67	371.648	399.045	503.749	644.564	506.878
Ccalc.v3.02219	736.81	700.736	746.247	913.964	901.578	693.153	733.398	739.77	830.876	661.631	687.352	689.367	581.87	816.516	537.396	882.272	1181.45	825.574	751.537	965.325	855.266	1153.88	721.394	764.577	873.649	639.148	727.249	597.071	678.284	558.658	716.322	655.887	803.884	719.041	637.476	655.846	687.839	608.736	553.913	577.636	528.223	760.425	610.648	959.81	622.05	632.683	640.261	650.686	681.982
Ccalc.v3.02220	0	0.707814	0.612682	0	0	5.14399	0	0	0	0	2.89411	0.800659	0	0.961739	4.52862	1.62182	0.871916	6.64178	2.15752	0	0	1.98261	0	2.23343	0	0	2.31977	1.22602	0.62688	3.19842	0	4.96884	0	1.00847	0	0	2.71873	2.2714	0.796997	5.98144	3.98659	1.88224	0	0	0	0	42.2995	55.973	0
Ccalc.v3.02221	685.629	838.759	573.471	796.998	713.072	601.847	649.031	609.063	472.843	684.618	549.881	555.657	517.787	508.76	458.9	844.97	435.086	674.141	747.222	501.103	523.508	576.939	495.143	745.965	673.34	443.09	481.353	438.914	551.028	324.107	511.221	716.507	526.044	572.812	566.986	504.194	505.684	465.637	478.198	463.134	451.481	523.263	573.754	617.878	531.115	498.289	449.913	520.374	485.933
Ccalc.v3.02222	58.9062	92.7236	84.5502	89.7643	65.652	108.024	88.0669	370.339	62.9323	117.934	91.1645	81.6672	93.9878	100.021	81.5151	116.771	175.255	56.4551	116.506	97.8153	44.1329	55.513	78.3178	43.1796	88.3993	91.1668	107.87	74.7871	68.9568	50.1086	104.081	33.7881	87.427	43.3643	85.814	122.11	63.8902	93.1275	89.2637	55.5419	40.8625	48.9382	61.0648	90.8392	54.034	107.515	111.517	69.0916	67.0252
Ccalc.v3.02223	0	0.707814	0.612682	0	0.65002	3.85799	0.740058	0.907694	0	2.99833	0	0	0	0.961739	1.50954	0	0	2.65671	1.43835	0	0	0	0.870198	0.744476	0	1.96058	2.31977	2.45204	0.62688	2.13228	0	3.97507	2.22272	1.00847	0	4.92377	0	2.2714	2.39099	1.70898	0	0	0	0	0	0	0	0.874578	0
Ccalc.v3.02224	7.7254	8.49377	3.06341	0	5.20016	18.004	2.22017	23.6	13.607	12.9928	6.51175	8.00659	11.9621	12.5026	12.0763	8.10911	1.74383	5.31343	15.1027	4.00882	15.2183	1.98261	11.3126	6.70029	5.64251	19.6058	3.47966	9.80814	5.01504	12.7937	21.4284	10.9315	7.40907	7.05931	12.2591	6.89328	4.0781	6.8142	6.37598	3.41797	4.98323	18.8224	6.36091	4.28487	3.95371	10.338	9.61353	14.8678	9.21597
Ccalc.v3.02225	2.89702	8.49377	14.7044	5.44026	17.5505	1583.06	166.513	3279.5	22.1113	0.999443	16.6411	661.344	2.5633	21.1583	25.6622	24.3273	43.5958	269.656	111.472	18.4406	18.2619	19.8261	17.404	2335.42	5121.52	5.88173	1.15989	4.90407	17.5526	10.6614	18.3672	8.94392	29.6363	30.2542	27.5831	5.90852	9.51556	2.2714	6.37598	3.41797	16.943	9.4112	6.36091	9.42671	3.95371	4.13518	0	2.62373	6.70252
Ccalc.v3.02226	53.1121	106.172	83.3248	54.4026	68.9021	155.606	64.3851	69.8924	85.8941	101.943	79.5881	94.4777	80.3169	112.523	81.5151	95.6876	68.8814	63.0969	149.588	84.1853	82.1786	47.5826	56.5629	75.1921	89.3397	122.536	110.189	122.602	84.0019	45.8441	101.02	44.7196	74.8316	33.2796	9.19436	63.0243	47.5778	140.827	102.016	106.811	47.839	37.6448	61.0648	80.5555	63.2593	72.3657	61.5266	85.7086	48.5933
Ccalc.v3.02227	0	0	0.612682	0	0	0	0	0	0	0	0	4.00329	0	1.92348	1.50954	0	4.35958	1.99253	0.719174	0	0	5.94782	0	0	0	1.96058	4.63955	0	0.62688	1.06614	3.06121	0	0	4.03389	6.12957	3.93902	0	0	1.59399	0.854491	0.996646	0	2.54437	0.856973	0	0	5.76812	0	1.67563
Ccalc.v3.02228	174.787	250.566	219.34	174.088	160.555	221.192	234.598	167.923	601.258	223.875	265.535	348.287	298.198	352.958	274.736	228.677	338.303	113.574	237.328	158.749	200.881	289.461	284.555	150.384	151.407	384.273	858.317	236.621	175.526	328.371	318.365	188.816	211.158	286.406	205.341	297.396	334.404	336.167	298.874	317.016	349.823	333.157	316.773	205.674	253.037	334.95	432.609	552.733	526.986
Ccalc.v3.02229	1300.76	1117.64	1322.17	1202.3	1371.54	1050.66	949.495	1101.03	1131.08	1202.33	1148.96	1106.51	1003.11	1038.68	1209.14	1070.4	1069.84	1399.42	1041.36	1151.33	1238.77	1463.16	857.145	1254.44	1139.79	979.307	924.43	1028.63	1218.65	1038.42	1141.83	1003.71	1132.11	880.397	1014.44	1058.61	916.212	972.16	930.892	1201.41	1049.47	976.883	870.173	1196.33	972.612	1174.39	1090.17	981.276	1047.27
Ccalc.v3.02230	2.89702	9.90939	0.612682	0	0.65002	1.286	5.18041	4.53847	1.70087	0.999443	0.723528	5.60461	5.12661	3.84696	6.03815	8.10911	10.463	2.65671	7.19174	2.40529	4.56548	0	4.35099	0	5.64251	7.8423	4.63955	11.0342	5.01504	1.06614	6.12241	0.993768	5.18635	0	3.06479	0.984754	2.71873	0	3.18799	2.56347	2.98994	7.52896	0	0	6.58951	10.338	7.69083	5.24747	5.02689
Ccalc.v3.02231	4.82837	6.37032	7.96487	2.72013	9.10028	5.14399	5.92047	0.907694	3.40174	11.9933	0.723528	5.60461	1.70887	13.4643	4.52862	1.62182	2622.72	0.664178	7.91092	20.8459	4.56548	15.8609	278.463	3.72238	0.940418	176.452	1.15989	34.3285	9.4032	9.59527	217.346	1.98754	3.70453	1.00847	9.19436	426.399	2.71873	4.5428	0	0.854491	0	1.88224	232.809	64.273	0	2.06759	24.9952	18.3661	1.67563
Ccalc.v3.02232	53.1121	68.6579	92.5151	24.4812	74.1023	9.00199	0	6.35386	0	149.916	0	32.0264	0	0	0	0	1.74383	0	0	0	0	0	0	2.23343	0.940418	0	0	0	0	0	0	0	0	0	0	0	0	0	0	0	0	0	0	0	0	0	0	0	0
Ccalc.v3.02233	0	1.41563	0.612682	5.44026	0.65002	0	0	0	0	0	2.17058	0	0	0	0	0	0	0.664178	0	0	0	0	0	0	0.940418	0	0	0	0	1.06614	0	0	0	0	0	0	0	0	0	0	0	0	0	0.856973	0	0	0	0	0
Ccalc.v3.02234	0	0	0	0	0.65002	0	0	0	0	0	0	0	0	0	0	3.24365	0	0	0	0	0	0	0	0	0	0	0	0	0	0	3.06121	0	0	0	0	1.96951	0	0	0	0	0	0	0	0	0	0	0	0	0
Ccalc.v3.02235	56.0091	75.0283	85.1629	81.6039	50.7016	191.614	54.7643	247.8	11.0557	68.9615	6.51175	144.119	6.83548	16.3496	25.6622	16.2182	6.97533	65.7536	55.3764	7.21588	3.04365	0	4.35099	119.861	230.403	4.90144	4.63955	1.22602	6.89568	2.13228	6.12241	1.98754	5.18635	3.02542	0	5.90852	6.79683	6.8142	3.18799	7.69042	2.98994	0	6.36091	0	0	0	9.61353	4.37289	0.837816
Ccalc.v3.02236	0	2.12344	1.22536	0	1.30004	0	0	0.907694	0	2.99833	0	2.40198	0	0	0	3.24365	0	0	0	0	0	0	0	0	1.88084	0	0	0	0	1.06614	0	0	0	0	0	0	0	0	0	0	0	0	0	0	0	0	0	1.74916	0
Ccalc.v3.02237	0	0.707814	0	0	1.95006	3.85799	0.740058	0	0	3.99777	0	4.00329	0	0	1.50954	0	0	0.664178	0	0	0	0	0	2.23343	0.940418	0	1.15989	0	0	0	0	1.98754	0	0	0	0	0	0	1.59399	0	0	0	1.27218	0	0	0	0	0	0
Ccalc.v3.02238	0	0	0	0	0.65002	0	0	2.72308	0	2.99833	0.723528	1.60132	0	0	0	0	0	3.98507	0	0	0	0	0	0	0	0	0	1.22602	0	0	0	0	0	0	0	0	0	0	0	0	0	0	0	0	0	0	0	0	0
Ccalc.v3.02239	78.2197	101.217	179.516	89.7643	60.4519	189.042	37.0029	72.6155	37.4192	163.909	28.9411	143.318	18.7976	64.4365	43.7766	4.86547	6.97533	18.597	23.0136	16.0353	1.52183	9.91304	8.70198	79.659	66.7697	21.5663	5.79944	19.6163	11.2838	9.59527	21.4284	9.93768	2.22272	1.00847	0	0	6.79683	4.5428	9.56396	12.8174	2.98994	3.76448	1.27218	8.56973	7.90741	18.6083	7.69083	20.9899	8.37816
Ccalc.v3.02240	871.039	1357.59	1905.44	1512.39	1618.55	951.639	315.265	816.017	209.207	2430.64	114.317	1137.74	62.3737	270.249	249.074	85.9566	36.6205	134.828	220.787	49.7094	15.2183	63.4434	68.7456	623.871	671.459	73.5216	48.7153	62.5269	53.2848	57.5716	27.5509	22.8567	9.63179	32.2711	15.3239	38.4054	50.2965	54.5136	51.0078	88.0126	32.8893	15.0579	22.8993	40.2777	27.676	35.149	88.4445	84.834	27.6479
Ccalc.v3.02241	109.121	212.344	277.545	375.378	319.81	108.024	51.064	92.5848	39.1201	371.793	13.0235	125.703	5.98104	32.6991	27.1717	21.0837	14.8226	26.5671	35.2395	10.4229	1.52183	7.93043	5.22119	83.3813	119.433	9.80288	5.79944	8.58212	5.64192	2.13228	6.12241	2.98131	2.22272	4.03389	0	0	4.0781	2.2714	15.9399	6.83593	0.996646	0	8.90528	4.28487	1.3179	4.13518	13.4589	10.4949	2.51345
Ccalc.v3.02242	693.354	783.55	715.613	957.486	788.474	726.589	677.893	673.509	598.707	837.533	615.722	648.534	811.713	572.235	602.306	1068.78	757.695	587.798	674.586	683.905	547.857	777.182	574.331	659.606	737.288	565.626	700.572	498.989	571.715	522.409	599.996	537.629	480.849	454.821	570.05	581.005	527.434	501.98	584.199	474.243	509.286	414.093	482.157	580.171	500.803	543.776	565.276	453.031	485.933
Ccalc.v3.02243	10.6224	26.1891	12.8663	5.44026	22.1007	33.4359	28.8623	43.5693	37.4192	25.9855	22.4294	28.8237	22.2153	36.5461	55.8529	30.8146	18.3102	12.6194	34.5204	30.4671	31.9583	11.8956	31.3271	14.145	10.3446	38.2312	22.0379	39.2326	25.7021	39.4472	15.306	30.8068	22.2272	31.2626	33.7127	46.2834	44.8591	54.5136	38.2559	32.4707	25.9128	28.2336	61.0648	11.9976	44.8087	33.0814	38.4541	55.973	39.3773
Ccalc.v3.02244	28.9702	41.0532	9.80292	16.3208	59.8018	23.148	20.7216	39.9385	32.3166	41.9766	47.0293	16.0132	30.7596	58.6661	93.5914	126.502	73.2409	43.8358	38.1162	101.824	133.921	33.7043	55.6927	36.4793	52.6634	46.0735	12.7588	134.862	45.7622	63.9685	82.6526	57.6386	34.0817	49.4152	24.5183	40.3749	92.4368	61.3278	36.6619	61.5234	61.7921	22.5869	61.0648	57.4172	86.9816	24.8111	36.5314	43.7289	41.8908
Ccalc.v3.02245	15.4508	14.8641	4.28878	8.16039	33.151	3.85799	12.581	9.98463	5.10262	7.99554	7.23528	4.80395	4.27217	13.4643	27.1717	51.8983	33.1328	28.5597	15.1027	16.8371	68.4822	15.8609	24.3655	20.8453	27.2721	13.724	12.7588	49.0407	9.4032	17.0583	30.6121	13.9128	26.6726	7.05931	9.19436	13.7866	23.1092	29.5282	15.9399	24.7802	5.97988	35.7626	20.3549	53.9893	26.358	10.338	11.5362	3.49831	9.21597
Ccalc.v3.02246	51.1808	99.8017	31.2468	59.8429	79.3025	93.8779	108.049	110.739	109.706	108.939	128.064	80.8665	128.165	138.49	277.755	270.844	166.536	95.6417	133.047	78.5729	219.143	81.2869	179.261	95.293	108.148	124.497	119.468	416.846	148.571	220.691	94.8974	156.022	137.809	113.957	119.527	207.783	258.279	170.355	114.768	126.465	161.457	107.288	232.809	99.4089	150.241	173.678	88.4445	125.065	162.536
Ccalc.v3.02247	352.471	655.436	250.587	592.988	765.074	448.813	694.915	632.663	820.671	591.67	986.892	452.372	726.269	603.972	1178.95	4395.14	11195.4	559.238	1037.77	1145.72	4206.33	1889.42	1013.78	412.44	939.478	798.935	760.886	2872.56	669.508	1027.76	780.608	691.663	998.742	973.176	815.233	958.166	768.041	976.703	427.19	616.088	669.746	1008.88	1152.6	677.866	607.553	562.385	422.995	504.631	791.736
Ccalc.v3.02248	24.1419	57.3329	19.6058	78.8838	83.8526	41.1519	65.8652	44.477	77.3897	40.9771	66.5646	35.229	55.5382	42.3165	76.9865	420.052	1545.91	40.5149	67.6024	123.472	392.631	192.313	74.837	23.8232	90.2802	47.0538	70.7531	193.711	48.8966	103.416	52.0405	56.6448	87.427	72.61	79.6845	97.4907	57.0933	88.5847	31.0829	51.2695	45.8457	86.5831	76.331	59.1312	57.9877	31.0139	49.9904	27.1119	74.5656
Ccalc.v3.02249	152.577	322.763	115.797	367.218	456.314	198.044	330.806	263.231	282.345	266.851	446.417	242.6	296.489	276.019	365.308	2142.43	5674.43	277.626	432.943	574.865	1944.89	961.564	455.113	212.92	483.375	369.568	360.725	1205.18	324.724	462.705	324.488	328.937	494.185	511.296	386.163	330.877	365.669	506.522	193.67	308.471	314.94	481.854	494.879	341.932	275.442	299.801	186.503	237.885	290.722
Ccalc.v3.02250	42.4897	77.8595	43.5005	46.2422	114.404	59.1559	96.9476	54.4616	86.7445	68.9615	92.6116	46.4382	62.3737	100.021	117.744	450.867	958.236	60.4402	98.5269	114.652	470.244	146.713	91.3708	67.7473	126.016	125.477	81.1921	267.272	80.2407	116.209	64.2853	75.5264	120.027	135.135	55.1662	61.0548	82.9213	129.47	54.1958	60.6689	67.772	135.521	97.9581	91.6961	79.0741	43.4194	34.6087	69.9662	102.213
Ccalc.v3.02251	77.254	219.422	105.994	179.529	250.908	90.0199	170.953	136.154	227.917	153.914	298.817	141.717	177.722	150.031	262.66	1065.54	2726.48	140.806	240.204	311.085	1238.77	452.034	220.16	81.1479	331.027	235.269	212.259	621.591	180.541	313.446	146.938	155.028	303.772	269.262	190.017	222.554	212.061	236.226	139.474	167.48	144.514	271.043	292.602	177.393	199.003	126.123	146.126	118.068	236.264
Ccalc.v3.02252	691.423	1317.24	412.335	1011.89	1382.59	898.913	1511.2	1183.63	2056.35	1102.39	2049.76	1134.53	1756.72	1626.3	2721.7	5948.85	6897.73	1227.4	1606.64	1747.85	5326.39	1899.34	2466.14	991.642	1486.8	2195.84	1763.03	4777.79	1680.67	2618.44	1949.99	1863.32	2120.48	2185.36	1979.85	1791.27	2111.09	2600.75	1269.62	1566.28	1442.15	1686.49	2707.2	1526.27	1797.62	1581.71	878.677	1402.82	2016.62
Ccalc.v3.02253	140.989	239.949	63.1063	250.252	288.609	228.908	308.604	248.708	489.001	179.9	464.505	244.201	338.356	382.772	546.453	1149.87	891.97	274.306	303.492	378.433	897.877	342.991	539.523	188.353	363.942	493.085	402.481	860.664	379.262	572.518	462.242	388.563	457.14	523.397	441.329	417.536	467.622	567.85	307.641	364.868	363.776	378.33	561.033	319.651	342.655	345.288	232.647	258.875	439.853
Ccalc.v3.02254	685.629	1160.81	354.13	976.527	1283.79	762.597	1110.09	969.417	1859.9	826.539	1802.31	997.621	1530.29	1472.42	1939.76	4273.5	3501.61	1133.75	1232.66	1846.46	3780.22	1695.13	2153.74	970.053	1531	2016.45	1837.26	3535.83	1584.13	2250.62	1916.32	1814.62	1991.56	2037.11	1940.01	1592.35	1745.43	2294.12	1406.7	1511.6	1467.06	1409.8	2071.11	1556.26	1614.43	1472.12	811.382	1171.06	2015.78
Ccalc.v3.02255	1679.31	540.77	428.265	225.771	244.408	1093.1	195.375	1333.4	820.671	1024.43	687.352	985.611	163.197	882.876	535.886	269.223	483.041	809.633	623.524	703.949	404.806	1028.97	290.646	999.087	1510.31	458.775	293.451	556.612	365.471	793.209	235.713	326.95	563.83	225.898	527.143	399.81	319.451	220.326	556.304	552.001	563.105	543.967	647.541	311.938	374.284	541.709	330.706	549.235	518.608
Ccalc.v3.02256	3.8627	4.24688	2.45073	2.72013	7.15022	1.286	3.70029	8.16924	2.55131	11.9933	4.34117	4.80395	1.70887	18.273	4.52862	0	7.84724	3.32089	5.03422	4.00882	1.52183	11.8956	6.96158	5.21133	8.46377	4.90144	6.95932	1.22602	4.38816	2.13228	6.12241	2.98131	3.70453	2.01695	0	5.90852	0	4.5428	7.17297	10.2539	4.98323	1.88224	5.08873	1.71395	18.4506	31.0139	0	13.1187	4.18908
Ccalc.v3.02257	1168.47	1066.68	1163.48	1063.57	1201.24	1316.86	1202.59	1283.48	1458.5	1212.32	1410.88	1332.3	1714.85	1396.45	1156.31	1110.95	1366.29	1112.5	1253.52	1324.52	1331.6	1258.96	1480.21	1353.46	1144.49	1441.02	1560.05	1349.85	1258.78	1619.47	1248.97	1382.33	1477.37	1436.06	1498.68	1354.04	1650.27	1703.55	1554.14	1669.68	1598.62	1968.82	1510.08	1266.61	1566.99	1664.41	1413.19	1659.07	1483.77
Ccalc.v3.02258	2932.75	2681.2	2947	2050.98	2980.99	2078.17	2727.11	2197.53	2142.25	2559.57	2131.51	2040.88	2552.2	2271.63	2161.66	2217.03	1526.72	2591.62	2719.92	1847.27	1938.81	1950.89	2435.68	2994.28	2300.26	1965.48	1941.65	1829.22	2128.26	1985.15	2124.48	2278.71	2283.48	1957.45	2025.82	1826.72	2040.41	1680.84	2057.85	1749.14	1984.32	2059.17	2211.05	2552.92	2289.2	1991.09	1947.7	2063.13	2092.86
Ccalc.v3.02259	279.08	375.849	436.23	402.579	638.97	291.922	298.984	318.601	301.905	411.77	305.329	402.731	296.489	279.866	202.278	306.525	426.367	315.485	328.663	293.446	327.193	745.46	276.723	367.771	357.359	458.775	404.801	289.34	330.993	353.959	177.55	295.149	549.012	385.237	373.904	386.024	439.075	327.082	389.731	323.852	401.649	758.543	269.703	346.217	307.071	347.355	544.126	581.594	411.367
Ccalc.v3.02260	633.483	700.028	714.388	688.193	760.524	709.871	706.016	626.309	585.1	671.625	519.493	602.095	545.984	580.89	461.919	705.493	677.479	582.484	676.743	719.985	747.216	638.399	633.504	644.716	741.99	633.266	569.505	503.893	633.776	618.362	606.119	588.311	714.234	720.049	683.447	669.633	604.918	586.022	592.966	663.085	693.666	811.246	625.914	581.885	557.473	684.372	597.962	670.801	671.928
Ccalc.v3.02261	189.272	154.303	168.488	103.365	124.804	200.616	165.033	188.8	158.181	163.909	201.864	261.015	180.286	155.802	107.177	134.611	69.7533	159.403	179.074	118.661	138.486	136.8	178.391	201.009	190.905	219.584	316.649	170.416	201.229	255.874	281.631	253.411	199.304	231.949	251.313	196.951	243.326	190.798	239.099	145.264	262.118	154.344	325.679	205.674	266.216	217.097	228.802	219.519	255.534
Ccalc.v3.02262	1984.46	1617.35	1657.31	1292.06	1337.09	1640.93	1274.38	1855.33	1514.63	1547.14	1603.34	1925.58	1606.34	1527.24	1461.23	1787.25	1000.09	1742.8	1446.98	1241.93	1371.16	1592.03	1645.54	1753.24	1231.95	1297.9	1348.95	1528.84	1969.03	1965.96	1616.32	1635.74	1933.77	1713.39	1857.26	1386.53	1640.75	1469.6	1387.57	1600.46	1509.92	899.711	1702.18	2133.86	1883.28	1501.07	1445.88	1181.55	1670.6
Ccalc.v3.02263	1139.5	1440.4	1362.61	2274.03	1791.46	1174.12	1451.99	1060.19	1210.17	1185.34	1485.4	1115.32	1068.04	1229.1	987.238	1688.32	1375.88	1346.95	1068.69	1781.52	1739.45	1641.6	1339.23	1157.66	1439.78	791.092	820.04	863.116	1541.5	1173.82	1001.01	1220.35	1288.44	1212.18	1299.47	702.13	905.337	1094.82	880.682	1073.24	867.082	1212.16	675.529	1479.14	931.757	913.875	776.773	878.951	942.543
Ccalc.v3.02264	542.709	496.177	578.372	446.101	748.173	421.807	325.626	457.478	383.547	442.753	392.152	494.807	375.951	432.783	436.257	622.78	446.421	639.604	484.004	569.253	496.115	559.095	487.311	654.395	550.145	296.047	215.739	404.586	624.373	348.628	348.978	413.408	521.598	378.177	373.904	393.902	328.966	265.754	310.032	317.871	292.017	246.573	307.868	533.894	379.556	353.558	313.401	278.116	339.315
Ccalc.v3.02265	620.929	501.84	744.409	652.831	378.962	1010.79	435.154	1131.89	595.305	801.553	624.405	1226.61	827.093	491.449	442.295	653.595	1116.05	193.276	468.183	428.142	356.107	354.887	532.561	551.657	750.454	915.589	1618.04	762.583	503.385	898.757	498.977	328.937	349.708	432.635	413.746	710.008	619.871	1081.19	788.23	818.603	613.934	982.529	611.92	234.811	445.451	820.833	963.276	1115.09	656.847
Ccalc.v3.02266	1605.92	1222.39	1500.46	1183.26	1036.78	1624.22	1437.93	1538.54	1616.68	986.45	1862.36	1362.72	1374.79	1463.77	1530.67	1206.64	967.827	1483.11	1142.05	1279.62	1209.85	1479.02	1719.51	1471.09	1207.5	1315.55	1800.14	1302.03	1374.75	1512.85	1395.91	1263.08	1344.75	1269.67	1514	886.279	1136.43	1433.25	1244.91	1493.65	1226.87	639.962	1825.58	1297.46	1313.95	1040	1247.84	1227.03	1230.75
Ccalc.v3.02267	22219.2	23367.8	19298.3	9732.62	3409.36	20972.1	39935.8	23826.1	20227.6	21855.8	14050.2	20867.6	17178.4	18539.4	27138.5	12199.4	5153.02	17289.9	22239.7	8542.8	7245.41	12625.2	8091.97	18103.4	13371.8	4625	4227.79	4767.98	11690.7	6145.24	9162.19	7762.32	7063.07	2985.08	6632.2	3241.81	4911.39	6986.83	5061.73	6070.31	2820.51	1466.27	5263.02	11815.9	4179.07	4145.52	2951.35	2665.71	3670.47
Ccalc.v3.02268	3776.75	2900.62	3175.53	3100.95	1988.41	2309.65	2079.56	3080.71	3270.78	2583.56	3384.66	3161.8	3304.95	1894.63	2791.14	2358.13	1250.33	2056.96	1828.86	1486.47	1877.93	2208.62	3694.86	2638.42	2371.74	784.23	1797.83	1265.25	1851.18	2211.18	1809.17	1581.09	1432.91	1558.09	2883.96	2122.15	1723.68	2162.37	1381.2	1392.82	4335.41	2204.1	2592.71	1922.19	2929.7	2080	1649.68	1540.13	2045.11
Ccalc.v3.02269	1129.84	734.711	870.009	704.514	702.672	663.575	830.345	658.986	689.704	714.601	492.723	748.616	418.673	608.781	646.083	591.965	533.613	1039.44	669.551	634.998	534.161	741.495	657.87	938.785	474.911	535.237	445.397	486.729	772.943	567.187	554.078	675.763	591.244	835.015	600.698	699.175	641.62	574.665	653.537	572.509	703.632	975	508.873	976.092	670.812	723.657	778.696	794.117	676.955
Ccalc.v3.02270	1511.28	1416.34	1464.92	1599.44	1647.15	1473.75	1545.98	1756.39	2270.66	1370.24	1817.5	1594.11	1754.15	2360.11	2528.48	2126.21	2001.92	1538.9	1130.54	1739.83	1710.53	2202.68	2116.32	1526.92	1488.68	1647.86	2155.07	1414.82	1577.23	1842.29	1417.34	1624.81	2023.42	3108.11	1728.54	1684.91	2011.86	2621.2	1955.03	1750.85	1912.56	2567.38	2018.95	1365.16	1987.4	3450.81	2053.45	2095.49	2219.37
Ccalc.v3.02271	858.485	808.323	1047.07	758.916	749.473	860.333	885.11	761.555	1041.78	784.562	758.258	792.652	880.068	967.509	810.622	869.297	780.365	967.708	878.112	885.148	907.008	884.243	902.395	931.34	949.823	803.836	1154.09	865.568	888.289	930.741	1319.38	1079.23	1144.7	1162.77	1069.61	869.538	889.025	806.347	1087.9	963.866	1104.28	1057.82	1136.06	1005.23	1249.37	851.847	1109.4	1118.58	985.271
Ccalc.v3.02272	351.506	211.636	316.757	448.821	221.007	303.496	213.137	267.77	143.724	424.763	70.1822	328.27	49.5572	173.113	93.5914	47.0329	57.5465	136.157	248.834	53.7182	28.9147	91.1999	53.0821	169.741	268.96	37.2509	30.1571	23.2943	79.6138	54.3732	42.8569	71.5513	65.1998	49.4152	18.3887	46.2834	42.1403	47.6994	47.0228	55.5419	42.8558	20.7046	39.4377	51.4184	56.6698	28.9463	67.2947	27.9865	33.5126
Ccalc.v3.02273	258.801	169.167	278.771	108.805	116.354	201.902	181.314	213.308	184.545	261.854	115.765	213.776	154.653	200.042	247.564	123.259	97.6546	179.328	202.088	130.688	161.314	73.3565	148.804	208.453	180.56	260.757	233.137	279.532	218.781	296.387	198.978	243.473	237.831	238	199.211	209.753	252.842	240.769	295.686	255.493	294.011	436.68	304.052	263.948	332.111	277.057	205.73	251.004	322.559
Ccalc.v3.02274	0	2.83126	0	0	0	1.286	0	0	0	0	1.44706	0	0	0	3.01908	0	0	0	0	0.801765	1.52183	7.93043	2.61059	0	0.940418	0	1.15989	0	0.62688	0	0	0	5.92726	6.05084	0	3.93902	1.35937	0	0	0.854491	0	16.9402	0	0	1.3179	0	0	0	0
Ccalc.v3.02275	9.65675	4.9547	9.19024	10.8805	5.85018	7.71599	5.92047	4.53847	0	20.9883	6.51175	24.0198	14.5254	6.73217	12.0763	0	13.0787	15.9403	8.63009	4.81059	7.60913	13.8782	5.22119	5.95581	15.0467	8.82259	11.5989	8.58212	4.38816	9.59527	0	9.93768	2.96363	9.07625	3.06479	8.86279	16.3124	27.2568	9.56396	13.6719	17.9396	41.4093	26.7158	8.56973	14.4969	16.5407	7.69083	6.12204	10.0538
Ccalc.v3.02276	9.65675	2.83126	8.57755	0	0.65002	0	0	0.907694	2.55131	1.99889	0	2.40198	0.854435	0.961739	0	6.48729	0.871916	1.32836	0.719174	4.00882	0	1.98261	0	0.744476	3.76167	1.96058	1.15989	0	0.62688	0	0	1.98754	2.22272	6.05084	6.12957	0.984754	1.35937	0	0	0	0	0	0	2.57092	0	0	0	0.874578	0.837816
Ccalc.v3.02277	40.5583	31.1438	46.5639	35.3617	27.3008	47.5819	26.6421	59.0001	28.9148	35.9799	28.9411	46.4382	36.7407	30.7756	10.5668	21.0837	8.71916	27.8955	40.9929	22.4494	7.60913	21.8087	36.5483	23.8232	27.2721	24.5072	55.6746	67.431	28.2096	51.1748	55.1017	60.6199	25.9317	29.2457	70.4901	33.4816	63.8902	20.4426	44.6318	47.8515	45.8457	69.6429	50.8873	49.7044	56.6698	33.0814	59.6039	41.1052	47.7555
Ccalc.v3.02278	0	0	0	0	0	2.572	0	0	0	0	0	0	0	0	0	0	0	0	0	0	0	0	0	0	0	0.980288	1.15989	0	1.88064	0	0	0	0	0	0	0	0	2.2714	0	2.56347	0	0	0	0	0	0	0	3.49831	0
Ccalc.v3.02279	38.627	24.0657	36.1483	46.2422	15.6005	34.7219	22.2017	29.0462	24.6627	46.9738	12.3	21.6178	14.5254	23.0817	19.624	19.4619	9.59108	18.597	24.4519	15.2335	15.2183	3.96521	19.1444	26.0567	31.9742	21.5663	15.0785	39.2326	27.5827	36.2488	33.6733	32.7944	20.0045	35.2965	27.5831	41.3597	40.781	20.4426	23.9099	26.4892	53.8189	58.3494	29.2602	33.422	43.4908	55.8249	38.4541	45.478	27.6479
Ccalc.v3.02280	167.062	210.221	148.269	247.532	161.205	308.64	182.794	375.785	113.958	182.898	104.188	196.161	116.203	116.37	131.33	171.913	163.92	320.134	216.471	151.534	127.833	150.678	106.164	511.455	299.053	102.93	75.3927	62.5269	152.332	93.8204	97.9586	125.215	97.0588	110.932	116.462	96.5059	111.468	90.8561	73.3237	71.7773	86.7082	103.523	122.13	185.106	109.386	88.9064	99.9807	94.4544	72.89
Ccalc.v3.02281	3138.44	83.522	1198.41	70.7234	111.803	23140.2	5262.55	35332	1424.48	196.89	470.293	16904.3	144.399	453.941	976.672	460.598	382.771	16891.4	7695.17	576.469	339.367	513.495	375.055	28176.9	42663	140.181	64.9537	99.3074	250.752	143.929	330.61	235.523	394.903	252.118	361.645	63.0243	115.546	190.798	103.61	155.517	235.209	246.573	110.68	170.538	146.287	95.1091	167.275	174.916	113.943
Ccalc.v3.02282	1293.04	646.234	1359.54	739.875	641.57	1076.38	1119.71	1078.34	864.043	582.675	551.328	955.186	617.756	561.656	721.56	626.024	662.656	870.073	613.456	949.289	666.56	711.756	871.068	795.101	448.58	447.011	293.451	403.36	737.838	447.779	964.28	853.647	852.784	1143.61	772.326	491.392	464.903	611.007	505.296	681.03	1204.95	1726.01	646.269	776.418	698.488	425.924	303.788	512.503	528.662
Ccalc.v3.02283	1143.36	1247.88	1112.02	1003.73	915.228	1206.27	1286.22	1035.68	1195.71	1060.41	1339.25	1234.62	1505.51	1386.83	1142.72	1049.32	664.4	884.685	1139.17	910.003	861.353	854.504	1081.66	1025.14	902.802	1237.12	1550.77	1427.08	1214.89	1405.17	1203.05	1358.48	1235.83	1195.04	1464.97	1202.38	1578.22	1351.48	1434.59	1351.81	1159.1	952.414	1601.68	1075.5	1462.87	1496.94	1199.77	1365.22	1390.77
Ccalc.v3.02284	30048.9	25481.3	26388.8	26007.2	24673.5	28151.8	23579	32895.7	34566	23527.9	27818.2	27499.4	40877	22846.1	34473.3	37480.3	28972	30809.2	32653.4	36194.1	26487.4	29501.2	26071.1	32019.9	21941.8	15628.7	7554.35	19013.1	24551.8	22428.4	20528.4	33102.4	28433.8	10836	20200	31748.5	31603.9	26053	24149	28911.7	11606.9	7346.38	16369.2	18637.5	35823.2	24008.9	13616.6	13131.8	26198.5
Ccalc.v3.02285	139.057	25.4813	80.2614	8.16039	126.104	11.574	42.9234	37.2154	17.0087	35.9799	12.3	12.8105	29.9052	26.9287	21.1335	4.86547	32.2609	308.843	8.63009	82.5818	60.873	220.069	186.222	88.5927	110.029	32.3495	25.5175	15.9382	21.9408	11.7276	257.141	674.769	272.654	1878.78	1081.87	46.2834	53.0152	38.6138	16.7369	19.6533	2512.55	3679.78	455.441	97.6949	541.658	82.7036	144.203	406.679	56.9715
Ccalc.v3.02286	189.272	1062.43	164.812	576.667	1528.85	2431.82	1993.72	6763.23	5434.29	285.841	4460.55	394.725	864.688	1643.61	2979.83	3621.53	4975.15	5454.9	1197.43	2125.48	2460.79	4104	3487.75	8271.88	9320.49	685.221	396.681	1306.93	1040.62	1359.33	1432.64	492.909	1323.26	1054.86	1023.64	1139.36	362.951	367.967	259.821	635.742	1879.68	801.834	1057.18	1054.08	376.92	791.887	340.319	440.787	561.336
Ccalc.v3.02287	3.8627	2.12344	0	0	0	0	0.740058	0	2.55131	5.99666	0.723528	0	3.41774	2.88522	3.01908	0	0	1.32836	4.31505	3.20706	0	0	4.35099	0	0	5.88173	9.2791	13.4862	6.2688	0	0	0	2.22272	0	0	6.89328	1.35937	0	3.18799	4.27246	1.99329	1.88224	2.54437	0.856973	0	0	1.92271	6.12204	3.35126
Ccalc.v3.02288	0	0	0	0	0	0	0	0	0	0	0	0	0	0	0	0	0	0	0	0	0	0	0.870198	0	0	0	0	0	0	0	0	0	0	0	0	0	0	0	0	0	0	0	0	0	0	0	0	0	0
Ccalc.v3.02290	0	0	0	0	0	0	0	0	0	0	0	0	0	0	0	0	0	0	0	0	0	0	0	0	0	0	0	0	0	0	0	0	0	0	0	0	0	0	0	0	0	0	0	0	0	0	0	0	0
Ccalc.v3.02291	12.5538	36.0985	17.7678	32.6416	26.6508	48.8679	31.8225	53.5539	77.3897	46.9738	31.8352	41.6343	47.8483	55.7809	37.7385	34.0583	45.3396	22.5821	51.7806	34.4759	44.1329	27.7565	51.3417	37.9683	31.0338	108.812	111.349	73.5611	46.3891	71.4315	24.4897	41.7383	15.559	38.322	24.5183	45.2987	91.0775	70.4134	119.55	49.5605	54.8156	73.4074	43.2542	17.9964	34.2655	55.8249	57.6812	107.573	127.348
Ccalc.v3.02292	40.5583	16.9875	25.12	8.16039	14.3004	56.5839	28.1222	24.5077	11.0557	22.9872	13.0235	116.896	3.41774	9.61739	9.05723	16.2182	38.3643	18.597	13.6643	30.4671	24.3492	33.7043	49.6013	58.0692	44.1997	40.1918	11.5989	4.90407	16.2989	29.852	131.632	39.7507	51.8635	407.423	88.8788	12.8018	6.79683	0	9.56396	23.0713	489.353	1087.93	43.2542	58.2742	139.698	26.8787	48.0677	71.7154	41.8908
Ccalc.v3.02293	679.835	890.43	895.742	818.759	737.773	765.169	781.502	531.001	649.733	883.507	601.252	827.881	622.883	691.49	544.943	543.311	345.279	587.798	760.167	509.121	509.812	485.739	643.076	664.817	601.868	800.895	633.298	575.002	581.745	743.1	599.996	680.731	669.039	791.651	701.836	632.212	808.822	676.878	650.349	681.03	758.448	907.24	756.949	619.592	673.448	682.305	799.846	819.479	740.629
Ccalc.v3.02294	12464	10331.2	10373.3	10692.8	12791.7	8806.51	8694.94	10253.3	8560.49	10046.4	8963.07	8241.18	7546.37	7986.28	9321.4	12191.2	14353.5	12748.9	10499.9	12914.8	11145.9	13097.1	9250.2	12411.9	11527.6	6731.64	5530.34	7709.2	10630.6	7822.28	9254.03	10311.3	10729.1	8770.69	9344.53	8222.7	7677.7	6412.17	6700.35	7217.03	8765.51	5955.41	7933.33	12909.4	8920.88	7989.17	6808.3	6408.91	8043.87
Ccalc.v3.02295	67.5972	99.8017	117.635	97.9247	137.154	115.74	82.1465	70.8001	85.8941	93.9476	113.594	96.8797	64.937	97.1356	95.1009	126.502	125.556	110.918	105.719	120.265	135.442	120.939	92.241	118.372	86.5185	128.418	233.137	127.506	157.347	189.773	85.7138	144.096	97.7997	56.4745	49.0366	119.155	103.312	143.098	134.692	112.793	68.7686	79.0541	101.775	165.396	31.6297	128.191	165.353	83.9595	83.7816
Ccalc.v3.02296	1662.89	1813.42	1535.99	1749.04	1967.61	1199.84	1412.77	1318.88	1156.59	1929.92	1204.67	1456.4	934.751	1340.66	1201.59	1745.08	898.945	2041.68	1846.84	1610.75	1460.95	1332.31	1316.61	2114.31	1622.22	740.117	569.505	817.754	1253.13	771.886	734.69	1176.62	1232.13	931.829	1097.19	822.27	876.791	633.721	699.763	830.566	918.908	566.554	628.458	1860.49	856.637	841.509	634.493	663.804	686.171
Ccalc.v3.02297	14122	13313.3	9879.51	8628.25	6197.29	10781.8	11908.3	11757.4	16019.7	11076.8	16414.7	13584.8	21983.7	15160.9	16284.9	12765.4	10970.4	12673.2	15661.5	10624.2	12497.2	12137.5	15643.5	14434.7	10463.1	12843.7	12710	12175.6	15536.6	13930.2	13637.7	15182.8	15044.1	13216	13947.8	11530.5	12926.2	16481.3	13615.1	13962.4	14726.4	10566.9	17523	17994.7	15209.9	13185	12238	10930.5	13348.9
Ccalc.v3.02298	9884.65	10303.6	10315.1	9506.85	10969.1	8888.82	7992.63	9795.83	8347.03	10514.1	8238.09	8766.41	7901.81	8487.35	8939.49	8023.16	6489.67	8530.04	9208.31	8250.96	7301.72	6576.31	7755.2	9646.18	9014.85	8650.06	10102.6	9173.06	8286.73	7951.28	9924.43	9900.91	8867.17	8865.48	7760.04	7473.3	9054.73	8183.86	8667.34	7633.17	8921.98	9247.45	9097.38	10405.4	8978.87	8282.77	9261.68	9379.85	9029.98
Ccalc.v3.02299	331.226	409.116	365.159	388.979	280.159	421.807	483.258	368.524	400.555	340.81	423.988	374.708	528.041	518.377	327.57	376.263	165.664	375.925	364.621	256.565	240.448	289.461	357.651	342.459	374.287	510.73	1004.46	376.387	385.531	434.986	581.629	479.99	387.494	473.982	468.912	433.292	554.621	501.98	530.003	350.341	507.293	425.386	721.328	486.761	449.405	547.911	563.353	637.567	518.608
Ccalc.v3.02300	664.384	569.79	898.805	590.268	687.071	664.861	435.154	599.986	466.039	873.513	368.999	875.921	453.705	462.596	499.657	369.776	423.751	401.164	521.401	359.992	269.363	319.2	411.604	482.421	376.167	630.325	860.636	502.667	325.351	473.367	431.63	309.062	397.126	426.584	416.811	543.584	602.199	590.564	675.853	527.221	586.028	775.483	712.422	324.793	362.423	434.194	778.696	926.178	604.065
Ccalc.v3.02301	1400.23	1036.95	1016.44	1316.54	1088.13	973.501	1070.12	1001.19	898.061	1188.34	868.957	1083.29	902.283	898.264	887.609	1106.08	847.502	1166.3	1247.05	967.73	1132.24	993.286	1098.19	1072.05	1083.36	943.037	847.878	788.329	991.097	953.13	835.709	992.775	980.961	1074.02	1072.68	970.968	872.713	817.704	716.5	857.909	1170.06	858.302	1090.26	1075.5	1026.65	1108.23	974.812	874.578	936.678
Ccalc.v3.02302	789.922	710.645	852.854	848.68	911.978	654.573	814.064	682.586	653.985	1047.42	557.84	673.354	627.155	715.534	612.873	844.97	496.12	754.506	817.701	695.13	677.212	745.46	604.787	715.442	704.373	719.531	547.467	653.467	800.526	578.915	584.69	588.311	608.285	572.812	588.439	806.514	626.667	597.379	702.951	720.336	628.884	850.773	478.341	771.276	624.686	862.185	630.648	733.771	594.011
Ccalc.v3.02303	2345.62	2630.24	1232.1	3130.87	2124.27	1706.52	1937.47	2009.63	1487.41	2344.69	1461.53	2123.35	1138.11	1617.65	1734.46	2468.41	2163.22	2923.71	2612.76	2371.62	2439.49	2024.24	2246.85	2498.46	2279.57	994.992	692.453	1104.64	1844.28	993.644	1389.79	1657.61	1563.31	1270.68	1596.75	1463.34	807.463	776.819	788.23	934.813	931.864	734.074	1116.98	2130.44	1440.47	980.038	1011.34	859.71	840.329
Ccalc.v3.02304	809.235	852.208	778.107	582.108	839.826	965.785	700.835	944.909	790.906	951.469	936.245	985.611	734.814	802.09	787.979	643.864	542.332	813.618	752.256	785.729	762.435	705.808	724.875	785.422	820.045	1065.57	871.075	910.931	906.469	937.138	906.117	931.161	935.765	867.286	772.326	791.742	799.307	981.245	892.637	838.256	795.324	1059.7	837.096	924.674	823.689	1040	1015.19	908.686	870.49
Ccalc.v3.02305	783.162	870.611	669.049	674.592	825.526	672.577	865.868	745.217	582.549	897.499	875.469	891.133	788.643	790.549	718.54	827.13	526.637	818.932	882.427	712.769	616.339	693.912	789.269	839.025	617.855	795.994	752.767	739.289	755.391	702.587	603.058	735.389	843.152	704.922	778.456	780.91	833.291	1013.04	806.561	819.457	770.408	630.55	723.872	721.571	757.794	822.901	778.696	768.754	709.63
Ccalc.v3.02306	65.6659	77.1517	72.2965	65.2831	40.3012	87.4479	110.269	135.246	72.2871	90.9493	44.1352	148.923	31.6141	73.0922	87.5532	42.1674	18.3102	55.1268	87.7393	35.2776	27.3929	39.6521	48.7311	47.6465	58.3059	81.3639	153.105	34.3285	38.8666	46.9102	21.4284	43.7258	41.4908	29.2457	42.907	75.8261	35.3435	49.9708	39.8498	38.4521	40.8625	26.3514	38.1655	36.8498	31.6297	20.6759	24.9952	88.3323	41.053
Ccalc.v3.02307	14.4851	16.9875	18.9932	10.8805	8.45026	34.7219	19.2415	33.5847	37.4192	22.9872	11.5765	29.6244	3.41774	21.1583	10.5668	9.73094	3.48766	11.291	19.4177	4.00882	4.56548	3.96521	7.83178	6.70029	10.3446	22.5466	16.2384	3.67805	10.657	6.39685	9.18362	3.97507	8.14998	9.07625	3.06479	3.93902	8.15619	13.6284	8.76697	5.98144	5.97988	1.88224	15.2662	12.8546	0	4.13518	7.69083	9.62035	9.21597
Ccalc.v3.02308	1350.98	1191.25	1238.23	1547.75	1757.65	1105.96	1100.47	1142.79	991.609	1118.38	799.499	1092.1	775.827	1044.45	896.666	1312.05	1697.62	1751.44	1042.8	1761.48	1395.51	1542.47	1159.1	1473.32	1664.54	560.725	540.507	774.843	1166.62	707.918	1053.05	897.373	1142.48	1086.12	858.14	808.483	539.668	733.663	586.59	696.41	774.394	737.838	670.44	1475.71	856.637	696.778	503.749	572.848	618.308
Ccalc.v3.02309	526.293	655.436	537.935	612.029	668.871	435.953	573.545	405.739	410.761	785.562	294.476	510.82	316.141	384.696	354.742	493.034	346.151	559.902	777.427	338.345	315.018	426.261	321.103	690.874	348.895	371.529	324.768	350.641	436.309	297.453	214.284	363.719	370.453	407.423	426.005	330.877	454.028	340.71	372.995	251.22	363.776	438.562	409.643	584.456	318.932	359.761	390.309	459.153	325.91
Ccalc.v3.02310	11555.3	11263.4	9692.02	12743.8	10360.7	9138.3	9437.22	10976.7	10913.6	8114.47	11153.9	10157.2	13517.2	9046.12	12908.1	13743.3	12197.2	12524.4	10610	13276.4	12620.5	12609.4	11717.2	10226.1	11115.7	6535.58	6694.87	11349.2	10416.9	9400.17	11540.7	10278.5	12079	10846.1	12023.2	9118.82	9090.08	8947.05	7142.69	10624.7	7039.31	5882	9663.5	10693.3	10999.2	8036.72	6971.73	5762.59	8695.69
Ccalc.v3.02311	43.4554	58.7485	85.7755	13.6006	35.7511	78.4459	69.5655	53.5539	56.1288	63.9643	24.6	59.2488	53.8294	55.7809	63.4006	14.5964	11.3349	35.8656	87.7393	30.4671	10.6528	11.8956	24.3655	42.4351	25.3913	37.2509	34.7966	49.0407	47.6429	44.7779	24.4897	36.7694	19.2636	20.1695	18.3887	26.5884	42.1403	61.3278	47.8198	60.6689	9.96646	3.76448	17.8106	26.5662	23.7222	26.8787	11.5362	24.4882	8.37816
Ccalc.v3.02312	328.329	352.491	498.724	119.686	180.056	369.081	483.998	319.508	317.213	480.732	193.906	388.32	301.615	332.762	398.518	134.611	37.4924	221.836	566.709	173.181	158.27	49.5652	218.42	285.879	160.812	218.604	160.064	308.956	175.526	154.59	97.9586	171.922	114.1	150.262	193.082	192.027	202.545	320.268	278.152	289.673	103.651	79.0541	106.863	96.838	171.327	113.717	84.5991	148.678	107.24
Ccalc.v3.02313	1.93135	3.53907	11.641	0	5.85018	11.574	14.0611	1.81539	5.10262	23.9866	2.89411	4.00329	5.12661	6.73217	6.03815	3.24365	6.10341	1.32836	4.31505	4.81059	4.56548	1.98261	6.96158	4.46686	4.70209	8.82259	2.31977	2.45204	3.1344	5.33071	0	7.95015	6.66816	11.0932	3.06479	7.87803	5.43746	13.6284	4.78198	3.41797	2.98994	9.4112	5.08873	0.856973	0	0	0	12.2441	7.54034
Ccalc.v3.02314	341.849	479.898	389.666	563.067	489.465	315.07	307.124	284.108	222.814	404.774	230.805	284.234	246.077	212.544	194.73	376.263	394.106	381.902	389.073	425.737	401.762	368.765	283.684	393.828	481.494	233.308	243.576	188.807	313.44	264.403	192.856	233.536	303.031	324.728	300.349	237.326	225.655	252.126	224.753	222.168	297.997	274.807	151.39	359.072	227.997	237.773	242.261	265.872	247.156
Ccalc.v3.02315	533.052	1044.73	511.59	867.721	757.273	563.267	415.913	575.478	564.69	854.523	327.758	683.763	387.059	910.767	567.587	446.001	193.565	308.179	650.853	300.662	284.581	418.33	344.598	490.61	599.047	542.099	1019.54	369.031	357.322	350.76	627.547	512.784	403.053	498.185	450.524	465.789	526.074	320.268	828.877	381.958	724.562	1223.46	1024.11	302.512	500.803	490.019	884.445	895.568	686.171
Ccalc.v3.02316	0.965675	4.24688	2.45073	16.3208	3.2501	0	2.22017	4.53847	0.850436	8.99498	10.8529	13.6112	4.27217	4.8087	1.50954	6.48729	0	1.99253	5.75339	0.801765	1.52183	17.8435	3.48079	2.97791	4.70209	13.724	3.47966	3.67805	2.50752	1.06614	0	2.98131	6.66816	0	3.06479	4.92377	10.8749	4.5428	4.78198	2.56347	3.98659	7.52896	3.81655	2.57092	6.58951	8.27036	3.84541	6.12204	9.21597
Ccalc.v3.02317	0	0	0	0	0	0	0	0	0	0	0	0	0	1.92348	0	0	0	0	0	0	0	0	0	0	0	0	0	0	0	0	0	0	0	0	0	0	1.35937	0	0	0	0	0	3.81655	0	0	0	0	2.62373	0
Ccalc.v3.02318	0	0	0	0	0	0	0	0	0	0	0	0.800659	0	0	0	0	0	0	0	0	0	0	0	0	0	0.980288	3.47966	0	0	0	0	0	0	0	0	0	0	0	0.796997	0	0	0	3.81655	0	0	0	0	1.74916	0
Ccalc.v3.02319	0	0	0	0	0	0	0	0	0	0	0	0	0	0	0	0	0	0	0	0	0	0	0	0	0	0	0	0	0	0	0	0	0	0	0	0	0	0	0	0	0	0	0	0	0	0	0	0	0
Ccalc.v3.02320	0	0	0	0	0	0	0	0	0.850436	0	0	0	0	0	0	0	0	0	0	0	0	13.8782	0	0	0.940418	0	0	0	0	1.06614	0	0.993768	0	1.00847	0	0	0	0	0	0	0	0	3.81655	0	5.27161	0	0	0	0
Ccalc.v3.02321	0	0	0	0	0	0	0	0	0	0	0	0	0	0	0	0	0	0	0	0	0	0	0	0	0	0	0	0	0	0	0	0.993768	0	0	0	0	0	0	0	0	0	0	0	0	0	0	0	0	0
Ccalc.v3.02322	207.62	191.818	164.812	375.378	157.955	159.464	233.858	135.246	187.096	132.926	253.235	201.766	299.052	207.736	184.164	225.433	224.954	135.492	175.479	228.503	194.794	243.861	281.074	144.428	200.309	191.156	243.576	169.19	218.154	183.376	143.877	204.716	151.145	113.957	208.405	161.5	164.483	199.883	168.963	180.298	146.507	82.8186	220.088	106.265	152.877	210.894	199.961	211.648	181.806
Ccalc.v3.02323	702.046	653.312	748.085	802.438	715.672	806.321	697.135	694.386	779.85	529.705	742.34	707.782	825.384	743.424	614.382	695.762	669.632	767.126	474.655	877.131	657.429	751.408	710.081	705.764	536.979	534.257	591.542	396.004	811.81	654.611	844.893	848.678	732.757	627.27	910.242	540.63	613.074	624.635	514.86	599.853	566.095	564.672	455.441	822.694	677.402	622.345	540.281	501.133	666.901
Ccalc.v3.02324	90.7734	97.6783	93.1277	84.324	152.105	145.318	138.391	134.339	147.125	129.928	112.147	168.939	96.5511	105.791	99.6296	71.3602	106.374	156.746	80.5475	133.093	129.355	111.026	125.308	130.283	100.625	103.911	147.306	69.883	103.435	127.937	85.7138	129.19	103.727	95.8049	156.304	87.6431	203.905	215.783	120.347	142.7	154.48	171.284	90.325	113.12	81.71	90.974	76.9083	118.068	98.0244
Ccalc.v3.02325	699.148	605.889	596.753	584.828	809.925	648.143	769.661	662.617	710.965	563.686	803.84	631.72	823.675	666.485	593.249	661.704	871.916	710.671	581.093	709.562	750.26	648.312	674.403	649.183	705.314	670.517	1125.09	668.18	759.779	770.82	777.546	727.438	732.016	810.812	827.492	641.075	819.697	913.103	1009	863.036	999.636	707.722	806.564	677.866	711.667	841.509	855.604	711.906	779.168
Ccalc.v3.02326	3618.38	2366.93	2760.13	3024.78	2483.73	2655.59	4441.09	2447.14	1949.2	2655.52	1915.9	2668.6	1445.7	2046.58	2493.76	1989.98	1545.04	2552.44	2770.26	2111.85	2030.12	3598.43	2719.37	3422.36	3380.8	1947.83	2150.43	1455.28	2551.4	1683.44	1965.29	3128.38	3123.66	2800.53	2831.86	1665.22	1757.66	2437.21	1908.01	1147.58	2889.28	1358.98	2367.53	3259.07	3020.63	2212.32	1899.63	1832.24	1859.95
Ccalc.v3.02327	479.94	528.029	731.543	829.64	639.62	906.629	953.935	561.862	602.109	639.643	514.429	267.42	257.185	1012.71	493.619	392.481	407.185	363.305	256.745	296.653	208.49	295.408	393.329	659.606	405.32	108.812	157.745	209.649	304.037	327.305	186.734	226.579	185.227	301.533	383.098	179.225	137.296	308.911	151.429	436.645	239.195	229.633	96.6859	305.082	224.043	130.258	71.1401	133.81	222.859
Ccalc.v3.02328	12.5538	2.12344	20.2185	21.761	3.90012	14.146	25.902	11.8	9.3548	4.99721	8.68234	6.40527	6.83548	24.0435	7.54769	0	3.48766	10.6269	1.43835	6.41412	0	1.98261	4.35099	5.95581	1.88084	0.980288	2.31977	1.22602	5.01504	4.26456	0	2.98131	8.14998	5.04236	9.19436	1.96951	5.43746	11.357	1.59399	11.1084	0	3.76448	0	7.71276	0	0	0	0.874578	5.86471
Ccalc.v3.02329	661.487	700.736	665.986	1028.21	902.878	682.865	723.777	719.801	767.093	670.626	708.334	575.674	585.288	930.963	712.502	856.323	828.32	860.775	363.183	765.685	684.822	787.095	744.889	973.775	698.731	416.622	474.394	613.009	799.272	825.193	538.772	750.295	967.624	1149.66	962.343	716.901	570.933	804.076	787.433	807.494	1336.5	946.767	427.453	733.569	698.488	632.683	572.967	539.614	676.955
Ccalc.v3.02330	795.716	889.722	647.605	1033.65	809.275	618.565	786.682	679.863	654.836	678.621	795.881	713.387	1062.06	673.217	753.26	869.297	508.327	914.573	758.01	872.32	1132.24	949.669	1163.45	924.64	884.934	1066.55	1110.01	1058.05	1035.61	1293.23	976.525	1486.68	1775.21	2124.85	2041.15	1697.72	1597.25	1247	1652.17	1039.92	2123.85	1430.5	1727.62	1322.31	2332.69	1916.66	1607.38	1329.36	1672.28
Ccalc.v3.02331	225.968	554.926	284.897	952.045	306.159	231.48	341.167	146.139	259.383	240.866	219.229	187.354	241.805	246.205	184.164	355.179	360.101	174.679	113.63	264.582	261.754	210.156	308.05	311.936	240.747	165.669	172.823	198.615	223.169	280.395	211.223	262.355	178.559	294.474	364.71	188.088	293.623	268.025	290.107	318.725	242.185	329.392	57.2482	179.107	256.991	192.286	167.275	160.922	296.587
Ccalc.v3.02332	499.254	456.54	512.815	524.985	473.865	541.405	486.218	466.555	474.543	344.808	479.699	508.418	479.338	429.897	502.676	577.369	404.569	539.313	486.881	438.565	407.849	388.591	473.388	474.231	426.01	363.687	455.836	371.483	468.906	504.285	342.855	462.102	446.026	447.762	419.876	418.52	362.951	504.251	417.626	421.264	440.518	387.741	491.063	366.785	392.735	355.625	344.164	406.679	380.368
Ccalc.v3.02333	1363.53	1082.96	1069.74	924.844	933.429	1291.14	1253.66	1348.83	1375.16	1159.35	1423.18	1185.78	1273.96	1458	1412.93	999.043	1584.27	1157	1053.59	1257.17	1432.04	1205.43	1584.63	1312.51	1211.26	1252.81	1722.43	1298.35	1478.81	1447.82	1172.44	1259.1	1206.2	1121.42	1268.82	1106.86	1329.46	1637.68	1359.68	1357.79	1346.47	1172.64	1507.54	1030.94	1362.71	1337.73	1317.05	1352.1	1292.75
Ccalc.v3.02334	737.775	966.874	686.817	845.96	603.219	747.165	1059.76	699.832	658.238	756.578	666.369	748.616	964.657	840.56	549.472	686.031	389.746	634.954	1048.56	521.147	534.161	656.243	856.275	801.801	572.715	1005.78	1032.3	614.235	588.64	731.373	679.588	834.765	674.225	723.075	720.225	638.121	1052.15	815.433	1065.58	757.079	923.891	895.946	1087.72	731.855	825.007	1135.11	1151.7	1208.67	700.414
Ccalc.v3.02335	1158.81	917.327	910.446	1137.01	1036.13	681.579	936.174	984.848	885.304	722.597	825.546	712.586	1112.47	803.052	812.132	1044.45	771.646	1418.68	896.81	1069.55	1187.02	1227.23	1045.98	1171.06	798.415	767.565	853.677	787.103	1096.41	939.27	967.341	1137.86	1152.85	1075.03	1014.44	937.486	940.681	881.304	943.644	855.346	952.794	811.246	830.735	1123.49	1051.69	965.565	936.358	823.852	857.085
Ccalc.v3.02336	490.563	527.321	631.676	473.303	579.168	609.563	628.309	492.878	597.857	609.66	589.675	542.046	556.237	616.475	455.881	397.347	366.205	508.096	499.107	489.076	416.98	576.939	501.234	592.603	506.886	663.655	692.453	599.523	596.79	575.716	477.548	580.361	541.603	500.202	502.625	520.935	557.34	724.577	738.816	600.707	629.881	687.018	516.506	530.466	562.744	657.494	653.72	648.937	583.12
Ccalc.v3.02337	405.583	615.798	553.865	481.463	420.563	532.403	947.275	568.216	593.604	478.733	565.075	548.451	896.302	705.916	505.695	458.976	398.466	436.365	571.024	408.098	465.679	436.174	583.903	511.455	363.942	805.797	1184.24	681.666	571.088	713.248	707.139	672.781	509.744	500.202	478.107	623.349	970.587	1106.17	974.727	693.847	897.978	677.606	963.042	659.869	975.248	967.632	936.358	944.544	1077.43
Ccalc.v3.02338	939.601	1023.5	911.672	856.841	1148.59	640.427	777.801	794.232	595.305	964.462	1000.64	662.145	886.049	682.835	617.401	1003.91	640.858	1147.7	949.31	871.518	980.056	967.512	803.193	941.763	783.369	1071.45	1582.09	1201.5	1066.32	936.072	817.342	1127.93	1186.19	1171.85	1201.4	1124.59	1355.29	906.289	1396.34	796.386	1178.04	1247.93	1158.96	1213.47	1087.27	1213.68	1207.46	1117.71	1200.59
Ccalc.v3.02339	4992.54	4192.38	4213.42	3971.39	4801.05	3742.25	3272.54	4055.58	3474.03	4231.64	4153.78	4377.2	3377.58	3368.97	4211.61	4265.39	4547.04	5332.69	4137.41	4675.09	4465.04	5109.18	3831.48	4623.2	4363.54	3750.58	3572.45	3953.91	5055.79	4080.12	5452.01	4821.76	5217.47	4464.51	4431.68	4149.75	3706.99	3870.47	3884.56	4272.46	3562.01	3918.82	4179.12	5444.35	4617.93	3947.03	4054.99	3614.63	4000.57
Ccalc.v3.02340	10636.9	8532.7	9270.5	9816.95	8702.47	9485.52	8857.02	9291.15	9925.44	8563.22	9576.62	9347.69	10172.9	8772.98	9896.54	9800.68	10843.1	11202	8785.43	10396.5	9429.23	12010.6	9676.6	8517.55	9903.55	9957.76	11808.8	9144.87	10924.6	9679.5	9397.9	10395.8	10992.1	10876.4	11269.2	9501.89	9380.98	9873.78	9871.6	9202.02	10211.6	9004.64	11124	10452.5	9992.34	10418.6	10507.6	9490.04	10067.2
Ccalc.v3.02341	41407.2	24801.8	26148.1	21219.7	23417	28162.1	26405.3	30150	23548.6	31854.2	23495.1	28575.5	18412.2	20378.3	27751.4	20811.2	16134.8	35952.6	27751.5	19671.3	22255.2	29891.8	23882.6	33628.7	30821.3	22660.3	21715.4	22081.8	29641.4	23665.1	27844.7	36305.3	35360.5	34249.7	35143.9	27813.4	24204.9	25964.4	27745.9	19522.6	38642	18523.1	33506.7	36111.1	32467.8	28865.6	22414.9	20577.1	25239.2
Ccalc.v3.02342	1954.53	1925.96	2281.02	1281.18	1216.19	2604.15	1828.68	2891.91	1808.88	1555.13	1887.68	2085.72	1890.86	1706.13	1855.22	1891.05	1204.12	1918.15	2179.82	1093.61	894.834	1986.57	1373.17	2334.68	2096.19	1396.91	954.587	1483.48	2008.52	1737.81	1812.23	1536.37	1462.55	1037.72	1458.84	1633.71	1124.2	1767.15	1085.51	1310.79	1085.35	530.792	1475.73	2467.23	1606.52	1170.26	1124.78	1298.75	1397.48
Ccalc.v3.02343	2823.63	1397.93	2216.69	1017.33	748.173	4313.24	2572.44	3058.93	4596.61	1785	3666.12	4265.91	4783.98	4713.48	4170.86	1120.68	2415.21	1431.97	2930.64	1869.72	2588.63	2268.1	3467.74	1638.59	2494.93	3728.03	4935.32	4701.78	4970.53	6426.7	2672.43	4542.52	3195.53	2889.27	3398.85	2921.77	3751.85	6480.31	4706.27	5781.49	2580.32	2652.08	3844.54	3458.74	4791.89	3963.57	2968.66	3470.32	4475.61
Ccalc.v3.02344	21.2448	39.6376	30.0214	84.324	53.9517	29.578	31.8225	31.7693	43.3722	38.9783	41.2411	53.6441	39.304	44.24	28.6812	40.5456	59.2903	33.8731	49.623	50.5112	44.1329	39.6521	33.0675	37.2238	14.1063	39.2115	28.9972	18.3903	27.5827	29.852	33.6733	15.9003	30.3772	17.144	30.6479	38.4054	19.0311	15.8998	23.1129	43.5791	12.9564	35.7626	33.0767	29.1371	19.7685	35.149	21.1498	22.739	32.6748
Ccalc.v3.02345	2136.07	2255.8	2179.92	2089.06	2327.07	1737.38	2129.89	1809.03	1916.88	2032.87	1515.07	1552.48	1890.01	1808.07	1751.06	2187.84	1493.59	2404.99	2322.21	1932.25	1742.49	2119.41	1715.16	2252.04	1808.42	1426.32	1655.16	1720.1	1796.01	1625.87	1968.36	1860.33	2016.01	1553.05	1645.79	1639.62	1787.57	1576.35	1684.05	1486.81	1755.09	1782.48	1623.31	2267.55	1820.02	1840.16	1576.62	1657.32	1792.09
Ccalc.v3.02346	3705.29	2655.01	3190.24	4254.28	3959.92	2694.17	2710.09	2997.21	2202.63	2975.34	2474.47	2697.42	2235.2	2131.21	2730.76	3224.18	4355.22	3896.07	2947.9	3413.91	3701.08	4294.33	2982.17	3352.38	3798.35	2144.87	2065.76	2514.56	2883.02	2281.54	2736.72	3028.01	3909.77	3873.54	3693.07	2832.15	2446.86	2064.7	2528.07	2459.23	3501.22	3156.52	2999.81	3237.64	3199.87	2756.1	2653.33	2494.3	2728.77
Ccalc.v3.02347	1286.28	980.322	1128.56	1531.43	1180.44	949.067	1247	975.771	997.562	1035.42	1177.9	1234.62	1081.71	992.515	997.805	1085	1397.68	1244.67	998.933	1217.08	1177.89	1413.6	1278.32	1029.61	1277.09	1353.78	1562.37	1085.03	1317.08	1223.93	1451.01	1253.14	1138.03	1391.69	1575.3	1206.32	1098.37	1160.69	1213.03	1423.58	1200.96	1351.45	1405.76	1043.79	1257.28	1352.2	1253.6	1385.33	1264.26
Ccalc.v3.02348	9.65675	6.37032	18.9932	5.44026	14.9505	11.574	20.7216	15.4308	23.8122	11.9933	27.4941	22.4184	3.41774	15.3878	12.0763	14.5964	20.926	11.291	17.9794	15.2335	22.8274	23.7913	7.83178	8.18924	29.153	15.6846	13.9186	6.13009	13.7914	11.7276	12.2448	7.95015	15.559	19.161	30.6479	16.7408	23.1092	11.357	19.1279	9.3994	6.97653	28.2336	16.5384	22.2813	9.22532	18.6083	40.3768	27.9865	26.8101
Ccalc.v3.02349	2112.9	1637.88	1836.21	894.923	1400.14	1913.57	1538.58	2173.02	1751.9	1915.93	1928.93	2032.07	1678.11	1857.12	1992.59	950.388	626.036	2141.31	1508.11	1392.67	1071.37	1354.12	1485.43	2074.86	1644.79	2384.06	2164.35	1950.59	2205.99	2031	2390.8	2510.26	2430.92	1795.08	1832.74	1684.91	2074.39	2141.93	2493.8	2041.38	1868.71	1581.08	1839.58	2401.24	2540.92	2274.35	2272.64	2344.74	2301.48
Ccalc.v3.02350	681.766	571.206	559.379	816.039	783.274	547.835	692.695	523.739	434.573	384.785	523.111	565.265	366.552	394.313	404.556	658.46	505.711	747.865	581.812	488.275	575.25	537.287	524.729	693.107	610.332	415.642	443.077	480.599	515.922	376.348	612.241	545.579	490.48	420.533	530.208	493.362	445.872	436.109	398.498	420.41	360.786	412.211	398.193	700.147	396.689	436.262	311.478	383.94	335.126
Ccalc.v3.02351	304.188	283.126	309.405	312.815	380.912	235.338	236.819	197.877	281.494	241.865	240.211	243.4	207.628	240.435	232.469	274.088	357.486	389.873	219.348	339.146	368.282	497.634	323.714	297.046	268.96	165.669	219.219	258.69	356.068	243.08	299.998	266.33	328.222	279.347	358.58	208.768	233.811	215.783	198.452	245.239	214.279	218.34	174.289	365.928	218.772	196.421	213.42	201.153	241.291
Ccalc.v3.02352	617.066	523.782	655.57	984.687	774.174	399.945	689.734	445.678	382.696	495.724	375.511	516.425	410.129	402.007	519.281	780.097	637.371	543.298	716.298	587.694	683.3	563.06	505.585	535.278	624.438	257.816	168.184	194.937	428.159	212.162	244.897	359.744	463.067	394.313	312.608	318.076	255.561	163.541	225.55	203.369	277.068	216.458	384.199	330.792	260.945	219.165	207.652	195.905	274.804
Ccalc.v3.02353	5785.36	7157.41	4073.11	3201.59	3714.86	6107.2	7586.34	6092.44	8765.45	4610.43	6242.6	5772.75	6621.87	6528.28	7757.52	7150.62	6383.3	7537.76	5666.37	7048.31	7957.63	5826.88	6600.45	4970.87	10567.5	6390.5	7657.58	5738.99	5799.27	5187.84	9991.78	6378.01	4756.62	4260.8	5130.45	5640.67	4919.54	5167.44	7344.33	5425.17	5120.77	4361.15	7139.49	4877.03	4857.79	4720.31	6356.47	6082.69	5692.96
Ccalc.v3.02354	1251.51	1319.36	1330.13	1485.19	1357.89	1257.71	1655.51	1436.88	1777.41	1516.15	1558.48	1674.98	1825.93	1669.58	1272.54	1561.82	2051.62	1104.53	1342.7	1587.49	1794.23	1552.38	1977.09	1121.18	1548.87	2357.59	2403.29	1777.73	1418.63	1851.89	1594.89	1378.36	1637.4	1908.03	1890.97	1651.43	1767.17	1805.76	1785.27	1731.2	1876.69	2550.44	1891.74	1430.29	1530.08	1860.83	2003.46	2534.53	1862.46
Ccalc.v3.02355	0	0	0.612682	0	0.65002	0	0	0	0	0	0	0	0	0	0	0	0	0	0	0	0	0	0	0	0	0	0	0	0	0	0	0	0	0	0	0	0	0	0	0	0	1.88224	1.27218	0	0	0	0	0	0
Ccalc.v3.02356	0	0	0	0	0	0	0	0	0	0	0	0	1.70887	0	0	1.62182	1.74383	0	0	0	0	0	0	0	0	0	0	0	0.62688	0	0	0	0	1.00847	0	0	0	0	0	0	0	0	0	0	0	0	0	0	4.18908
Ccalc.v3.02357	0	0	0	0	0	1.286	0	1.81539	0	0	0	0	0	0	0	0	0	0	2.15752	0.801765	0	0	0	0	0	1.96058	0	0	0	0	0	0	0	0	0	0	0	0	0	0.854491	0	0	0	0	0	0	0	0.874578	0.837816
Ccalc.v3.02358	0	0	0	5.44026	0	0	0	0.907694	0	0	0	0	0	0	1.50954	0	2.61575	0	0	0	6.0873	0	0	2.23343	0.940418	1.96058	0	0	0.62688	0	0	3.97507	0	0	0	5.90852	0	2.2714	0.796997	0	1.99329	0	1.27218	0	0	0	0	0	2.51345
Ccalc.v3.02359	2.89702	16.2797	12.2536	2.72013	14.3004	11.574	26.6421	9.98463	14.4574	15.9911	5.0647	8.80725	17.0887	17.3113	34.7194	1.62182	7.84724	2.65671	22.2944	13.63	7.60913	3.96521	8.70198	2.97791	7.52335	14.7043	11.5989	7.35611	6.2688	8.52913	15.306	1.98754	7.40907	5.04236	15.3239	8.86279	4.0781	2.2714	5.57898	16.2353	1.99329	11.2934	25.4437	6.85579	1.3179	2.06759	7.69083	14.8678	10.8916
Ccalc.v3.02360	0	0	0	5.44026	0	0	0	0	0	0	0	0	0	0	1.50954	0	2.61575	0.664178	0	0.801765	0	5.94782	0	0	0	0	0	0	0	1.06614	0	3.97507	0	1.00847	0	3.93902	0	2.2714	0	0	1.99329	0	0	0	0	2.06759	0	0	0
Ccalc.v3.02361	172.856	168.46	164.199	204.01	154.705	177.468	211.657	188.8	302.755	184.897	189.564	234.593	263.166	224.085	206.807	196.241	226.698	142.798	189.143	125.877	226.752	192.313	268.891	125.072	224.76	260.757	184.422	253.786	187.437	245.212	232.652	161.984	203.749	233.966	226.794	205.814	247.404	215.783	193.67	281.128	232.219	244.691	214.999	203.96	255.673	256.381	155.739	248.38	247.993
Ccalc.v3.02362	0.965675	4.24688	1.83805	5.44026	0.65002	5.14399	0	2.72308	5.10262	0	0.723528	1.60132	3.41774	2.88522	0	1.62182	0	0	2.15752	8.81941	0	0	1.7404	3.72238	2.82126	0	0	1.22602	3.1344	1.06614	6.12241	6.95638	0	0	0	0	1.35937	0	0	0	0	5.64672	0	0	0	2.06759	1.92271	0.874578	5.02689
Ccalc.v3.02363	27.0389	19.8188	18.9932	19.0409	18.8506	39.8659	22.2017	29.0462	35.7183	15.9911	41.9646	42.4349	37.5951	31.7374	27.1717	43.7892	18.3102	14.6119	17.2602	13.63	31.9583	25.7739	44.3801	19.3564	35.7359	23.5269	30.1571	50.2667	31.9709	30.9181	39.7957	23.8504	37.0453	34.2881	42.907	28.5579	33.9841	56.785	31.8799	49.5605	27.9061	31.9981	29.2602	41.1347	19.7685	35.149	13.4589	38.4814	30.1614
Ccalc.v3.02364	0	2.12344	0.612682	0	0	0	0	1.81539	0	0	0	2.40198	0	0	0	0	0	0	0	0	0	0	0	0	0	1.96058	0	0	0	0	0	0	0	0	0	0	0	0	0	0	0	0	0	0	0	0	0	0	0
Ccalc.v3.02365	0	0	0	0	0	0	0	2.72308	0	0	0	0.800659	0	0	0	0	0	0	0	0	0	0	0	0	0	0	0	0	0.62688	0	0	0	0	0	0	0	0	0	0	0	0	0	0	0	0	0	0	0	0
Ccalc.v3.02366	0	0	0	0	0	0	0	0	0	0	0	0	0	0	0	0	0	0	0	0	0	0	0	0	0	0	0	0	0	0	0	0	0	0	0	0	0	0	0	0	0	0	0	0	0	0	0	0	0
Ccalc.v3.02367	0	4.9547	0.612682	0	0	0	1.48012	0	0	0	0	0	0	0	0	0	0	1.32836	0	0	0	0	0	0	0	0	0	0	0	0	0	0	0	1.00847	0	0	4.0781	0	0	0	0	0	0	3.42789	0	0	0	0.874578	0.837816
Ccalc.v3.02368	1344.22	1196.21	1157.36	622.91	913.928	1509.76	1520.08	1430.53	2025.74	1453.19	1538.94	1731.83	2167.7	1979.26	1678.61	1243.94	1033.22	1034.79	1243.45	800.161	1132.24	834.678	1991.01	1186.7	1346.68	1984.1	1764.19	2264.45	1394.81	2243.16	1307.14	1607.92	1425.5	1613.56	1749.99	1587.42	2225.28	1871.63	1649.78	1999.51	1727.19	1584.85	1719.99	1594.83	1955.77	1910.45	1282.45	1736.04	2113.81
Ccalc.v3.02369	2841.98	2054.78	1917.7	1574.96	1376.74	2416.39	2675.31	2579.67	3270.78	2062.85	3299.29	2873.56	3401.5	3892.16	3077.95	1803.47	1017.53	2345.88	1836.05	2072.56	1681.62	2075.79	2289.49	2270.65	1828.17	2891.85	3760.35	3018.46	3802.03	3424.45	3061.21	2845.16	2726.54	2114.77	3153.67	2250.16	2735.04	3557.01	3006.27	3290.65	2293.28	1823.89	3235.16	2775.74	2911.25	2681.66	2505.29	2317.63	2805.84
Ccalc.v3.02370	0	0	0	0	0	0	0	0	0	0	0	0	0	0	0	0	0	0	0	0	0	0	0	0	0	0	0	0	2.50752	0	0	0	0	0	0	0	0	0	0	0	0	0	0	0	0	0	0	0	0
Ccalc.v3.02371	0	0	0	0	0	2.572	0	0	0	0	0	0	0	0	4.52862	0	0	1.32836	0	0	0	1.98261	0	0.744476	0	0	0	1.22602	0.62688	0	0	0	0	0	0	0	4.0781	0	0	1.70898	0	0	2.54437	0	0	0	0	3.49831	0
Ccalc.v3.02372	3.8627	7.07814	7.35219	0	3.2501	12.86	17.7614	1.81539	9.3548	13.9922	6.51175	9.60791	7.68991	15.3878	4.52862	11.3528	0	1.32836	5.75339	0	0	0	2.61059	6.70029	1.88084	4.90144	2.31977	6.13009	5.01504	5.33071	6.12241	12.919	2.96363	7.05931	0	1.96951	4.0781	2.2714	7.17297	5.12695	8.96982	1.88224	8.90528	6.85579	9.22532	2.06759	7.69083	9.62035	5.86471
Ccalc.v3.02373	0	0	0	0	0	0	0	0	0	0	0	0	0	0	0	0	0	0	0	0	0	0	0	0	0	0	0	0	0	0	0	0	0	0	0	0	0	0	0	0	0	0	1.27218	0	0	0	0	0	0
Ccalc.v3.02374	0.965675	0	0	0	0	0	0	0	0	0	0.723528	0	0	0	0	0	0	0	0	0	0	0	0	0	0	0	0	0	0	0	0	0	0	0	0	0	0	0	0	0	0	0	0	0	0	0	0	0	0
Ccalc.v3.02375	0	0	0	0	0	0	0	0.907694	0	0	0	0	0	0	0	0	0	0	0	0	0	0	0	0	0	0	1.15989	0	0	0	0	0	0	0	0	0	0	0	0	0	0	0	0	0	0	0	0	0	0
Ccalc.v3.02376	0	0	0	0	0	0	0	0	0.850436	0	1.44706	0	0	0	1.50954	0	0	0	0	0	0	1.98261	0	0	0	0	0	0	0	0	0	0.993768	0	0	0	0	0	2.2714	0	0	0	0	0	0	0	0	0	0	0
Ccalc.v3.02377	0.965675	0	0	0	0	0	0	0	0	0	0	0	0.854435	0	0	0	0	0	0	0	0	0	0	0	0	0	0	0	0	0	0	0	0	0	0	0	0	0	0	0	0	0	0	0	0	0	0	0	0
Ccalc.v3.02378	0	0	0	0	0	0	0	0	0	0	0	0	0	0	0	0	0	0	0	0	0	0	0	0	0	0	0	0	0	0	0	0	0	0	0	0	0	0	0	0	0	0	0	0	0	0	0	0	0
Ccalc.v3.02379	84.9794	178.369	134.177	108.805	105.303	122.17	144.311	163.385	136.07	203.886	81.0352	108.089	102.532	210.621	122.273	118.393	24.4136	78.373	182.67	56.1235	50.2202	65.426	88.7602	111.671	108.148	195.077	206.46	194.937	81.4944	102.35	55.1017	167.947	131.881	96.8134	101.138	99.4602	168.561	111.299	204.031	105.102	135.544	82.8186	150.118	105.408	143.651	126.123	94.2126	162.671	140.753
Ccalc.v3.02380	302.256	703.567	531.196	394.419	536.917	482.249	501.759	408.462	545.98	656.634	375.511	446.768	516.078	513.569	395.499	497.9	515.302	369.947	682.496	473.041	561.554	378.678	423.786	379.683	439.175	696.004	685.493	588.488	393.681	491.491	367.345	332.912	466.03	651.473	401.487	702.13	596.761	542.865	662.304	414.428	796.321	1180.16	629.73	333.363	524.525	659.561	621.034	1090.6	781.682
Ccalc.v3.02381	26.0732	50.2548	36.1483	32.6416	39.0012	38.5799	22.9418	39.0308	48.4749	36.9794	33.2823	48.8402	36.7407	44.24	48.3052	40.5456	41.852	21.2537	46.7463	30.4671	50.2202	9.91304	52.2119	35.7349	23.5105	72.5413	57.9944	60.0749	30.7171	44.7779	33.6733	24.8442	51.1226	44.3728	55.1662	52.192	40.781	27.2568	78.9027	34.1797	93.6848	62.1139	38.1655	31.708	39.5371	53.7573	65.372	75.2137	52.7824
Ccalc.v3.02382	0	0	1.22536	0	2.60008	0	0.740058	0	0	0	0.723528	0	0	0	0	3.24365	0.871916	0	2.8767	0	0	0	1.7404	1.48895	0	0	0	0	1.25376	0	3.06121	0	1.48181	0	6.12957	0	0	0	0	0	0	0	0	0	0	0	3.84541	0	0
Ccalc.v3.02383	96.5675	104.756	126.213	87.0442	173.555	288.064	116.929	166.108	172.639	233.87	172.2	91.2751	171.741	171.19	193.221	63.2511	204.028	202.574	81.9859	169.974	181.097	186.365	122.698	136.239	181.501	249.973	585.743	326.121	211.885	326.239	290.815	149.065	275.617	317.669	235.989	141.805	458.106	402.038	518.048	337.524	275.074	316.216	99.2302	171.395	221.408	297.733	369.16	436.414	221.183
Ccalc.v3.02384	1.93135	6.37032	5.51414	0	3.90012	28.292	9.62076	4.53847	8.50436	4.99721	10.8529	1.60132	11.9621	7.69391	10.5668	6.48729	9.59108	5.31343	1.43835	14.4318	9.13095	0	8.70198	2.97791	5.64251	17.6452	37.1164	11.0342	8.14944	39.4472	21.4284	11.9252	14.0772	18.1525	6.12957	2.95426	47.5778	13.6284	29.4889	24.7802	18.9363	11.2934	5.08873	15.4255	17.1327	8.27036	30.7633	17.4916	18.4319
Ccalc.v3.02385	3.8627	7.78595	3.06341	5.44026	9.7503	10.288	7.40058	9.07694	9.3548	5.99666	7.23528	6.40527	11.1076	6.73217	7.54769	8.10911	7.84724	12.6194	1.43835	4.00882	1.52183	1.98261	8.70198	2.97791	5.64251	13.724	44.0757	19.6163	9.4032	11.7276	3.06121	10.9315	22.2272	25.2118	12.2591	3.93902	38.0622	18.1712	29.4889	25.6347	20.9296	22.5869	1.27218	14.5685	9.22532	20.6759	24.9952	27.9865	15.9185
Ccalc.v3.02386	39.5927	55.2095	41.0497	38.0818	43.5513	50.1539	39.9631	67.1693	23.8122	45.9744	34.0058	34.4283	37.5951	40.393	43.7766	43.7892	46.2116	29.888	39.5546	40.0882	18.2619	27.7565	37.4185	30.5235	41.3784	45.0932	51.035	63.7529	33.8515	58.6378	33.6733	29.8131	53.3453	35.2965	52.1014	67.948	93.7962	59.0564	94.8426	54.6874	74.7485	79.0541	52.1595	35.1359	56.6698	84.7712	69.2174	72.5899	42.7286
Ccalc.v3.02387	3399.17	5671.71	4403.35	7575.56	2973.84	2101.32	3728.41	3557.25	6875.78	2977.34	7394.46	3009.68	8989.51	8108.42	7592.98	8931.38	4460.72	7604.18	4417.17	2112.65	7341.29	11219.6	4882.68	1885.01	2478.94	7198.25	4901.68	5214.25	5494.6	4641.98	7490.77	8338.71	6222.88	7750.11	6429.92	4349.66	5113.93	4415.6	4385.87	4799.68	6618.73	6021.29	9152.08	9988.88	5790.86	6103.53	10238.4	11346.8	4260.29
Ccalc.v3.02388	1665.79	1569.22	1498.62	1982.97	1555.5	1152.25	1451.99	1291.65	1103.02	1280.29	1191.65	1519.65	1091.11	1309.89	1115.55	1592.63	1593.86	1810.55	1636.12	1565.85	1348.34	1681.25	1199.13	1470.34	1510.31	928.333	809.601	1032.31	1188.56	1078.93	930.607	1021.59	1232.13	1063.94	855.076	967.029	899.9	992.602	833.659	1074.95	840.173	1052.17	840.913	1128.63	1012.15	1056.54	880.6	994.395	935.84
Ccalc.v3.02389	699.148	787.797	699.071	603.869	942.529	734.305	677.893	793.324	754.337	658.633	791.54	727.799	732.25	757.85	606.835	804.424	1071.58	577.171	600.511	861.095	693.953	761.321	739.668	650.672	719.42	813.639	649.537	734.385	710.255	769.754	728.567	621.105	674.225	725.092	763.132	457.911	626.667	790.448	627.237	831.42	808.28	837.597	581.387	560.46	520.571	808.428	732.551	734.645	687.847
Ccalc.v3.02390	646.036	660.39	611.457	1066.29	803.425	491.251	620.909	478.355	704.161	427.761	705.44	670.952	961.239	553	813.641	1425.58	1280.84	832.879	866.605	888.355	1159.63	967.512	840.611	550.912	930.074	593.074	430.318	639.981	645.06	656.743	468.365	688.681	711.271	640.38	594.569	753.337	723.182	772.276	529.206	709.228	470.417	425.386	603.015	500.472	860.59	630.615	661.411	470.523	551.283
Ccalc.v3.02391	5.79405	2.12344	6.73951	0	4.55014	2.572	2.96023	4.53847	0.850436	10.9939	2.89411	2.40198	0	2.88522	10.5668	3.24365	9.59108	3.98507	5.03422	0.801765	4.56548	1.98261	4.35099	1.48895	2.82126	0.980288	4.63955	1.22602	5.64192	1.06614	3.06121	0.993768	5.92726	9.07625	15.3239	6.89328	0	0	0	3.41797	2.98994	3.76448	10.1775	0	1.3179	0	9.61353	4.37289	0.837816
Ccalc.v3.02392	0	0	0	8.16039	0	0	4.44035	0	0	0	0.723528	1.60132	0	0	0	3.24365	0	0	0	1.60353	0	0	0	0	0	3.92115	1.15989	0	0	1.06614	0	0	6.66816	0	6.12957	11.817	4.0781	0	14.3459	0	2.98994	0	5.08873	0	7.90741	6.20277	23.0725	19.2407	2.51345
Ccalc.v3.02393	66.6316	87.0611	60.6556	122.406	94.9029	27.006	98.4277	36.3078	85.0436	41.9766	64.394	41.6343	115.349	25.0052	95.1009	76.2257	72.369	69.7387	139.52	96.2118	92.8314	128.869	49.6013	28.2901	51.723	97.0485	33.6367	41.6846	47.6429	65.0346	36.7345	42.732	57.0498	21.1779	27.5831	52.192	35.3435	86.3132	112.377	66.6503	25.9128	63.9962	48.3429	21.4243	48.7624	22.7435	99.9807	83.0849	58.6471
Ccalc.v3.02394	373.716	419.026	488.308	492.343	364.011	340.789	411.472	428.431	437.975	439.755	350.188	407.535	487.028	349.111	286.812	408.699	508.327	419.761	327.944	628.584	441.329	463.93	490.792	326.081	600.927	355.844	404.801	456.079	434.428	556.526	293.876	409.433	433.431	432.635	422.941	524.874	392.857	572.393	517.251	439.209	316.934	540.203	330.767	416.489	408.55	403.18	373.005	340.211	315.019
Ccalc.v3.02395	2014.4	1812.71	1788.42	2518.84	3129.2	1400.45	1021.28	1439.6	1046.04	1365.24	1439.82	1497.23	704.909	1175.25	1289.15	2006.2	1985.35	2336.58	1553.42	2127.08	2025.55	2153.11	1444.53	2186.53	1958.89	634.246	383.923	727.028	1753.38	772.952	1402.03	1145.81	1540.35	806.778	1023.64	940.44	826.494	667.792	666.289	857.909	562.109	510.087	676.801	1784.22	897.492	597.534	476.831	501.133	643.442
Ccalc.v3.02396	1501.62	1161.52	1078.32	1534.15	1680.3	794.747	964.296	931.294	643.78	1210.32	643.94	733.403	428.926	806.899	611.363	1368.82	866.685	1560.82	1165.78	974.144	935.923	1042.85	659.61	1313.26	1480.22	362.706	289.972	494.085	724.047	337.967	584.69	639.987	806.107	675.677	799.909	490.408	383.341	268.025	353.07	321.289	631.874	519.498	412.187	1536.55	616.778	432.126	436.454	448.658	423.097
Ccalc.v3.02397	9.65675	6.37032	3.67609	0	1.30004	1.286	0.740058	0.907694	0	1.99889	0.723528	1.60132	1.70887	3.84696	0	3.24365	1.74383	5.9776	6.47257	0.801765	1.52183	5.94782	1.7404	5.21133	8.46377	0.980288	2.31977	3.67805	3.76128	0	0	2.98131	1.48181	0	0	0.984754	2.71873	2.2714	0.796997	1.70898	0	3.76448	8.90528	2.57092	3.95371	2.06759	1.92271	0	3.35126
Ccalc.v3.02398	0	0	0	0	0	0	0	0	0	0	0	0.800659	0	0	0	0	0	0	0	0	0	0	0	0	0	0	0	0	0	0	0	0	0	0	0	0	0	0	0	0	0	0	0	0	0	0	0	0	0
Ccalc.v3.02399	10.6224	13.4485	13.479	29.9214	31.851	10.288	9.62076	18.1539	3.40174	3.99777	7.95881	13.6112	25.633	8.65565	7.54769	4.86547	4.35958	11.291	13.6643	10.4229	9.13095	15.8609	18.2742	2.23343	3.76167	13.724	20.878	17.1642	5.01504	6.39685	9.18362	5.96261	8.89088	5.04236	3.06479	1.96951	10.8749	0	15.9399	6.83593	7.97317	9.4112	20.3549	4.28487	5.27161	18.6083	34.6087	20.9899	10.0538
Ccalc.v3.02400	4756.91	4152.04	3959.77	3413.76	5387.37	3643.23	2662.73	4025.62	2889.78	4144.69	3483.06	3334.74	2658.15	3378.59	3730.07	4979	3621.94	5781.67	3564.23	5779.12	5174.21	4883.16	3439.02	4883.02	5521.2	2687.95	2460.12	3564.03	4996.86	3120.6	4576.5	4655.8	4223.91	2971.97	3067.85	3852.36	3076.24	2823.35	3277.25	2895.02	2524.51	2126.93	2588.89	5824.85	3513.53	2927.71	2559.12	2112.98	2980.11
Ccalc.v3.02401	1005.27	1015	1067.29	1202.3	1339.69	1184.4	1164.11	843.248	838.53	1101.39	923.222	1044.86	839.055	1134.85	846.851	939.036	1135.23	1001.58	925.577	1214.67	986.143	917.947	837.13	1179.25	1247.94	753.841	655.336	755.227	884.528	795.341	593.874	765.202	832.038	787.617	717.16	710.008	681.042	856.318	694.981	823.73	640.844	784.894	595.381	848.403	726.164	647.156	563.353	646.313	607.416
Ccalc.v3.02402	584.233	517.412	615.133	777.957	568.118	693.153	580.946	592.724	666.742	592.669	580.27	626.115	507.534	613.59	573.625	549.798	610.341	481.529	539.381	579.676	610.252	642.365	603.917	623.871	675.22	393.095	497.592	495.311	606.82	559.724	437.753	419.37	498.63	454.821	432.135	435.261	403.731	558.765	470.228	539.184	432.545	481.854	443.992	446.483	446.769	456.937	484.522	418.048	423.935
Ccalc.v3.02403	516.636	610.135	593.689	614.749	818.375	787.031	639.41	620.863	937.181	797.555	928.287	814.27	892.884	643.403	680.802	616.293	540.588	614.365	610.579	668.672	630.036	761.321	617.84	544.212	525.694	1150.86	1272.4	973.458	739.719	1035.22	881.627	777.127	574.203	688.787	738.614	583.959	1064.38	1049.39	1177.16	1005.74	485.367	521.381	695.884	847.546	581.195	731.927	874.831	872.829	842.842
Ccalc.v3.02404	421.034	425.396	398.244	731.715	437.464	388.371	397.411	325.862	447.329	381.787	398.664	418.745	302.47	291.407	324.551	476.816	547.563	412.455	398.423	346.362	311.974	503.582	313.271	316.402	298.113	308.791	368.844	290.566	371.113	277.197	192.856	297.137	272.654	288.423	346.321	296.411	175.358	297.554	333.942	281.128	260.125	233.398	291.33	309.367	253.037	252.246	401.846	325.343	307.478
Ccalc.v3.02405	865.245	926.528	733.994	867.721	733.873	689.295	850.327	717.078	830.026	584.674	935.522	852.702	961.239	812.669	505.695	786.584	611.213	755.171	841.434	802.566	762.435	793.043	732.707	763.833	682.744	981.268	1141.33	825.11	706.494	776.151	1053.05	937.124	887.606	877.371	947.019	742.505	898.54	754.105	906.185	754.516	758.448	777.365	991.03	956.382	905.399	787.752	982.503	996.144	883.058
Ccalc.v3.02406	41.524	3.53907	1.83805	2.72013	0	0	4.44035	0	0	0	0	1.60132	0.854435	0	1.50954	0	0.871916	0.664178	5.03422	0	3.04365	3.96521	0	1.48895	0	0	0	1.22602	0	0	0	4.96884	0.740907	0	39.8422	6.89328	0	0	1.59399	0	0.996646	0	0	0.856973	1.3179	4.13518	0	6.12204	0.837816
Ccalc.v3.02407	687.56	796.29	850.403	674.592	817.075	498.967	595.747	498.324	596.156	641.642	550.605	549.252	611.775	475.099	579.663	783.341	742.872	628.313	569.586	689.518	800.48	739.512	605.658	635.038	625.378	659.734	756.246	706.186	699.598	719.645	664.282	732.407	924.652	994.354	686.512	966.044	826.494	654.164	709.327	682.739	1045.48	1549.08	763.31	863.829	906.717	901.469	1015.19	1130.83	1093.35
Ccalc.v3.02408	288.737	362.401	491.984	369.938	415.363	421.807	600.187	324.047	393.752	365.796	341.505	278.629	262.311	375.078	291.341	361.667	532.741	339.395	304.93	322.309	302.843	346.956	358.522	268.756	403.44	313.692	318.969	237.847	319.082	327.305	309.182	275.274	297.104	382.211	432.135	374.207	309.935	345.253	330.754	294.799	317.93	461.149	262.07	283.658	230.633	368.031	348.01	361.201	302.451
Ccalc.v3.02409	784.128	591.025	591.239	671.872	836.576	528.545	651.991	623.586	493.253	632.647	544.093	692.57	468.23	529.918	537.396	548.176	744.616	673.477	678.181	629.385	646.776	662.191	591.735	657.373	600.927	492.104	651.857	468.339	577.357	509.615	551.017	525.703	661.63	537.516	545.532	467.758	463.544	399.767	435.16	412.719	505.3	389.624	595.381	639.302	579.877	492.086	557.585	529.994	435.664
Ccalc.v3.02410	21287.3	16485	19004.2	23841.9	23732.2	19052.1	20706.1	19842.2	21666.6	17516.2	22219.5	20840.3	22704	20810.1	22371.4	25911.9	39272	23312	18984.8	24619.8	24936.6	27052.7	20030.2	16930.9	20647.8	16385.5	24511.9	28041.5	21914.5	24451.9	18275.4	19103.2	22394.7	21807.2	22667.2	27710	18643.7	27043.3	20456.5	21980.1	18294.4	19908.5	21347.2	20289.7	21058.8	23041.2	19246.3	16732.4	18183.9
Ccalc.v3.02411	1478.45	1508.35	1498.62	1441.67	1627	1201.12	1377.99	1371.53	1216.12	1481.17	1434.03	1234.62	1359.41	1304.12	1168.38	1388.28	1276.49	1663.77	1448.42	1520.15	1282.9	1403.69	1471.5	1512.03	1244.17	1279.28	1101.89	1235.83	1294.51	1183.42	1371.42	1389.29	1609.25	1355.39	1468.03	1575.61	1304.99	1256.08	1301.5	1329.59	1363.41	1554.73	1250.56	1270.89	1541.95	1325.33	1359.35	1290.88	1082.46
Ccalc.v3.02412	1673.51	990.939	1319.11	1006.45	960.73	1213.98	1025.72	1547.62	1442.34	959.465	1591.04	1378.73	2159.16	1539.74	1755.59	1205.01	707.996	1310.42	1137.73	1610.75	1346.82	1013.11	1695.15	1277.52	947.942	1489.06	840.918	1355.98	1660.61	1996.88	1077.54	1853.38	1855.97	1396.73	1547.72	1482.05	1761.74	1773.96	1604.35	1949.09	1561.75	1262.98	1540.61	944.384	2092.83	1687.15	1217.07	1138.7	1576.77
Ccalc.v3.02413	3382.76	3189.41	3151.03	3944.19	3879.97	2691.59	2042.56	3156.05	2339.55	2627.53	3103.94	2746.26	2063.46	2062.93	2813.78	3945.9	3784.12	4260.7	3003.27	4216.48	3250.62	3241.56	3485.14	3360.57	3402.43	2077.23	1542.65	2069.52	3378.88	1654.65	2739.78	3499.06	3420.77	1723.48	2491.67	2154.64	1890.88	1676.29	1663.33	2095.21	1390.32	1206.52	2228.86	2842.58	2725.42	2020.04	1666.99	1681.81	1637.93
Ccalc.v3.02414	59.8718	91.308	88.2263	70.7234	91.0028	61.7279	92.5073	112.554	93.548	139.922	81.7587	93.6771	238.387	99.0591	92.0819	147.586	95.9108	73.7238	85.5817	60.9341	65.4385	77.3217	128.789	96.7819	75.2335	279.382	443.077	202.293	134.152	215.361	85.7138	219.623	117.804	122.025	128.721	266.868	247.404	143.098	463.055	160.644	392.679	199.517	138.668	170.538	260.945	264.652	309.556	306.977	309.992
Ccalc.v3.02415	0	4.9547	5.51414	2.72013	8.45026	5.14399	11.1009	2.72308	5.10262	8.99498	2.17058	6.40527	10.2532	5.77043	3.01908	6.48729	7.84724	10.6269	7.91092	1.60353	0	1.98261	6.96158	3.72238	2.82126	4.90144	41.7559	8.58212	4.38816	2.13228	9.18362	5.96261	16.3	12.1017	12.2591	9.84754	4.0781	11.357	21.5189	13.6719	13.9531	15.0579	3.81655	1.71395	17.1327	16.5407	13.4589	27.9865	11.7294
Ccalc.v3.02416	2.89702	7.07814	6.73951	10.8805	5.20016	3.85799	2.22017	8.16924	6.80349	0.999443	2.17058	6.40527	16.2343	10.5791	6.03815	19.4619	19.1822	0.664178	5.75339	10.4229	9.13095	7.93043	1.7404	0.744476	4.70209	19.6058	11.5989	4.90407	13.1645	15.9921	0	3.97507	16.3	22.1864	0	4.92377	10.8749	13.6284	14.3459	14.5264	8.96982	20.7046	6.36091	11.1407	10.5432	6.20277	13.4589	13.1187	16.7563
Ccalc.v3.02417	11.5881	2.83126	0	0	0.65002	0	2.96023	4.53847	15.3079	0.999443	2.89411	8.00659	13.671	7.69391	3.01908	16.2182	0	21.9179	0	20.0441	3.04365	21.8087	0	0	5.64251	7.8423	11.5989	3.67805	13.7914	4.26456	3.06121	21.8629	14.8181	4.03389	3.06479	0	0	18.1712	2.39099	14.5264	0	0	2.54437	2.57092	3.95371	6.20277	5.76812	1.74916	5.86471
Ccalc.v3.02418	12.5538	24.7735	11.0283	8.16039	3.90012	24.434	16.2813	24.5077	24.6627	22.9872	12.3	34.4283	12.8165	88.48	10.5668	11.3528	10.463	9.29849	10.0684	21.6476	13.6964	11.8956	12.1828	15.634	35.7359	20.586	77.7124	9.80814	79.6138	71.4315	12.2448	23.8504	8.14998	18.1525	3.06479	17.7256	13.5937	11.357	15.9399	12.8174	10.9631	31.9981	67.4257	41.9917	15.8148	6.20277	13.4589	42.8543	52.7824
Ccalc.v3.02419	385.304	711.353	499.949	576.667	652.62	448.813	408.512	529.186	601.258	700.609	601.252	410.738	468.23	703.031	624.949	356.801	279.013	344.044	535.066	467.429	531.117	422.295	431.618	364.793	466.448	895.983	954.587	611.783	688.314	629.023	355.1	483.965	494.185	483.058	352.45	581.005	565.496	586.022	665.492	655.395	535.199	432.915	569.938	554.462	446.769	471.411	496.058	592.089	676.117
Ccalc.v3.02420	52.1464	72.197	58.2048	78.8838	76.7024	48.8679	43.6634	65.354	59.5305	53.9699	48.4764	46.4382	29.0508	76.9391	67.9292	29.1928	35.7486	55.1268	56.8148	60.9341	36.5238	61.4608	54.8225	40.9462	49.8422	101.95	113.669	47.8147	89.017	69.2992	79.5914	51.676	49.6408	34.2881	49.0366	80.7498	66.6089	54.5136	69.3387	72.6318	44.8491	43.2915	64.8813	51.4184	46.1266	33.0814	51.9131	65.5933	73.7278
Ccalc.v3.02421	4535.77	4028.88	4052.28	3982.27	4781.55	3346.17	2751.54	3638.04	2997.79	3520.04	2788.48	3381.18	2268.52	2773.66	3671.2	3958.87	2577.38	4991.3	3900.08	3845.26	2606.89	3628.17	2569.69	4364.86	3106.2	1387.11	1111.17	1386.63	3731.19	1879.61	2259.17	2425.79	2941.4	1887.86	2246.49	1612.04	1488.5	1585.44	1475.24	1857.66	1525.87	914.769	1736.53	3593.29	1937.32	1656.14	1353.59	1241.03	1603.58
Ccalc.v3.02422	1209.02	1453.85	1620.55	1599.44	1617.9	1381.16	1491.96	1466.83	1312.22	1552.13	1479.62	1535.66	1259.44	1390.67	1304.24	1172.58	1040.2	1164.3	1118.32	1144.12	1104.85	1276.8	1099.06	1355.69	1337.27	1321.43	1376.79	1159.81	1372.24	1465.94	1071.42	1261.09	1261.02	1326.14	1422.06	1077.32	1262.85	1269.71	1252.08	1269.77	1293.65	1564.14	992.302	1296.6	1238.83	1205.41	1340.13	1357.34	1159.54
Ccalc.v3.02423	929.945	1228.76	1160.42	1330.14	1453.44	999.22	923.593	1180.91	801.961	1010.44	857.381	1140.94	980.036	742.463	1126.12	1331.52	1341.01	1257.95	1188.8	1261.18	1141.37	1738.75	771.865	801.801	1347.62	894.022	864.116	988.17	944.708	739.902	655.098	1022.59	1775.95	757.363	695.707	867.568	777.557	704.134	875.9	775.878	633.867	749.132	865.084	1056.65	1022.69	754.67	944.049	894.693	625.848
Ccalc.v3.02424	786.059	656.851	827.734	669.152	979.58	613.421	546.163	665.34	683.751	629.649	773.452	675.756	598.104	677.064	735.145	585.478	571.977	846.827	576.059	808.179	855.266	749.425	574.331	795.101	821.926	508.769	680.854	701.282	1024.95	672.735	551.017	760.233	832.779	702.905	606.828	766.139	583.168	615.55	589.778	665.649	587.025	698.311	648.813	736.997	695.853	705.048	649.875	483.641	641.767
Ccalc.v3.02425	1.93135	12.7406	12.8663	5.44026	3.90012	9.00199	11.8409	7.26155	11.9061	2.99833	8.68234	5.60461	23.9242	2.88522	4.52862	8.10911	16.5664	6.64178	11.5068	13.63	7.60913	25.7739	17.404	5.21133	4.70209	30.3889	17.3983	18.3903	13.1645	23.4551	18.3672	22.8567	29.6363	13.1101	21.4535	17.7256	24.4686	27.2568	29.4889	10.2539	14.9497	24.4691	11.4496	13.7116	6.58951	14.4731	23.0725	11.3695	26.8101
Ccalc.v3.02426	0	0	0	0	0	0	0	0	0	0	0	0	0	0	0	0	0	0	0	0	0	0	0	0	0	0	0	0	0	0	0	0	0	0	0	0	0	0	0	0	0	0	0	0	0	0	0	0	0
Ccalc.v3.02427	3.8627	5.66251	4.90146	5.44026	5.85018	9.00199	2.22017	10.8923	10.2052	2.99833	5.78823	2.40198	5.98104	5.77043	9.05723	8.10911	4.35958	3.98507	2.15752	4.00882	0	7.93043	6.96158	2.97791	3.76167	6.86201	20.878	7.35611	4.38816	11.7276	0	0.993768	8.89088	4.03389	9.19436	4.92377	4.0781	4.5428	9.56396	5.98144	9.96646	5.64672	6.36091	3.42789	3.95371	28.9463	1.92271	10.4949	5.02689
Ccalc.v3.02428	0	0	0	0	0	0	0	0	0	0	0	0	0	0	0	0	0	0	0	0	0	0	0	0	0	0	1.15989	0	0	0	0	0	0	0	0	0	0	0	0	0	0	0	0	0	0	0	0	0	0
Ccalc.v3.02429	0	0	0	0	0	0	0	0	0	0	0	0	0	0	0	0	0	0	0	0	0	0	0	0	0	0.980288	0	0	0	0	0	0	0	0	0	0	0	0	0	0	0	0	0	0	0	0	0	0	0
Ccalc.v3.02430	4.82837	7.07814	6.73951	0	5.20016	3.85799	5.18041	1.81539	2.55131	6.9961	2.89411	4.00329	11.9621	1.92348	4.52862	4.86547	16.5664	5.31343	3.59587	3.20706	0	1.98261	5.22119	6.70029	7.52335	10.7832	6.95932	1.22602	13.7914	7.46299	0	3.97507	5.18635	12.1017	0	7.87803	13.5937	2.2714	2.39099	5.98144	7.97317	5.64672	7.6331	4.28487	9.22532	12.4055	5.76812	5.24747	9.21597
Ccalc.v3.02431	0	0	0	0	0	0	0	0	0	0	0	0	0	0	0	0	2.61575	0	0	0	0	0	0	0	0	0	0	0	0	0	0	0	0	0	0	0	0	0	0	0	0	0	1.27218	0	0	0	0	0	0
Ccalc.v3.02432	306.119	3113.67	601.654	660.992	161.855	1763.1	4728.23	1720.99	2770.72	453.747	675.052	1631.74	1316.68	3016.98	2256.76	1141.76	1204.99	255.044	792.53	310.283	136.964	358.852	2172.01	466.042	89.3397	1191.05	1979.93	1514.13	1319.58	1072.54	6606.08	398.501	283.767	329.771	220.665	3682.98	1930.3	3491.14	3670.97	3549.56	646.824	1803.19	390.56	56.5602	511.346	971.767	2447.61	1652.95	1983.11
Ccalc.v3.02433	0	0	0	0	0	0	0	0	0	0	0	0	0	0	0	0	0	0	0	0	0	0	0	0	0	0	0	0	0	0	0	0	0	0	0	0	0	0	0	0	0	0	0	0	0	0	0	0	0
Ccalc.v3.02434	0	0	0	0	1.30004	0	0	0	0	0	0	0	0	0	0	0	0.871916	0	1.43835	0	0	0	0.870198	0	0	0	0	0	0	0	0	0	0	0	0	0	0	0	0	0	0	0	0	0	0	0	0	0	0
Ccalc.v3.02435	6.75972	22.65	9.80292	21.761	12.3504	10.288	37.743	6.35386	11.0557	11.9933	13.0235	8.00659	7.68991	12.5026	21.1335	17.8401	13.0787	13.2836	21.5752	11.2247	28.9147	27.7565	9.57218	1.48895	5.64251	8.82259	19.7181	3.67805	16.9258	5.33071	6.12241	1.98754	16.3	15.1271	15.3239	5.90852	8.15619	11.357	3.98498	10.2539	3.98659	11.2934	6.36091	19.7104	1.3179	2.06759	15.3817	5.24747	4.18908
Ccalc.v3.02436	25.1075	22.65	22.0566	38.0818	43.5513	16.718	52.5441	21.7847	34.0174	25.9855	23.1529	41.6343	29.9052	27.8904	63.4006	32.4365	87.1916	41.8432	80.5475	28.0618	57.8294	55.513	42.6397	11.1671	13.1659	34.3101	37.1164	17.1642	26.9558	23.4551	45.9181	18.8816	27.4136	33.2796	39.8422	20.6798	19.0311	20.4426	15.9399	28.1982	15.9463	28.2336	16.5384	29.9941	13.179	35.149	32.686	36.7323	13.405
Ccalc.v3.02437	61.8032	60.1642	41.0497	84.324	81.2525	46.2959	88.0669	27.2308	88.4454	69.961	72.3528	67.2553	42.7217	69.2452	173.597	82.713	150.841	74.388	130.89	82.5818	123.268	142.748	83.539	18.6119	31.0338	56.8567	88.1514	38.0065	71.4643	61.8362	64.2853	35.7757	63.718	78.6609	70.4901	55.1462	12.2343	31.7996	56.5868	50.415	79.7317	73.4074	53.4317	70.2718	25.0401	37.2166	23.0725	41.1052	15.9185
Ccalc.v3.02438	541.744	566.251	496.273	519.545	410.163	509.255	610.548	635.386	708.413	551.692	574.481	566.866	522.914	633.786	626.459	439.514	440.318	477.544	551.607	430.548	444.373	442.121	409.863	512.2	447.639	444.07	520.789	484.277	477.683	561.856	517.344	461.109	486.776	465.914	386.163	428.368	532.871	701.863	721.282	522.949	416.598	434.797	538.133	443.055	528.479	438.329	553.739	529.12	468.339
Ccalc.v3.02439	28.0046	21.2344	1.83805	5.44026	5.85018	16.718	7.40058	12.7077	28.9148	14.9916	28.2176	32.0264	24.7786	22.12	52.8339	14.5964	10.463	19.2612	4.31505	40.0882	13.6964	19.8261	24.3655	28.2901	18.8084	83.3245	5.79944	56.3968	84.6288	93.8204	48.9793	80.4952	34.8226	25.2118	42.907	31.5121	25.8279	34.071	41.4438	45.288	41.8592	11.2934	34.3489	51.4184	106.75	130.258	26.9179	57.7221	73.7278
Ccalc.v3.02440	0	1.41563	0	0	0	0	0	0	0	0	0	0	0	0	0	0	0	0	0.719174	0	3.04365	0	0	2.23343	0	0	0	0	0	0	0	0	0	0	0	0.984754	0	0	0	0	0	0	0	0	5.27161	0	0	0	0
Ccalc.v3.02441	2752.17	2281.99	629.838	481.463	999.081	2750.75	1176.69	2310.99	4818.57	2360.68	4327.42	5483.71	3719.35	3655.57	5061.48	3548.55	1586.02	1917.48	2924.16	6372.43	5688.58	3824.45	4338.81	4559.17	1754.82	9590.16	2634.1	6648.69	9970.53	13197.8	4441.81	9707.13	6860.8	3601.26	7217.57	4089.68	5881.97	3825.04	5374.15	5755.85	4363.32	2279.39	4859.74	7381.11	12528	13011.3	7875.41	6987	10676.3
Ccalc.v3.02442	0	0	0	0	0	1.286	0	0.907694	0	0	0	0	0	0	4.52862	0	0	0	0	0	0	0	0	0	0	0	0	0	0	0	0	0	0	0	0	0	0	0	0	0	0	0	0	0	0	0	0	5.24747	2.51345
Ccalc.v3.02443	1776.84	1313.7	1788.42	1490.63	1775.2	1608.78	1782.8	1270.77	1697.47	1590.11	1687.99	1508.44	1577.29	1615.72	1408.4	1508.3	2340.22	1583.4	1190.23	2313.89	2227.95	1885.46	2225.97	1372.81	1832.88	1864.51	3280.16	1451.6	1780.97	1727.15	3076.51	2767.64	1958.96	3377.37	2635.72	1890.73	2348.98	1699.01	1872.15	1612.43	3410.52	3819.07	2856.05	1924.76	2569.91	1742.98	2134.2	2127.85	2729.6
Ccalc.v3.02444	250.11	221.546	234.045	78.8838	202.156	217.334	281.962	202.416	250.879	171.904	175.094	259.413	240.096	273.134	240.017	131.368	117.709	192.612	202.807	194.027	190.228	200.243	184.482	218.132	189.024	396.036	345.646	241.525	204.363	218.559	217.346	209.685	191.154	215.813	288.09	205.814	286.826	283.925	263.009	220.459	212.286	246.573	246.803	188.534	231.951	262.584	213.42	282.489	210.292
Ccalc.v3.02445	736.81	535.815	736.444	598.429	466.714	772.885	825.905	803.309	1293.51	452.747	874.746	769.433	903.992	1029.06	1260.46	510.874	981.777	582.484	586.127	755.262	725.911	697.878	1000.73	504.01	499.362	649.931	1285.16	677.988	703.36	814.532	906.117	561.479	750.539	728.117	738.614	701.145	535.59	974.431	624.049	941.649	819.243	1063.47	904.522	496.187	770.973	632.683	615.266	655.059	767.439
Ccalc.v3.02446	1315.25	931.483	1050.14	1011.89	885.327	1150.97	1137.47	1132.8	1305.42	659.632	1253.15	1084.09	1464.5	1094.46	1283.11	1232.59	1303.51	1174.27	893.934	1164.96	1118.54	1215.34	1498.48	915.706	772.084	808.737	1105.37	898.671	1095.79	1264.44	1481.62	950.043	1329.19	1148.65	1486.42	1310.71	1004.57	1390.1	1047.25	1363.77	1169.07	1419.21	1591.5	1077.22	1278.37	1017.25	942.126	969.907	1084.97
Ccalc.v3.02447	1792.29	1937.99	2671.3	1792.57	1391.04	2797.05	2420.73	2689.5	4165.44	1729.04	3490.3	2945.62	3156.28	2915.99	4356.53	1758.06	3008.11	2579	3484.4	2020.45	2136.64	2741.95	3174.48	2079.32	1539.46	1572.38	2174.79	1689.45	1918.25	2118.42	1934.68	1422.08	1841.89	1459.26	1952.27	1913.38	1599.97	2350.9	1486.4	2807	1979.34	1059.7	2624.51	1957.33	1767.31	1881.51	1351.66	1305.74	1477.07
Ccalc.v3.02448	213.414	229.332	298.376	310.095	370.511	293.208	311.565	268.677	362.286	253.858	279.282	322.666	382.787	278.904	227.94	240.03	416.776	270.321	261.06	294.248	228.274	323.165	317.622	288.857	239.807	494.065	740.008	339.607	309.052	404.068	348.978	351.794	338.594	380.194	380.034	357.466	454.028	370.238	626.44	399.902	473.407	598.552	306.596	407.919	358.469	502.424	538.358	470.523	444.88
Ccalc.v3.02449	633.483	757.361	602.267	557.627	451.114	590.273	669.753	481.078	682.05	642.642	652.622	576.474	850.162	677.064	520.791	502.765	179.615	511.417	601.23	380.838	283.06	315.235	535.172	579.947	384.631	570.527	678.534	548.03	581.745	595.973	795.914	616.136	511.967	481.041	563.921	637.136	638.902	683.692	729.252	617.797	607.954	491.265	667.896	595.596	639.183	671.967	588.348	612.204	511.905
Ccalc.v3.02450	511.808	437.429	498.724	533.145	679.921	424.379	351.528	400.293	471.992	431.759	416.752	400.329	379.369	371.231	317.003	488.169	703.636	622.999	461.71	650.231	561.554	628.486	424.657	699.808	608.451	356.825	288.812	365.353	532.848	378.48	471.426	447.196	529.008	570.795	441.329	450.033	406.45	322.539	416.829	332.397	440.518	372.684	349.85	880.968	421.729	483.816	338.396	308.726	409.692
Ccalc.v3.02451	21.2448	56.6251	39.8244	40.8019	25.3508	10.288	11.8409	19.9693	22.9618	48.9727	21.7058	21.6178	51.2661	15.3878	6.03815	35.6801	6.10341	11.291	22.2944	28.0618	19.7837	47.5826	39.1589	23.0788	23.5105	39.2115	33.6367	36.7805	31.344	49.0425	33.6733	35.7757	27.4136	52.4406	6.12957	57.1157	80.2026	29.5282	43.0378	38.4521	65.7787	116.699	48.3429	16.2825	32.9476	49.6222	28.8406	72.5899	65.3496
Ccalc.v3.02452	16.4165	19.111	28.7961	13.6006	22.1007	7.71599	7.40058	24.5077	17.8592	26.9849	10.1294	14.4119	15.3798	11.5409	12.0763	22.7055	12.2068	13.2836	10.7876	20.8459	18.2619	7.93043	18.2742	12.6561	25.3913	23.5269	17.3983	34.3285	28.2096	34.1165	21.4284	16.8941	22.2272	19.161	39.8422	31.5121	39.4216	27.2568	31.8799	12.8174	36.8759	56.4672	19.0827	9.42671	28.9939	51.6898	49.9904	48.1018	41.053
Ccalc.v3.02453	463.524	927.944	766.466	688.193	1024.43	471.961	396.671	508.309	660.789	1127.37	516.599	518.827	681.839	424.127	481.543	788.206	787.34	369.283	402.018	614.152	955.707	666.156	570.85	437.752	900.921	860.693	823.52	915.835	644.433	753.762	630.609	594.273	791.289	1098.23	579.245	1180.72	1230.23	906.289	687.011	614.379	1034.52	2155.17	913.427	476.477	872.451	988.308	870.986	1334.61	1155.35
Ccalc.v3.02454	5.79405	9.20158	12.8663	29.9214	16.9005	7.71599	18.5015	15.4308	5.95305	18.9894	8.68234	1.60132	4.27217	0	7.54769	6.48729	27.9013	5.9776	23.7328	8.01765	7.60913	7.93043	19.1444	22.3343	26.3317	4.90144	0	1.22602	6.2688	14.926	3.06121	7.95015	3.70453	5.04236	12.2591	11.817	21.7498	9.08561	9.56396	6.83593	9.96646	11.2934	7.6331	6.85579	2.6358	4.13518	7.69083	6.12204	14.2429
Ccalc.v3.02455	170.924	203.85	286.123	293.774	271.058	213.476	268.641	234.185	207.506	213.881	243.829	193.759	236.678	68.2835	221.902	227.055	280.757	209.216	185.547	256.565	200.881	208.174	252.357	209.942	229.462	250.954	271.414	259.916	226.304	229.22	327.549	192.791	211.899	255.144	159.369	329.893	169.921	293.011	333.942	266.601	280.058	440.444	218.815	204.817	206.911	272.922	315.324	279.865	261.398
Ccalc.v3.02456	653.762	789.212	883.488	775.237	641.57	716.301	868.828	583.647	785.803	612.658	706.163	788.649	819.403	815.555	624.949	686.031	540.588	562.559	699.037	560.434	432.199	614.608	691.807	689.385	473.971	924.411	821.2	576.228	549.774	889.162	688.771	599.242	686.08	659.541	625.216	619.41	738.135	838.147	820.907	800.658	680.71	948.649	792.57	460.195	693.217	698.845	801.769	993.52	814.357
Ccalc.v3.02457	559.126	434.598	575.309	459.702	635.72	590.273	517.301	539.17	669.293	453.747	655.517	771.835	619.465	576.082	466.447	436.27	701.892	597.76	347.361	631.791	631.558	705.808	730.966	547.19	549.204	608.759	735.369	470.791	611.835	614.097	544.895	548.56	686.08	663.575	729.419	423.444	462.184	779.091	535.582	651.122	502.31	523.263	418.548	459.338	589.102	599.601	451.836	552.733	520.283
Ccalc.v3.02458	964.709	669.592	708.261	992.847	1153.14	645.571	754.119	675.324	645.481	598.666	735.105	747.015	732.25	573.196	730.617	854.701	907.665	979.663	658.045	861.095	867.441	818.817	838	815.202	842.615	365.647	317.809	403.36	619.984	493.623	593.874	654.893	806.107	627.27	720.225	539.645	390.138	481.537	428.784	581.909	411.615	367.037	501.24	731.855	604.917	527.235	442.222	369.946	460.799
Ccalc.v3.02459	969.537	976.783	914.122	1025.49	896.378	776.743	949.495	737.955	697.358	917.488	767.663	967.997	751.048	739.577	617.401	799.559	922.487	777.088	1045.68	754.461	564.597	622.539	731.836	784.678	888.695	686.201	740.008	582.358	669.508	700.455	606.119	716.507	751.28	716.016	707.966	650.922	660.652	576.936	595.357	565.673	742.502	860.184	637.364	631.589	805.238	810.495	605.653	780.998	685.333
Ccalc.v3.02460	3163.55	3587.2	2998.47	4444.69	3271.55	2880.64	3174.85	2990.85	3258.02	2576.56	2685.74	2201.81	1756.72	2695.75	3435.71	3723.71	2600.93	4184.32	2490.5	3357.79	3250.62	3715.41	2688.91	3297.29	3262.31	1373.38	845.558	1012.69	2126.38	1532.04	2204.07	2672.24	3098.47	1949.38	2534.58	1228.97	1156.82	1367.38	893.434	1333.86	1387.33	937.356	1316.71	2148.43	1955.77	1441.11	1228.61	1219.16	1394.13
Ccalc.v3.02461	1347.12	927.236	904.932	1199.58	997.131	897.627	749.679	686.217	636.126	608.661	820.481	907.146	1136.4	595.316	803.075	1563.44	1490.1	1144.38	1336.23	1453.6	771.566	1086.47	1737.79	902.305	773.024	835.205	1118.13	750.323	857.572	794.275	1582.64	1750.03	1801.14	1909.04	1872.58	1240.79	549.184	717.763	602.53	660.522	2099.93	1278.04	2334.46	982.091	2116.55	829.104	1124.78	922.679	850.383
Ccalc.v3.02462	271.355	405.577	464.413	418.9	398.462	291.922	385.57	296.816	447.329	366.795	307.499	304.25	463.958	378.925	291.341	460.598	486.529	381.902	358.149	379.235	426.111	384.626	518.638	381.172	277.423	508.769	737.688	441.366	500.25	490.425	437.753	516.76	553.457	707.948	459.718	551.462	656.573	631.45	624.049	508.422	814.26	880.888	585.204	544.178	628.639	508.627	557.585	794.991	629.199
Ccalc.v3.02463	2305.07	2416.48	2540.79	2361.07	2373.22	2111.61	2698.25	1789.97	2014.68	2400.66	1925.31	2096.12	2154.03	2067.74	1917.11	1806.71	1212.84	1985.89	2689.71	1734.22	1756.19	1730.82	2143.3	2272.14	1830.05	1994.89	2055.32	1767.92	1967.15	1929.72	1910.19	2617.59	2087.88	2041.15	2221.97	1741.05	2176.34	1830.75	2095.3	1911.5	1803.93	2151.4	1815.4	2279.55	2438.12	2028.31	1801.58	1959.05	2211
Ccalc.v3.02464	1046.79	863.533	765.853	835.08	936.029	940.065	1344.69	1108.29	932.929	595.668	1313.93	1262.64	1226.11	1056.95	1095.93	1047.7	1063.74	1309.76	1031.3	1147.33	934.401	795.025	1325.31	1322.19	915.027	1272.41	931.389	951.39	1080.11	1269.77	1010.2	1035.51	1241.02	986.286	1207.53	1040.89	989.618	1360.57	925.313	1107.42	910.935	946.767	1333.25	1078.07	1219.06	1159.92	969.044	815.981	1082.46
Ccalc.v3.02465	967.606	1190.54	1106.5	805.158	974.38	958.069	1343.95	1101.03	1106.42	1106.38	1057.8	943.176	1132.98	1311.81	1046.11	961.741	772.518	1107.19	1078.76	1172.98	1024.19	923.895	1016.39	1053.43	988.38	1021.46	1170.33	1289.77	1310.18	1028.83	1233.67	1243.2	1055.05	1102.26	1029.77	1073.38	1154.1	1319.68	1338.16	1144.16	864.092	813.128	1008.84	1388.3	1021.37	1033.8	995.962	940.171	1290.24
Ccalc.v3.02466	10745.1	9578.84	6569.79	6949.93	5475.12	11120	9851.66	12293.8	15642.9	9467.72	14792.5	10805.7	18338.7	14141.4	16967.2	12942.1	15329.2	9922.82	7956.95	15408.3	14513.7	11368.3	12718.8	7997.16	10747.1	12237.9	16907.7	19477.7	15938.4	15709.6	16778.5	16558.2	10806.1	16214.2	16451.8	11336.5	10794.7	20499.4	12838	17389.8	11412.6	7807.53	14153	12072.2	11685.8	11481.3	10963.3	9441.94	15148.5
Ccalc.v3.02467	2729.96	1618.77	3332.38	1876.89	1927.96	3573.79	1702.13	2347.3	3778.49	1686.06	3168.33	2588.53	3426.28	3036.21	3307.4	2233.25	1620.02	3230.56	3148.55	2661.06	3134.96	3390.26	2995.22	2780.62	1628.8	2626.19	2928.72	3139.83	3505.51	3279.45	3716.3	3370.86	3519.31	1894.92	2672.49	2688.38	2944.39	3091.38	2670.74	3953.73	2528.49	937.356	2862.41	3673.84	2890.16	2489.38	1895.79	1599.6	2414.58
Ccalc.v3.02468	193.135	208.805	185.643	440.661	286.659	142.746	362.629	158.846	176.891	153.914	200.417	198.563	196.52	156.763	122.273	248.139	288.604	246.41	373.971	201.243	191.75	228	231.473	212.92	258.615	186.255	197.181	139.766	121.615	165.252	149.999	210.679	214.863	173.457	159.369	121.125	100.593	170.355	194.467	218.75	168.433	167.519	214.999	146.542	112.022	155.069	198.039	199.404	155.834
Ccalc.v3.02469	315.776	301.529	307.567	228.491	200.206	397.373	327.846	401.201	308.708	327.817	370.446	405.934	302.47	339.494	291.341	205.972	152.585	268.992	299.896	270.996	228.274	214.122	307.18	378.938	319.742	354.864	280.693	259.916	308.425	311.313	296.937	284.218	342.299	319.686	291.155	279.67	281.389	306.639	330.754	270.874	413.608	378.33	304.052	274.231	383.51	266.719	276.87	343.709	380.368
Ccalc.v3.02470	216.311	275.34	376.8	446.101	320.46	342.075	298.243	258.693	299.354	313.825	396.493	277.829	495.572	343.341	268.698	304.903	393.234	312.828	176.198	299.86	301.321	390.574	394.2	283.645	246.39	881.279	1274.72	473.243	386.158	673.801	355.1	352.788	370.453	572.812	278.896	499.27	477.137	679.149	844.02	502.441	639.847	1039	290.058	289.657	603.599	711.251	771.005	1008.39	752.358
Ccalc.v3.02471	28.0046	43.8845	15.3171	87.0442	50.7016	9.00199	28.8623	16.3385	19.56	17.99	7.95881	12.0099	352.027	38.4696	13.5858	317.877	30.5171	43.1716	127.294	88.9959	311.974	156.626	129.659	13.4006	42.3188	308.791	117.149	194.937	141.048	118.342	52.0405	351.794	180.781	98.8303	58.2309	229.448	301.779	281.654	302.062	190.552	96.6747	95.9943	83.9641	71.9857	507.392	318.409	149.971	162.671	290.722
Ccalc.v3.02472	2.89702	5.66251	7.96487	10.8805	14.3004	2.572	6.66052	1.81539	8.50436	14.9916	0.723528	2.40198	1.70887	2.88522	7.54769	9.73094	4.35958	9.96267	8.63009	0.801765	12.1746	11.8956	3.48079	5.21133	4.70209	5.88173	24.3576	18.3903	4.38816	8.52913	18.3672	5.96261	6.66816	7.05931	3.06479	13.7866	16.3124	2.2714	7.17297	9.3994	3.98659	5.64672	1.27218	10.2837	27.676	10.338	0	6.99662	7.54034
Ccalc.v3.02473	769.643	627.831	806.903	1107.09	1046.53	745.879	681.594	653.54	665.892	623.652	683.011	650.135	437.471	553.962	564.567	668.191	757.695	945.126	729.962	793.747	713.736	939.756	707.471	809.246	852.96	322.515	399.001	380.065	714.016	363.554	749.996	663.837	789.807	587.94	600.698	434.277	346.638	413.395	395.31	428.955	646.824	385.859	376.566	790.129	516.618	446.599	365.314	379.567	391.26
Ccalc.v3.02474	844	634.201	828.959	791.558	999.081	721.445	691.214	706.186	691.405	672.625	753.193	792.652	657.915	642.442	674.764	794.693	993.984	896.641	818.42	933.254	1007.45	967.512	809.284	799.568	867.066	679.339	730.729	621.591	860.08	717.513	841.832	890.416	1009.12	830.981	836.687	849.843	674.245	722.306	719.688	740.844	770.408	796.188	835.824	1067.79	739.343	731.927	584.503	653.31	769.952
Ccalc.v3.02475	14546	11000.1	9592.77	9577.58	10361.3	9101.01	10633.9	9499.02	8557.09	10184.3	9408.76	9888.94	8982.67	9372.15	10290.5	10392.6	8277.97	13721.3	11209.8	11091.6	9934.48	12002.7	11450.1	12106.7	10480	10727.3	9270.98	9374.13	12529.5	10829.9	13683.6	15108.3	14627	13243.3	14076.6	10861.8	10749.9	9975.99	12904.2	9038.81	15119.1	9898.7	14819.7	16308.2	14145	12242.2	12493.7	11491.1	11024.8
Ccalc.v3.02476	384.339	557.757	571.02	383.538	728.673	560.695	572.805	507.401	324.016	591.67	323.417	535.641	275.128	414.51	377.385	298.415	402.825	221.836	608.422	337.543	257.189	366.782	228.862	396.806	643.246	477.4	298.091	286.888	262.036	284.66	226.529	204.716	266.726	353.974	281.96	315.121	314.013	345.253	326.769	328.979	328.893	504.44	400.738	246.808	193.732	401.112	407.614	530.869	399.638
Ccalc.v3.02477	0	1.41563	0	0	0	0	0.740058	0	0	0	0	0.800659	0	0	0	0	6.10341	0.664178	0.719174	0	6.0873	0	0.870198	0	2.82126	0.980288	0	0	0	0	3.06121	1.98754	1.48181	1.00847	0	6.89328	0	4.5428	0.796997	2.56347	0	0	1.27218	0	0	2.06759	0	0	0
Ccalc.v3.02478	8.69107	10.6172	11.641	0	14.3004	9.00199	11.1009	19.0616	5.95305	11.9933	5.78823	8.80725	0.854435	8.65565	1.50954	4.86547	4.35958	2.65671	12.226	3.20706	3.04365	1.98261	4.35099	8.93372	7.52335	3.92115	4.63955	11.0342	3.76128	9.59527	0	4.96884	3.70453	4.03389	3.06479	5.90852	6.79683	4.5428	3.18799	7.69042	3.98659	15.0579	10.1775	2.57092	7.90741	6.20277	9.61353	7.8712	6.70252
Ccalc.v3.02479	35.73	65.1189	64.3317	16.3208	55.9017	88.7339	91.0272	115.277	164.134	58.9671	123	123.301	74.3358	63.4748	96.6105	53.5202	80.2163	45.8283	190.581	76.9694	42.6111	81.2869	59.1735	91.5706	67.7101	144.102	49.8752	73.5611	85.2557	67.1669	52.0405	102.358	100.022	30.2542	39.8422	36.4359	73.4057	79.499	56.5868	64.0868	49.8323	47.056	110.68	59.1312	30.3118	10.338	73.0628	87.4578	69.5387
Ccalc.v3.02480	29.9359	41.761	33.6975	10.8805	34.4511	47.5819	43.6634	61.7232	65.4836	42.976	66.5646	60.0494	40.1584	36.5461	70.9483	29.1928	40.9801	27.2313	104.28	40.0882	27.3929	23.7913	33.9377	33.5014	31.0338	70.5807	39.4362	33.1025	33.8515	43.7118	27.5509	36.7694	64.4589	27.2288	55.1662	24.6189	40.781	40.8852	27.0979	41.0156	43.8524	11.2934	41.982	15.4255	19.7685	12.4055	32.686	41.1052	65.3496
Ccalc.v3.02481	0	0	0	0	0	0	0	0	0	0	0	0	0	0	0	0	0	0	0.719174	0	0	0	0	0	0	0	0	0	0	0	0	0	0	0	0	0	0	0	0	0	0	0	0	0	0	0	0	0	0
Ccalc.v3.02482	343.78	361.693	470.54	440.661	390.662	441.097	423.313	400.293	335.922	397.778	367.552	405.934	322.122	360.652	306.436	387.616	516.174	463.596	374.69	436.962	381.978	533.321	325.454	411.695	417.546	285.264	346.806	283.21	323.47	273.998	303.059	350.8	340.076	383.22	294.22	295.426	198.467	283.925	274.964	281.982	403.642	308.687	400.738	350.502	288.621	289.463	301.865	307.851	278.155
Ccalc.v3.02483	570.714	673.839	681.916	405.299	510.266	498.967	619.429	619.047	521.317	614.657	618.617	586.082	616.047	608.781	572.115	467.085	231.058	460.275	568.867	412.107	321.105	432.208	575.201	566.546	401.559	683.261	633.298	599.523	559.177	702.587	370.406	608.186	517.894	486.084	517.949	581.99	695.995	722.306	613.688	561.401	589.018	700.193	562.305	556.176	611.507	564.452	636.416	633.194	650.145
Ccalc.v3.02484	496.357	324.179	265.292	519.545	339.961	339.503	654.211	323.139	310.409	285.841	732.934	417.944	1209.02	527.995	576.644	626.024	324.353	545.954	286.231	520.345	894.834	787.095	932.852	360.327	441.997	844.028	969.666	1108.32	946.589	1133.31	771.424	1360.47	1113.58	1156.72	1366.89	1416.08	1525.21	1083.46	1832.3	976.684	1187.01	1261.1	1054.64	516.755	1665.83	1436.98	1082.48	982.151	626.686
Ccalc.v3.02485	3684.05	2792.33	2630.86	2989.42	2512.98	2898.64	2749.32	3144.25	3009.69	2827.42	2999.02	2435.6	3521.98	3086.22	2843.97	3134.98	2509.37	3650.99	2755.88	2432.55	2905.17	3614.29	3197.98	2736.69	2828.78	2952.63	4437.73	3136.15	3954.99	3305.04	3462.22	3683.9	3257.77	3265.43	3821.79	2896.16	3310.05	2709.78	3045.33	3269.28	3290.93	2806.42	3975.57	3597.57	3472.67	3215.1	3207.07	2703.32	3054.68
Ccalc.v3.02486	1265.03	1189.13	1429.39	1115.25	1119.98	1260.28	1377.99	1404.2	1361.55	1120.38	1238.68	1473.21	1307.28	1245.45	1501.99	1101.22	1077.69	1298.47	1241.29	1202.65	1200.72	1161.81	1348.81	1302.09	1259.22	1515.52	1511.33	1413.6	1255.64	1433.96	1570.4	1276	1319.56	1227.31	1173.81	1300.86	1328.1	1496.85	1398.73	1531.25	1229.86	1214.04	1591.5	1303.46	1257.28	1120.63	1484.33	1324.11	1325.42
Ccalc.v3.02487	1370.29	1519.68	1281.12	1207.74	1217.49	1120.1	1686.59	1170.02	1090.26	1404.22	1299.46	1516.45	1485.86	1468.58	1124.61	1305.57	867.556	1339.65	1841.09	1064.74	1013.54	1034.92	1380.13	1449.5	1110.63	1088.12	769.005	818.98	1089.52	1150.37	1252.03	1102.09	1169.15	1064.95	983.797	900.065	1020.88	1001.69	992.261	973.266	970.734	999.47	1245.47	1341.16	1043.78	915.942	1115.17	1203.42	987.785
Ccalc.v3.02488	5851.02	3682.76	4093.94	4741.19	4847.2	4290.09	3039.42	4223.5	2985.88	4398.55	3473.66	3949.65	2488.97	3484.38	3470.43	4558.94	2931.38	6476.4	4207.17	4519.55	6301.88	6132.2	6207.99	5148.8	4969.17	3415.32	2199.15	4598.79	5590.52	4670.76	5338.74	6533.03	7768.41	9305.18	9175.97	5153.22	4004.69	2943.74	3514.76	3861.45	6518.07	3100.05	6236.24	6220.77	7347.31	4933.27	3512.78	3404.73	5036.95
Ccalc.v3.02489	460.627	337.627	373.736	331.856	477.115	336.931	251.62	328.585	225.366	467.739	213.441	329.871	127.311	207.736	267.188	249.761	404.569	451.641	162.533	311.085	235.883	444.104	321.103	515.178	318.802	250.954	208.78	208.423	340.396	234.551	287.753	156.022	317.849	308.593	272.766	246.189	193.03	183.984	247.069	247.802	208.299	220.222	185.739	387.352	152.877	223.3	213.42	250.129	206.103
Ccalc.v3.02490	3523.75	3011.04	3132.65	2374.67	2650.78	4498.42	3825.36	5654.93	3511.45	2468.62	3223.32	4370	3906.47	3312.23	3361.74	4260.53	2188.51	3577.93	4598.4	2924.84	2987.34	3001.67	3023.07	5574.64	4426.55	3813.32	3577.09	2789.19	3343.78	3347.68	3263.25	3693.84	3331.86	2376.97	2942.2	2823.29	3199.95	3066.39	2633.28	2842.04	2481.65	1618.73	4070.98	2847.72	3763.93	2592.76	3914.63	3281.42	3345.4
Ccalc.v3.02491	280.046	320.64	315.531	503.224	393.912	339.503	409.992	256.877	336.773	477.734	319.076	602.896	413.546	325.068	276.246	398.968	463.859	288.253	404.895	399.279	398.718	513.495	383.757	323.103	355.478	578.37	643.737	323.669	350.426	393.406	229.59	305.087	347.485	389.27	263.572	374.207	289.545	501.98	348.288	372.558	356.799	370.801	482.157	307.653	316.297	446.599	613.343	470.523	344.342
Ccalc.v3.02492	12.5538	32.5594	27.5707	2.72013	20.8006	10.288	23.6819	11.8	38.2696	26.9849	31.1117	18.4152	23.0697	8.65565	16.6049	55.142	94.1669	18.597	35.9587	32.0706	35.002	27.7565	33.0675	10.4227	26.3317	53.9158	62.6339	35.5545	22.5677	28.7858	21.4284	20.8691	27.4136	36.305	3.06479	39.3902	32.6248	36.3424	39.0528	40.1611	55.8122	111.052	40.7098	13.7116	32.9476	47.5546	46.145	92.7052	38.5395
Ccalc.v3.02493	0	0	0	0	0	0	0	0	0	0	0	0	0	2.88522	0	0	0.871916	0	0	0	0	0	0	0	0	0	0	0	0	1.06614	0	0	0	0	0	0	0	0	0.796997	0	0	0	0	0	0	0	0	0	0
Ccalc.v3.02494	0	0	0	0	0	0	0	0	0	0	0	0	0	0	0	0	0	0	0	0	0	0	0	0	0	0	0	0	0	0	0	0	0	0	0	0	1.35937	0	0	0	0	0	0	0	0	0	0	0	0
Ccalc.v3.02495	146.783	181.2	287.348	146.887	262.608	154.32	248.66	128.893	113.108	237.867	48.4764	172.942	98.26	152.917	128.311	137.855	219.723	71.0671	201.369	58.5288	62.3949	79.3043	114.866	58.8136	120.374	48.0341	41.7559	95.6294	65.8224	47.9764	70.4077	35.7757	40.7499	79.6693	24.5183	47.2682	24.4686	52.2422	54.1958	75.1952	59.7988	39.527	64.8813	19.7104	36.9013	68.2305	53.8358	32.3594	25.1345
Ccalc.v3.02496	0	0	0	0	0	0	0	0	0	0	0	0	0	0	0	0	0	0	0	0.801765	0	0	0	0	0	0.980288	6.95932	0	0	0	0	0	0	0	0	0	0	0	0	0	0	0	0	0	0	0	0	0	0
Ccalc.v3.02497	0	0	0	0	0	0	0.740058	0.907694	0	0	0	0	0	0	0	3.24365	0	0	0	0.801765	0	0	0	0	0	0	0	0	0	2.13228	0	0	0	0	0	1.96951	0	0	0	0	0	0	0	0	0	0	0	0	0
Ccalc.v3.02498	0	0	0	0	0	0	0	0	0	0	0	0	0	0	0	0	0	0	0	0	0	0	0	0	0	0	0	1.22602	0	0	0	0.993768	0	0	0	0	2.71873	0	0	0	0	0	0	0	0	0	0	0	0
Ccalc.v3.02499	485.734	916.619	846.115	1044.53	978.93	545.263	733.398	871.386	795.158	800.553	944.204	775.838	962.948	778.047	774.393	937.414	525.765	791.036	971.605	508.319	543.292	672.104	966.79	691.618	388.393	479.361	412.92	769.939	598.044	666.338	621.425	1249.17	901.684	562.728	729.419	1228.97	959.712	790.448	818.516	1247.56	470.417	383.977	568.666	599.024	917.26	824.968	551.817	411.926	767.439
Ccalc.v3.02500	119.744	215.175	240.784	171.368	201.506	131.172	116.929	215.123	187.096	160.91	204.035	154.527	138.418	169.266	126.801	108.662	84.5759	122.209	190.581	107.436	103.484	99.1304	142.712	153.362	122.254	57.837	84.6718	123.828	78.9869	101.283	140.815	78.5077	111.136	109.924	39.8422	97.4907	88.3587	111.299	100.422	150.39	94.6814	105.405	66.1535	66.8439	102.796	130.258	69.2174	108.448	66.1874
Ccalc.v3.02501	4.82837	2.83126	5.51414	0	5.85018	7.71599	4.44035	3.63078	3.40174	2.99833	1.44706	5.60461	0	0	0	0	2.61575	1.32836	1.43835	5.61235	1.52183	0	1.7404	4.46686	0.940418	0	0	1.22602	0.62688	1.06614	0	0	0.740907	0	0	0.984754	1.35937	0	0.796997	0.854491	0	0	0	1.71395	1.3179	4.13518	5.76812	3.49831	4.18908
Ccalc.v3.02502	86.9107	43.8845	98.0292	76.1636	404.313	60.4419	32.5626	82.6001	50.1757	110.938	60.7764	79.2652	29.9052	48.087	72.4579	50.2765	132.531	135.492	78.39	101.824	103.484	138.782	43.5099	104.971	97.8035	90.1865	93.9509	109.116	91.5245	61.8362	104.081	89.4392	117.804	134.127	73.5549	144.759	131.858	106.756	93.2486	81.1767	94.6814	182.577	33.0767	250.236	63.2593	109.582	209.575	130.312	101.376
Ccalc.v3.02503	13540.7	10281	12468.1	10973	16794.6	7771.29	9076.81	8089.37	6134.2	12424.1	6670.21	7784.81	5880.22	5610.79	6889.53	8616.75	8849.08	16405.9	11326.3	10391.7	10304.3	10547.5	8589.72	13884.5	10702.9	6582.63	4108.32	7076.57	9798.14	6674.04	10264.2	9915.82	13529.7	11425	9571.33	8961.26	7729.35	5948.8	6538.56	6678.7	9450.2	8264.92	7668.72	16413.6	8014.16	8121.49	6591.04	6583.82	7746.44
Ccalc.v3.02504	957.949	983.861	700.909	1041.81	755.323	631.425	2052.92	796.048	613.165	904.496	758.981	706.982	938.169	792.473	744.203	969.85	565.002	963.058	1009	887.554	951.141	872.347	934.592	948.463	859.542	1179.29	890.793	989.396	1082	1054.41	774.485	1754.99	1071.35	844.092	925.566	1023.16	1121.48	1639.95	2114.43	1025.39	797.317	624.904	804.019	1598.26	1207.2	1224.01	1161.31	1117.71	1116.81
Ccalc.v3.02505	8289.35	5394.25	3231.9	2059.14	1933.16	6433.85	6054.42	6591.67	6969.32	4341.58	5100.15	5562.18	5623.89	7159.19	7378.63	2087.29	1734.24	4554.27	4736.48	3288.04	2200.56	3225.7	5449.18	4731.15	4036.28	4405.41	11128	5997.68	5700.22	7155.94	7126.49	6823.21	3191.83	1936.27	4848.49	3825.77	6567.09	8336.04	8676.91	6427.48	5023.1	3689.19	7353.22	5614.03	7319.63	5078	5033.65	4635.26	7553.75
Ccalc.v3.02506	303.222	438.137	387.215	427.06	466.064	1170.26	544.683	794.232	1231.43	445.751	1455.74	564.464	915.954	1434.91	603.815	523.849	565.874	622.335	362.464	866.708	470.244	672.104	605.658	346.181	584	430.346	468.594	413.168	1074.47	535.203	401.018	432.289	449.73	330.779	511.819	387.008	550.543	674.606	604.124	947.631	323.91	255.985	456.714	539.036	326.84	283.26	278.792	299.98	346.018
Ccalc.v3.02507	131.332	175.538	203.411	176.808	175.505	363.937	255.32	282.293	357.183	190.894	549.158	248.204	280.255	357.767	197.75	188.131	304.299	228.477	159.657	306.274	302.843	352.904	231.473	157.084	285.887	227.427	256.335	262.368	378.636	233.485	284.692	192.791	231.163	233.966	199.211	278.685	161.764	299.825	271.776	327.27	195.343	205.164	185.739	179.107	181.871	163.34	196.116	171.417	184.319
Ccalc.v3.02508	756.123	1077.29	711.937	1759.92	954.88	1041.66	1093.81	1058.37	1366.65	810.548	1353	805.463	1391.87	2124.48	1379.72	2247.85	1689.77	980.327	1045.68	974.144	1330.08	1429.46	1548.95	720.653	1211.26	2152.71	3429.79	1037.21	843.781	930.741	2323.46	823.834	660.148	773.498	1017.51	962.105	1048.07	933.546	1224.98	1094.6	1042.49	1174.52	2350.99	1331.74	745.933	680.237	2749.47	2951.7	1418.42
Ccalc.v3.02509	3620.31	2852.49	3475.75	2731.01	4286.23	2508.98	2141.73	2688.59	2080.17	3454.07	2337.72	2392.37	1875.48	2234.12	2443.94	3063.62	2456.19	4226.17	4128.78	4039.29	3320.62	3148.38	2544.46	3671.76	3184.26	1953.71	1043.9	2301.24	3367.6	2201.58	2448.97	3038.94	3271.1	3302.75	2920.74	2934.57	2528.42	1776.24	1918.37	1898.68	2697.92	2062.94	2303.92	5315.8	2925.74	2536.93	1861.18	1506.9	2045.11
Ccalc.v3.02510	0	1.41563	0	0	0	0	0	0	0	0.999443	0	0	0	0	0	0	0.871916	0.664178	0	0	0	0	2.61059	0	0	0	0	0	0	0	0	0.993768	0	0	0	0	0	0	0	0	0	0	0	0	0	0	0	0	0
Ccalc.v3.02511	445.176	1770.24	908.608	660.992	1641.95	700.869	2294.18	775.171	4554.94	516.712	1121.47	435.558	473.357	2500.52	3601.76	681.166	534.485	1443.92	2133.07	489.878	388.066	1542.47	985.934	821.157	864.245	370.549	300.411	438.914	445.712	261.205	887.75	210.679	444.544	200.686	450.524	509.118	504.325	720.034	412.844	336.67	300.987	376.448	161.567	627.304	343.973	339.085	442.222	505.506	627.524
Ccalc.v3.02512	1510.32	1345.55	1412.23	1213.18	1753.75	1201.12	1164.11	1159.13	851.287	1568.13	989.787	1049.66	872.378	988.668	861.947	1253.67	1226.79	1562.81	1572.12	1411.91	1161.15	1326.36	1081.66	1543.3	1161.42	786.191	837.439	795.685	1239.97	867.839	1016.32	1101.1	1132.85	1137.56	940.89	875.446	875.431	551.951	700.56	722.9	1110.26	933.591	1020.29	1358.3	825.007	1006.92	872.909	800.239	871.328
Ccalc.v3.02513	1038.1	985.277	1007.25	1267.58	1036.78	931.063	1303.98	831.448	976.301	869.515	878.363	746.214	1146.65	1073.3	801.565	1224.48	1062.87	1225.41	901.125	1116.06	1062.23	1052.76	1060.77	926.873	858.602	1259.67	2000.81	1191.69	1039.37	1226.06	1457.13	1315.75	1078.76	1079.07	1078.8	1222.08	1298.19	1406	1582.04	1180.91	1021.56	1289.33	1125.88	944.384	1302.09	1230.22	1490.1	1264.64	1247.51
Ccalc.v3.02514	15788.8	15303.6	11486	13456.5	13367	13725.5	12517.3	14116.5	12813.5	11756.4	14018.4	14222.1	13946.9	12615.1	16404.2	16309.1	12057.7	15422.9	14608.6	13676.5	15606.3	16735.2	14856.9	14926	13263.7	10195	10211.6	11192.3	13516.8	10376.8	15498.9	13868	15946.5	12029.1	13791.5	12096.7	12224.8	9265.05	9870.01	11275	9370.47	7828.24	12757.4	15030.5	12977.4	10069.2	9848.1	8727.41	11829.1
Ccalc.v3.02515	494.425	609.428	531.808	660.992	763.124	455.243	495.839	448.401	455.834	505.718	603.422	518.827	494.718	392.39	457.39	723.333	660.04	512.081	445.169	521.147	607.208	785.112	533.431	557.613	400.618	514.651	461.635	442.592	577.357	491.491	560.201	459.121	579.389	588.948	557.791	556.386	458.106	599.65	565.071	485.351	451.481	434.797	450.353	440.484	545.612	415.586	519.131	502.008	467.501
Ccalc.v3.02516	7273.46	6211.77	6215.05	5326.01	7537.63	5383.19	4868.84	6421.93	5541.44	5988.66	5630.5	5710.3	5371.83	5071.25	5943.05	6245.64	3574.86	7905.71	5909.46	6349.17	5270.08	5630.6	5636.27	7506.55	5686.71	4343.66	2774.45	4232.21	7394.68	5354.16	5519.36	6329.31	6570.36	3503.43	4912.85	4791.81	4378.52	4813.1	4562.01	4966.3	3140.43	2546.67	3434.89	7441.1	5259.75	4602.46	3766.58	3292.79	4463.04
Ccalc.v3.02517	3932.23	4877.54	3753.91	3397.44	4009.32	4399.4	5293.64	4071.01	4246.23	4039.75	5489.41	4410.03	5839.21	5585.78	4818.45	3994.55	3971.58	4605.41	3749.06	4804.17	4748.1	4133.74	5437.87	4383.48	5350.04	6364.03	8195.76	5345.44	5161.1	4776.31	5586.7	6036.15	4646.23	3430.82	4483.78	4288.6	6069.57	6078.27	6898.01	6055.78	4594.54	4724.42	5540.36	5025.29	6061.03	5625.91	6533.36	6470.13	6193.13
Ccalc.v3.02518	9.65675	9.20158	8.57755	24.4812	22.7507	12.86	10.3608	8.16924	9.3548	7.99554	3.61764	8.00659	11.9621	0.961739	1.50954	12.9746	11.3349	3.32089	13.6643	5.61235	3.04365	1.98261	1.7404	3.72238	17.8679	10.7832	17.3983	13.4862	6.89568	13.8598	0	1.98754	4.44544	2.01695	0	4.92377	6.79683	6.8142	4.78198	6.83593	7.97317	11.2934	1.27218	0	9.22532	2.06759	3.84541	10.4949	10.0538
Ccalc.v3.02519	0	2.83126	1.83805	0	9.10028	10.288	1.48012	4.53847	5.95305	0.999443	0	5.60461	7.68991	1.92348	3.01908	0	1.74383	1.32836	2.8767	1.60353	3.04365	3.96521	0.870198	5.21133	5.64251	8.82259	11.5989	9.80814	1.25376	3.19842	0	5.96261	4.44544	1.00847	3.06479	0.984754	4.0781	2.2714	7.96997	1.70898	1.99329	0	0	1.71395	3.95371	6.20277	3.84541	6.12204	11.7294
Ccalc.v3.02520	0	0	0	0	0	0	0	0	0	0	0.723528	0	0	0	0	0	0	0	0	0	0	0	0	1.48895	0	0	0	0	0	0	0	0	0	0	0	0	0	0	0	0	0	0	0	0	0	0	0	0	0
Ccalc.v3.02521	10779.8	5342.58	3755.74	4393.01	1209.04	5017.96	3852.74	6800.44	8839.43	3554.02	7429.19	7180.31	13396.7	6800.46	10150.1	7294.96	5579.39	5381.84	5992.88	9398.29	9003.12	6157.98	16315.3	4792.94	3295.23	7682.52	5922.38	9312.83	8764.41	12885.4	13356	10152.3	11264.7	9913.29	13668.9	10076	9556.34	9337.73	9412.53	14384.5	10293.4	7764.24	14445.6	7625.35	12716.4	11123.6	7462.02	6425.52	11620.5
Ccalc.v3.02522	0	0	0	0	0	1.286	0	0.907694	0.850436	0	0	0	0	3.84696	0	0	0	0	0	1.60353	0	0	2.61059	0	1.88084	2.94086	0	0	3.1344	2.13228	0	0.993768	0.740907	0	0	0	4.0781	0	1.59399	0.854491	0	0	1.27218	0.856973	2.6358	8.27036	0	0	0
Ccalc.v3.02523	930.91	904.586	799.551	884.042	1138.84	663.575	749.679	790.601	641.229	815.545	531.793	693.371	545.984	610.704	579.663	793.071	842.271	1091.24	819.859	792.945	923.748	878.295	685.716	922.406	905.623	557.784	456.996	538.222	731.569	627.957	630.609	906.317	751.28	740.219	625.216	627.288	700.073	733.663	817.719	571.655	642.837	617.375	522.867	1085.79	622.05	583.06	542.203	541.364	571.39
Ccalc.v3.02524	36.6956	7.07814	8.57755	10.8805	42.9013	10.288	17.7614	20.877	11.9061	13.9922	6.51175	1.60132	36.7407	33.6609	1.50954	56.7638	29.6451	1.99253	0.719174	29.6653	97.3968	43.6174	18.2742	7.44476	17.8679	30.3889	13.9186	51.4927	78.36	44.7779	55.1017	157.015	56.3089	35.2965	30.6479	25.6036	88.3587	27.2568	53.3988	78.6132	35.8793	35.7626	5.08873	49.7044	80.3921	111.65	42.2995	27.1119	52.7824
Ccalc.v3.02525	29.9359	8.49377	10.4156	0	28.6009	1.286	17.0213	17.2462	2.55131	3.99777	5.78823	0	47.8483	39.4313	0	19.4619	31.389	4.64925	0	16.8371	63.9167	27.7565	0	0.744476	7.52335	18.6255	13.9186	93.1773	34.4784	7.46299	45.9181	99.3768	34.8226	42.3558	73.5549	15.7561	123.702	0	65.3537	60.6689	63.7854	54.585	0	57.4172	57.9877	126.123	1.92271	6.12204	20.1076
Ccalc.v3.02526	11.5881	8.49377	9.80292	0	5.85018	0	8.8807	8.16924	60.381	3.99777	11.5765	10.4086	70.9181	56.7426	9.05723	1.62182	13.0787	12.6194	6.47257	16.0353	19.7837	29.7391	15.6636	8.93372	6.58293	6.86201	0	34.3285	79.6138	24.5212	27.5509	56.6448	42.9726	69.5846	18.3887	46.2834	21.7498	40.8852	14.3459	23.0713	38.8692	30.1158	24.1715	7.71276	147.605	41.3518	17.3044	14.8678	90.4841
Ccalc.v3.02527	479.94	291.619	482.181	467.862	492.715	185.184	534.322	339.478	1055.39	54.9693	342.229	376.31	1964.35	637.633	406.066	669.813	726.306	476.88	583.97	574.865	595.034	1147.93	1246.99	329.059	447.639	494.065	286.492	679.214	888.916	429.655	584.69	1043.46	906.129	1220.25	802.974	563.279	454.028	967.617	259.821	599.853	867.082	2198.46	1611.86	626.447	3002.18	1139.24	349.933	344.584	1927.81
Ccalc.v3.02528	250.11	94.1392	363.933	106.085	408.213	72.0159	98.4277	153.4	242.374	164.908	129.512	101.684	309.305	190.424	185.673	201.106	176.999	257.701	80.5475	220.485	269.363	931.825	154.895	149.64	149.527	132.339	35.9565	278.306	556.67	141.797	220.407	804.952	942.434	682.736	275.831	104.384	545.105	181.712	64.5567	168.335	331.883	190.106	171.745	195.39	931.757	407.315	119.208	88.3323	416.394
Ccalc.v3.02529	13.5194	10.6172	14.0917	2.72013	9.10028	0	8.14064	8.16924	10.2052	9.99443	0.723528	8.80725	5.98104	3.84696	1.50954	14.5964	15.6945	11.9552	7.19174	5.61235	4.56548	1.98261	11.3126	4.46686	6.58293	5.88173	6.95932	6.13009	11.9107	2.13228	6.12241	9.93768	11.8545	18.1525	6.12957	2.95426	14.953	2.2714	1.59399	1.70898	2.98994	1.88224	10.1775	4.28487	23.7222	6.20277	0	0.874578	5.02689
Ccalc.v3.02530	11.5881	13.4485	6.12682	19.0409	26.0008	5.14399	4.44035	11.8	11.0557	12.9928	1.44706	6.40527	129.02	6.73217	19.624	40.5456	30.5171	13.9477	14.3835	12.0265	6.0873	21.8087	17.404	8.18924	18.8084	99.0091	23.1977	49.0407	34.4784	15.9921	27.5509	81.489	41.4908	33.2796	39.8422	30.5274	59.8121	45.428	44.6318	29.0527	68.7686	58.3494	31.8046	16.2825	94.889	55.8249	36.5314	25.3628	66.1874
Ccalc.v3.02531	10.6224	11.325	9.80292	29.9214	23.4007	3.85799	4.44035	9.98463	32.3166	0.999443	9.40587	5.60461	48.7028	20.1965	6.03815	32.4365	3.48766	9.29849	3.59587	22.4494	47.1766	27.7565	44.3801	20.8453	14.1063	32.3495	10.439	29.4244	47.6429	17.0583	9.18362	56.6448	31.1181	33.2796	21.4535	47.2682	28.5467	68.142	17.5339	19.6533	23.9195	13.1757	10.1775	29.9941	123.883	55.8249	17.3044	29.7356	104.727
Ccalc.v3.02532	0.965675	0	0	0	1.95006	0	0	0	1.70087	0	0.723528	1.60132	2.5633	0.961739	1.50954	0	1.74383	0	0	0	0	0	2.61059	0	0	0.980288	1.15989	4.90407	6.2688	4.26456	0	1.98754	0.740907	1.00847	0	0	16.3124	0	3.18799	1.70898	0	1.88224	0	0	1.3179	4.13518	0	1.74916	2.51345
Ccalc.v3.02533	1.93135	2.12344	2.45073	5.44026	12.3504	7.71599	0.740058	1.81539	13.607	2.99833	12.3	2.40198	23.0697	12.5026	3.01908	3.24365	11.3349	2.65671	1.43835	15.2335	13.6964	1.98261	0.870198	3.72238	12.2254	250.954	20.878	17.1642	65.8224	21.3228	3.06121	24.8442	4.44544	5.04236	6.12957	10.8323	149.53	61.3278	19.1279	5.98144	63.7854	9.4112	6.36091	1.71395	81.71	26.8787	42.2995	17.4916	19.2698
Ccalc.v3.02534	43.4554	27.6047	26.3453	16.3208	32.501	15.432	15.5412	24.5077	112.258	4.99721	39.0705	33.6277	726.269	71.1687	73.9674	108.662	84.5759	37.194	25.8903	96.2118	231.318	281.53	118.347	17.123	20.6892	854.811	284.172	940.355	336.635	373.149	113.265	328.937	228.199	145.22	67.4253	399.81	1557.83	851.775	864.742	725.463	172.42	335.039	164.112	96.838	807.874	1300.51	622.957	570.225	1089.16
Ccalc.v3.02535	182.513	36.8063	33.6975	92.4844	100.103	236.624	126.55	163.385	83.3428	49.9721	130.959	39.2323	108.513	87.5183	116.234	100.553	306.043	251.724	24.4519	227.701	127.833	122.922	158.376	113.905	263.317	196.058	27.8373	9.80814	82.7482	30.9181	428.569	183.847	466.771	1159.74	1164.62	62.0395	32.6248	13.6284	202.437	12.8174	1788.98	1347.68	508.873	325.65	278.077	66.1629	30.7633	83.0849	90.4841
Ccalc.v3.02536	6103.06	1550.82	5122.03	2527	2165.87	2247.92	923.593	943.094	2415.24	4866.29	1903.6	3293.91	851.871	1019.44	1710.31	3066.87	4290.7	1014.2	998.214	973.342	1048.54	2266.12	1291.37	1023.65	1984.28	532.296	556.746	864.342	483.951	470.168	802.036	330.925	669.039	792.659	738.614	837.041	292.264	515.608	275.761	600.707	531.213	882.771	679.346	359.929	297.846	483.816	655.643	802.862	645.956
Ccalc.v3.02537	127.469	211.636	272.031	146.887	342.561	104.166	99.1678	65.354	205.806	312.826	188.841	148.122	156.362	204.85	279.265	199.484	302.555	57.1193	98.5269	171.578	155.226	218.087	182.742	40.2017	64.8889	121.556	117.149	144.67	146.69	144.995	134.693	53.6635	98.5406	137.152	119.527	126.049	114.187	195.341	93.2486	125.61	136.541	186.342	77.6031	92.5531	59.3056	97.1767	115.362	103.2	96.3488
Ccalc.v3.02538	8257.48	22752.7	22674.2	23235.3	24286.1	1215.27	1110.83	971.232	4612.77	38412.6	4075.63	1807.89	3583.5	4802.92	4300.68	4884.93	3871.31	1262.6	1636.84	3986.37	4461.99	5727.75	5491.82	667.795	794.654	4749.49	5001.43	5917.99	4653.96	5417.06	4349.97	3998.92	5270.81	7300.33	4790.26	7102.05	7225.03	4713.16	5830.83	4148.56	9775.11	13951.2	6433.43	3415.04	6343.06	8630.12	7037.11	8154.56	8856.55
Ccalc.v3.02539	115.881	118.205	137.854	174.088	163.805	126.028	100.648	110.739	139.472	176.901	112.87	101.684	83.7346	113.485	149.444	120.015	251.112	69.7387	74.075	123.472	103.484	162.574	139.232	70.7252	75.2335	111.753	74.2328	91.9513	110.331	52.2409	110.203	80.4952	77.7952	108.915	196.146	115.216	85.64	79.499	101.219	71.7773	142.52	165.637	170.472	87.4113	83.0279	72.3657	84.5991	83.9595	66.1874
Ccalc.v3.02540	5797.91	9764.29	5852.96	11117.2	5259.31	8384.71	14841.1	10785.2	12007.3	7186.99	11166.2	9550.26	15139.7	16813.1	16589.8	5856.4	3090.07	6811.15	12992.6	5909.01	5495.31	4625.42	4467.6	7776.8	4466.05	7929.55	5590.66	3989.46	6695.71	6557.83	2614.27	6168.32	5922.81	1565.15	2586.68	6302.43	6242.21	9340	5305.61	11533.9	1302.62	1234.75	1297.63	2187	5040.98	3911.88	5506.63	6026.71	5753.28
Ccalc.v3.02541	0	4.9547	0.612682	2.72013	4.55014	9.00199	0.740058	0	3.40174	0	10.1294	2.40198	1.70887	4.8087	6.03815	3.24365	1.74383	1.32836	0	9.62118	3.04365	1.98261	2.61059	2.23343	1.88084	0	0	0	2.50752	0	0	0	2.22272	0	0	0	2.71873	0	2.39099	0.854491	0	0	0	0.856973	0	0	0	0	0
Ccalc.v3.02542	0	0	0	0	0	0	0	0	0	0	0	0	0	0	0	0	0	0	0	0	0	0	0	0	0	0	0	0	0	0	0	0	0	0	0	0	0	0	0	0	0	0	0	0	0	0	0	0	0
Ccalc.v3.02543	0	0	0	0	0	0	0	0	0	0	0	0	0	0	0	0	0	0	0	0	0	0	0	0	0	0	0	0	0	0	0	0	0	0	0	0	0	0	0	0	0	0	0	0	0	0	0	0	0
Ccalc.v3.02544	0.965675	0	0	0	0	0	0	0	0	0	2.17058	0	0	0	0	0	0	0	0	3.20706	0	0	0	0	0	0	0	0	0	0	0	0.993768	0	0	0	0	0	0	0	0	0	0	0	1.71395	0	0	0	0	0
Ccalc.v3.02545	0	0	0	0	3.2501	0	0	3.63078	0	0	0.723528	0	0	0	0	0	0	0	0	1.60353	0	0	0	0	0	0	0	0	0	0	0	0	0	0	0	0	0	0	0	0	0	1.88224	0	0	0	0	0	0	0
Ccalc.v3.02546	60.8375	223.669	107.219	206.73	133.254	108.024	202.036	86.2309	160.732	163.909	139.641	126.504	132.437	226.009	238.507	154.073	121.196	101.619	222.225	80.9782	92.8314	111.026	155.765	87.1037	74.2931	177.432	201.82	104.211	102.181	151.392	97.9586	95.4018	94.0952	114.966	82.7492	134.911	194.389	145.37	168.166	124.756	118.601	101.641	167.928	122.547	112.022	128.191	128.821	172.292	140.753
Ccalc.v3.02547	426.828	475.651	501.174	348.177	338.66	374.225	398.891	287.739	360.585	386.784	314.735	393.924	405.002	411.624	448.333	348.692	193.565	334.746	436.539	292.644	270.885	315.235	371.574	316.402	320.683	545.04	450.036	375.161	359.202	349.694	419.385	427.32	331.185	317.669	376.969	338.755	425.481	411.124	541.958	416.137	358.793	312.452	414.732	389.066	322.886	378.369	353.778	382.19	391.26
Ccalc.v3.02548	609.341	894.677	859.594	867.721	778.074	893.769	1062.72	708.001	603.81	841.531	727.869	827.881	783.517	712.649	643.064	767.122	581.568	920.551	765.202	739.227	663.516	727.617	580.422	857.637	789.951	836.185	798.002	448.722	613.089	594.907	630.609	565.454	682.375	722.066	655.864	501.24	652.495	629.178	831.268	583.618	940.834	670.078	1264.55	553.605	541.658	558.249	867.141	933.174	670.252
Ccalc.v3.02549	0	15.5719	6.73951	5.44026	13.0004	9.00199	8.8807	6.35386	17.0087	5.99666	8.68234	12.0099	11.1076	2.88522	18.1145	19.4619	7.84724	9.29849	12.9451	20.8459	9.13095	17.8435	9.57218	12.6561	8.46377	20.586	22.0379	12.2602	13.7914	20.2567	24.4897	6.95638	11.1136	33.2796	24.5183	22.6493	21.7498	9.08561	20.7219	18.7988	15.9463	30.1158	13.994	7.71276	11.8611	16.5407	21.1498	34.1085	14.2429
Ccalc.v3.02551	0	0	0	0	0	0	0	0	0	0	0	0	0	0	0	0	0	0	0	0	0	0	0	0	0	0	0	0	0	0	0	0	0	0	0	0	0	0	0	0	0	0	0	0	0	0	0	0	0
Ccalc.v3.02552	723.29	1201.87	1066.07	878.602	1297.44	916.917	1232.94	1016.62	2283.42	1188.34	1296.56	1184.17	1151.78	1616.68	2084.67	1761.3	1588.63	1777.34	1718.83	2411.71	2068.16	1669.36	1923.14	888.16	1072.08	1839.02	1996.17	1326.55	1449.35	1390.25	2344.88	1600.96	1388.46	1752.73	1042.03	1307.75	1799.8	2219.16	1515.89	1912.35	1305.61	2019.64	2195.79	875.827	1466.83	1730.57	1793.89	1588.23	1564.2
Ccalc.v3.02553	263.629	380.096	362.095	394.419	434.213	329.216	393.711	291.37	395.453	370.793	390.705	376.31	324.685	405.854	392.48	533.58	442.061	377.253	295.581	448.988	546.335	448.069	398.551	311.936	436.354	491.124	396.681	351.867	418.129	337.967	502.038	406.451	428.985	420.533	303.414	397.841	445.872	490.623	455.882	399.047	408.625	570.319	306.596	330.792	289.939	421.788	419.15	468.774	342.667
Ccalc.v3.02554	0.965675	0	0	0	0	0	0	1.81539	0	0	0	0	0.854435	0	0	0	0	0	0	0	0	0	0	0	0	0	0	0	0	0	0	0	0	0	0	0	1.35937	0	0	0	0	0	0	0	0	0	0	0	0
Ccalc.v3.02555	0	0	0	0	0	0	0	0.907694	0	1.99889	0	0	0	0	0	0	0	0	0	0	0	0	0	0	0	0	0	0	0	1.06614	0	0	0	0	0	3.93902	0	0	0.796997	0	0.996646	0	0	0	0	0	1.92271	0	0
Ccalc.v3.02556	2867.09	2577.15	2341.67	2099.94	2483.73	2674.88	2422.21	2650.47	2649.96	2486.61	2711.06	2820.72	2560.74	2484.17	2939.07	2698.71	2241.7	2945.63	2306.39	2339.55	2316.22	2797.46	2870.78	3119.36	2373.62	2355.63	2017.04	2498.62	2664.24	2634.43	3498.96	2300.57	2991.78	3116.18	2960.58	2835.11	2692.9	2139.66	2580.68	2864.25	3483.28	2981.47	2774.63	3421.04	2882.25	2822.26	2391.85	2424.33	2703.63
Ccalc.v3.02557	814.064	1850.93	827.734	1028.21	1851.26	1327.15	2310.46	1680.14	3384.74	1242.31	2274.77	1461.2	2234.35	2261.05	3874.99	2977.67	4914.99	961.73	2189.17	2329.13	2135.12	2942.19	2943.01	791.378	1167.06	2402.69	742.328	2239.93	2076.85	2114.16	2087.74	2015.36	3002.9	3295.69	2614.26	1837.55	1977.88	2007.92	1139.71	2393.43	3483.28	1880.36	3452.7	1232.33	1802.89	1703.69	1751.59	1793.76	2181.67
Ccalc.v3.02558	3669.56	359.569	2133.97	459.702	474.515	3308.87	185.015	3087.97	216.861	1157.35	248.894	4813.56	140.982	146.184	138.878	210.837	269.422	196.597	189.143	602.927	245.014	281.53	220.16	1928.19	2680.19	147.043	142.666	137.314	238.214	192.972	159.183	94.408	160.777	209.762	147.11	124.079	190.311	152.184	87.6697	170.044	194.346	233.398	106.863	119.119	114.658	126.123	117.285	130.312	149.969
Ccalc.v3.02559	494.425	533.692	513.428	639.23	509.616	443.669	492.879	478.355	420.116	451.748	408.793	359.496	603.231	442.4	348.703	626.024	622.548	557.91	415.683	633.394	693.953	515.478	580.422	480.932	582.119	421.524	816.561	392.326	562.311	521.343	554.078	516.76	519.376	722.066	542.467	661.755	448.591	456.552	537.176	472.534	663.767	623.022	480.885	423.345	516.618	469.343	507.594	477.519	454.096
Ccalc.v3.02560	1004.3	971.12	843.664	1098.93	1220.09	762.597	855.507	718.894	617.417	976.455	486.211	589.285	520.351	825.172	523.81	974.716	888.482	1100.54	747.222	853.879	1040.93	1026.99	673.533	1238.06	938.538	589.153	431.478	724.576	892.05	631.156	569.384	746.32	921.688	755.346	793.78	500.255	640.261	476.994	654.334	565.673	827.217	939.238	455.441	1291.46	697.17	597.534	671.025	661.181	599.038
Ccalc.v3.02561	108.156	176.246	226.08	111.525	208.656	156.892	232.378	343.108	363.136	180.899	290.135	161.733	506.68	323.144	291.341	338.961	433.342	178.664	210.718	525.958	324.149	190.33	274.112	125.816	111.91	602.877	701.732	487.955	219.408	922.212	691.833	518.747	198.563	484.067	321.803	922.715	908.056	963.074	588.184	756.225	909.938	1460.62	931.238	186.82	939.664	824.968	1567.01	921.805	1115.13
Ccalc.v3.02562	5.79405	9.90939	6.73951	27.2013	17.5505	7.71599	8.14064	12.7077	0	13.9922	1.44706	6.40527	3.41774	2.88522	0	11.3528	6.97533	11.9552	9.34927	7.21588	9.13095	15.8609	0.870198	9.67819	6.58293	14.7043	4.63955	6.13009	11.9107	8.52913	6.12241	6.95638	11.8545	2.01695	9.19436	1.96951	12.2343	0	9.56396	11.1084	11.9598	5.64672	7.6331	5.14184	13.179	2.06759	7.69083	2.62373	2.51345
Ccalc.v3.02563	0	0	0	0	0	0	0	0	0	0	0	0	0	0	0	0	0	0	0	0	0	0	0	0	0	0	0	0	0	0	0	0	0	0	0	0	0	0	0	0	0	0	0	0	0	0	0	0	0
Ccalc.v3.02564	0	0	0	0	0	0	0	0	0	0	0	0	0	0	0	0	0	0.664178	0	1.60353	0	0	0	0	0	0	0	0	0	0	0	0	0	0	0	0	0	0	0	0	0	0	0	0	0	0	0	0	0
Ccalc.v3.02565	0	0	0	0	0	0	0	0	0	0	0	0	0.854435	0	0	0	0	0	0	0	0	0	0	0	0	0	0	0	0	1.06614	0	0	0	0	0	0	0	0	0	0	0	0	0	0	0	0	0	1.74916	0
Ccalc.v3.02566	0	0.707814	0.612682	2.72013	0	2.572	0	0	0	0	2.17058	0.800659	0	2.88522	0	0	0.871916	2.65671	0	2.40529	1.52183	0	0	0.744476	0.940418	0.980288	1.15989	0	0.62688	7.46299	0	0	0	1.00847	0	2.95426	0	0	1.59399	1.70898	0	0	1.27218	0	0	0	0	0.874578	4.18908
Ccalc.v3.02567	0	0	0	0	0	0	0	0	0	0	0	0	0	0	0	0	0	0	0	0	0	0	0	0	0	0	0	0	0	0	0	0	0	0	0	0	0	0	0	0	1.99329	0	0	0	0	0	0	0	0
Ccalc.v3.02568	0	0	0	0	0	0	0	0	0	0.999443	0	1.60132	0	0	0	0	0	0	0	0	1.52183	0	0	0	0	0.980288	1.15989	1.22602	0	0	0	0.993768	0	0	0	0	0	0	0	0	0	1.88224	1.27218	0	0	0	5.76812	16.617	0.837816
Ccalc.v3.02569	302.256	287.372	278.158	293.774	291.859	249.484	335.986	253.247	380.145	345.807	453.652	249.806	554.528	295.254	406.066	384.372	460.372	251.724	351.676	303.869	427.633	291.443	369.834	265.778	260.496	391.135	450.036	655.919	384.904	372.083	465.303	325.956	408.981	464.906	370.839	629.258	468.981	445.195	522.83	408.447	717.585	1044.64	465.619	282.801	623.368	767.076	628.725	611.33	629.199
Ccalc.v3.02570	1.93135	0	0.612682	0	0	0	2.96023	0.907694	0	0	0	0.800659	0	0	3.01908	4.86547	0.871916	0	0.719174	4.81059	4.56548	0	0	1.48895	1.88084	0	3.47966	0	0.62688	3.19842	3.06121	2.98131	0	0	0	0	0	0	0.796997	1.70898	0	7.52896	2.54437	3.42789	2.6358	10.338	0	0.874578	1.67563
Ccalc.v3.02571	0	0	0	0	0	0	0	0	0	0	0.723528	0.800659	0	0	0	0	0	0	0	0	0	0	0	0	0	0	0	0	0	0	0	0	0	0	0	0	0	0	3.18799	0	0	0	0	0	0	0	0	0.874578	0
Ccalc.v3.02572	0	0	0	0	0	0	0	0	0	0	0.723528	0	0	0	0	0	0	0	0	0	0	0	0	0	0	0	0	0	0	0	0	0	0	0	0	0	0	0	0	0	0	0	0	0	0	0	0	0	0
Ccalc.v3.02573	0	0	0	0	0	0	0	0	0	0	0	0	0	0	0	0	0	0	0	0	0	0	0	0	0	0	0	0	0	0	0	0	0	0	0	0	0	0	0	0	0	0	0	0	0	0	0	0	0
Ccalc.v3.02574	0	0	0	0	0	0	0	0	0	0	0	0.800659	0	0	0	0	0	0	2.15752	0	0	1.98261	0	0	0	0	0	0	0	0	0	0	0	0	0	0.984754	0	0	0	0	0	0	0	0	0	0	0	0	0
Ccalc.v3.02575	0	0	0	0	0	0	0	0	0	0	1.44706	0	0	0	0	0	0	0	0	0	0	0	0	0	0	0	0	0	0	3.19842	0	0	0	0	0	0.984754	0	0	0	0	0	0	1.27218	0	0	0	0	0	0
Ccalc.v3.02576	0	0	0	0	0	0	0	0	0	0	0	0	0	0	0	0	0	0	0	0	0	0	0	0	0	0	0	0	0	0	0	0	0	0	0	0	1.35937	0	0	0	0	0	0	1.71395	0	0	0	0	0
Ccalc.v3.02577	0	0	0	0	0	0	0	0	0	0	0	0	0	0	0	0	0	0	0	0	0	0	0	0	0	0	0	0	0	0	0	0	0	0	0	0	0	0	0	0	0	0	0	0	0	0	0	0	0
Ccalc.v3.02578	0	0	0	0	0	0	0	0	0	0	0.723528	0	0.854435	0.961739	0	0	0	0	0	0	0	0	0	0	1.88084	0	0	2.45204	1.25376	0	0	0	0	0	0	4.92377	0	0	0	0	0	0	0	0	0	0	0	0	0.837816
Ccalc.v3.02579	2.89702	4.9547	1.22536	5.44026	0	0	2.22017	3.63078	14.4574	0	52.094	8.00659	109.368	15.3878	16.6049	12.9746	0	5.31343	3.59587	14.4318	19.7837	9.91304	18.2742	0	0.940418	1.96058	102.07	123.828	27.5827	38.3811	30.6121	10.9315	8.89088	4.03389	36.7774	284.594	89.7181	290.739	182.512	169.189	8.96982	47.056	17.8106	1.71395	90.9353	41.3518	105.749	44.6035	77.079
Ccalc.v3.02580	0	0	0	0	0	0	0	0	0	0	0	0	1.70887	1.92348	0	0	0	0	0	0	0	0	0	0	0	0	0	0	0.62688	1.06614	0	0	0	0	0	0	5.43746	0	0	0.854491	0	0	0	0	5.27161	4.13518	7.69083	0	0
Ccalc.v3.02581	0	0	0	0	0	3.85799	0	0	0	0	6.51175	1.60132	2.5633	0	0	0	0	0	0	0	0	0	0.870198	0	0	2.94086	2.31977	0	0	2.13228	3.06121	0	0	0	0	26.5884	6.79683	11.357	10.361	4.27246	2.98994	3.76448	0	0.856973	1.3179	0	23.0725	4.37289	0.837816
Ccalc.v3.02582	0	0	0.612682	0	2.60008	0	0	0.907694	3.40174	0	0	0	0	0	0	0	0	0	0.719174	0	3.04365	0	0	0	0	1.96058	4.63955	0	0	5.33071	0	0.993768	0	0	0	0	0	0	0	0	0	0	0	0	0	0	3.84541	0	0
Ccalc.v3.02583	0	0	0	0	0	0	0	0	0	0	0	0	0	0	0	0	0	0	1.43835	0	0	0	0	0	0	0	0	0	0	0	0	0.993768	0	0	0	0.984754	0	2.2714	0	0.854491	0	0	2.54437	0	0	0	0	0	0
Ccalc.v3.02584	0	0	0	0	0	0	0	0	0	0	0	0	0	0	0	0	0	0	0	0	0	0	0	0	0	0	0	0	0	0	0	0	0	0	0	0	0	0	0	0	0	0	0	0	0	0	0	0	0
Ccalc.v3.02585	0	0	0	0	0	0	0	0	0	0	0	0	0	0	0	0	0	0	0	0	0	0	0	0	0	0	0	0	0	0	0	0	0	0	0	0	0	0	0	0	0	0	0	0	0	0	0	0	0
Ccalc.v3.02586	0	4.9547	3.06341	0	2.60008	3.85799	1.48012	0.907694	1.70087	0	2.17058	3.20264	0.854435	5.77043	0	1.62182	0	3.32089	2.15752	0	15.2183	0	1.7404	0	2.82126	1.96058	3.47966	0	0	4.26456	27.5509	0	1.48181	2.01695	0	0	4.0781	2.2714	4.78198	0	0.996646	1.88224	11.4496	0.856973	3.95371	0	5.76812	13.9932	3.35126
Ccalc.v3.02587	0	1.41563	1.83805	2.72013	0.65002	1.286	0.740058	0	4.25218	0	0	0	0	0	0	0	0	0	0	0.801765	0	1.98261	0	0.744476	0	4.90144	1.15989	3.67805	1.25376	0	0	0	0.740907	3.02542	0	1.96951	0	4.5428	0.796997	0	3.98659	0	1.27218	3.42789	0	4.13518	0	3.49831	3.35126
Ccalc.v3.02588	0	0	0	0	0	0	0	0	0	0.999443	2.17058	0	0	0	0	0	1.74383	0	0	0	0	0	0	0	0	0	0	0	0.62688	0	0	0	0	0	0	0	0	0	0	0	0	0	0	0	0	0	0	0	0
Ccalc.v3.02589	0	0	0	0	0.65002	0	0	0	0.850436	0	0	0	0	0	0	0	0	0	0	0	0	0	0.870198	0	0.940418	0.980288	3.47966	0	1.25376	0	0	0	0	0	0	0	0	0	0	0	1.99329	1.88224	0	0	0	0	0	0	0
Ccalc.v3.02590	0	0	0	0	0	1.286	1.48012	0	0	0	0	0	0	0	0	0	0	0	0	0	0	0	0	0	0	0	0	0	0	10.6614	0	0	0	1.00847	0	9.84754	1.35937	34.071	0	5.12695	0	0	0	1.71395	0	6.20277	0	1.74916	0
Ccalc.v3.02591	0	0	0	0	0	0	0	0	0	0	0	0	0	0	0	0	0	0	0	0	0	0	0	0	0	0	0	0	0	0	0	0	0	0	0	0	0	0	0	0	0	0	0	0	0	0	0	0	0
Ccalc.v3.02592	0	0	0	0	0	0	0	0	0	0	0	0	0	0	0	0	0.871916	0	0	1.60353	0	0	0	0	0	0	0	0	0	0	0	0	0	0	0	0	0	0	0	0	0	0	0	0	0	0	0	0	0
Ccalc.v3.02593	0	1.41563	1.22536	2.72013	2.60008	1.286	0	0	0	0	0	0	0.854435	0	0	0	7.84724	0	0	0	0	0	1.7404	0	0	0	0	4.90407	0	1.06614	0	0	0.740907	0	0	0	0	0	0	0.854491	0	0	0	2.57092	0	0	0	0	1.67563
Ccalc.v3.02594	0	0	0	0	0	0	0	0	0	0	0	0	0	0	0	0	0	0	0	0	0	0	0	0	0	0	0	0	0	0	0	0	0	0	0	0	0	0	0	0	0	0	1.27218	0	0	0	0	0	0
Ccalc.v3.02595	0	1.41563	0	0	0	7.71599	0	0	0	0	0.723528	0	0	0	0	11.3528	0	0	0	4.81059	0	7.93043	0	0	0	0	0	1.22602	1.88064	2.13228	0	0	2.22272	0	0	2.95426	1.35937	0	0	0	0.996646	0	0	0.856973	0	0	0	0.874578	0
Ccalc.v3.02596	0	0	0.612682	2.72013	1.95006	0	0	0.907694	1.70087	10.9939	0	4.00329	0.854435	4.8087	0	0	0	0	0	2.40529	1.52183	0	0	3.72238	0	0.980288	1.15989	8.58212	5.01504	0	0	0	0	0	0	3.93902	8.15619	2.2714	1.59399	6.83593	0	3.76448	0	3.42789	1.3179	6.20277	7.69083	8.74578	0.837816
Ccalc.v3.02597	0	0	0	0	0	0	0	0	0	0	0	0	0	0	0	0	0	0	0	0	0	0	0	0	0	0	0	0	0	1.06614	0	0	0	0	0	0	0	0	0	0	0	0	0	0	0	0	0	0	0
Ccalc.v3.02598	1355.81	1247.88	1018.28	1403.59	1348.14	1150.97	1338.77	1032.96	1214.42	1050.41	1185.14	1062.47	1175.7	1024.25	984.219	1320.16	1667.1	1398.76	869.482	2171.18	1406.17	1314.47	1316.61	1018.44	1310.94	1045.97	1074.06	1153.68	1258.78	1167.42	1447.95	990.787	1363.27	1462.29	1667.24	1099.97	1019.52	1190.21	1133.33	1202.27	1339.49	1660.14	997.391	1160.34	1149.21	1267.43	1134.4	1170.18	1266.78
Ccalc.v3.02599	6.75972	8.49377	11.641	8.16039	7.15022	5.14399	2.96023	7.26155	11.0557	3.99777	23.8764	4.80395	2.5633	7.69391	12.0763	25.9492	25.2856	13.2836	1.43835	35.2776	18.2619	45.6	17.404	15.634	10.3446	8.82259	57.9944	2.45204	13.7914	21.3228	48.9793	26.8317	37.7863	37.3135	33.7127	1.96951	2.71873	18.1712	22.3159	29.9072	6.97653	22.5869	5.08873	31.708	10.5432	20.6759	84.5991	35.8577	5.86471
Ccalc.v3.02600	33.7986	17.6953	73.5219	68.0032	89.0528	59.1559	93.9874	23.6	38.2696	107.94	77.4175	7.20593	15.3798	75.0156	102.649	19.4619	40.1081	53.7984	25.8903	21.6476	76.0913	111.026	65.2648	40.2017	38.5572	114.694	85.8317	12.2602	15.0451	79.9606	58.1629	2.98131	14.8181	87.7371	113.397	139.835	31.2654	109.027	25.5039	84.5946	55.8122	26.3514	16.5384	75.4136	9.22532	68.2305	128.821	99.7019	83.7816
Ccalc.v3.02601	884.558	816.817	876.749	960.206	1054.33	770.313	833.306	780.617	783.252	870.514	811.075	799.858	691.238	679.95	721.56	919.574	1175.34	1069.99	870.92	906.796	1260.07	1173.7	776.216	865.826	933.835	762.664	676.214	704.96	721.539	764.423	802.036	798.99	960.215	960.066	885.723	924.684	710.948	601.921	773.087	769.042	801.304	997.587	951.593	827.836	778.88	835.306	978.658	859.71	842.005
Ccalc.v3.02602	553.332	589.609	599.203	527.705	594.768	493.823	543.203	509.216	488.15	457.745	563.628	559.661	430.635	529.918	538.905	442.758	407.185	565.216	406.334	601.324	521.986	503.582	475.128	484.654	551.085	398.977	334.048	376.387	607.447	592.774	535.711	481.978	493.444	478.016	478.107	400.795	353.435	542.865	386.544	485.351	318.927	310.57	264.614	507.328	411.186	353.558	274.947	320.97	428.124
Ccalc.v3.02603	2310.86	1688.84	1698.36	2396.43	1888.31	1729.67	1808.7	1819.93	1917.73	1706.05	1969.44	2180.99	2352.26	1531.09	2042.41	2338.67	2192	2295.4	1963.35	1764.68	2380.14	2615.06	2289.49	1805.36	1744.48	1944.89	1694.6	1555.82	2014.79	2086.44	1799.99	2026.29	2222.72	1578.26	2375.21	1960.65	1831.07	1633.14	1696.81	2019.16	1482.01	1392.86	1964.25	1781.65	2020.34	1976.62	1816.96	1738.66	1652.17
Ccalc.v3.02604	641.208	600.934	504.238	252.972	272.358	522.115	633.49	425.708	741.58	432.759	618.617	496.408	617.756	690.529	626.459	408.699	190.078	427.731	454.518	335.939	251.101	273.6	728.356	410.951	237.926	730.314	525.429	610.557	567.953	840.119	569.384	527.691	366.749	407.423	594.569	413.597	448.591	906.289	565.071	678.466	558.122	338.803	561.033	487.618	657.633	736.062	601.807	544.862	578.093
Ccalc.v3.02605	421.034	487.684	466.251	530.425	461.514	754.881	449.215	641.74	751.786	452.747	864.616	507.618	877.504	937.696	760.808	789.828	876.276	699.38	402.018	1104.03	1366.6	1070.61	703.12	637.272	1111.57	1036.16	1585.57	1099.74	965.395	957.395	1092.85	851.66	748.316	670.634	793.78	966.044	943.4	933.546	1091.09	1248.41	888.012	1005.12	795.114	977.806	712.985	835.306	1126.71	1087.1	921.597
Ccalc.v3.02606	1506.45	1566.39	1244.97	854.121	936.679	1822.26	1392.05	1959.71	2220.49	1332.26	2328.31	1514.05	2468.46	2418.77	1959.38	1378.55	1296.54	1569.45	1091.71	1967.53	1818.58	1778.4	2146.78	1731.65	1957.01	1915.48	2823.17	2146.76	2116.35	2046.99	2902.02	2219.08	1607.03	1687.17	1814.35	1588.41	1907.19	2062.43	2316.07	2659.18	2116.88	1646.96	2401.88	2360.1	1756.76	1825.68	1988.08	1968.67	2083.65
Ccalc.v3.02607	174.787	142.978	110.896	68.0032	39.6512	169.752	94.7275	177.908	199.002	104.941	175.094	151.325	310.16	215.43	196.24	98.9312	89.8074	156.746	112.91	147.525	153.704	162.574	184.482	167.507	188.084	128.418	189.062	208.423	187.437	166.318	299.998	178.878	119.286	97.8218	98.0732	144.759	149.53	145.37	166.572	222.168	149.497	86.5831	143.757	248.522	133.108	153.002	192.271	147.804	135.726
Ccalc.v3.02608	0	0	0	0	0	0	0	0	0	0	0	0	0	0	0	0	0	0	0	0	0	0	0	0	0	0	0	0	0	0	0	0	0	0	0	0	0	0	0	0	0	0	0	0	0	0	0	0	0
Ccalc.v3.02610	0	0	0	0	0	0	0	0	0	0	0	0	0	0	0	0	0	0	0	0	0	0	0	0	0	0	0	0	0	0	0	0	0	0	0	0	0	0	0	0	0	0	0	0	0	0	0	0	0
Ccalc.v3.02611	0	0	0	0	0	0	0	0	0	0	0	0	0	0	0	0	0	0	0	0	0	0	0	0	0	0	0	0	0	0	0	0	0	0	0	0	0	0	0	0	0	0	0	0	0	0	0	0	0
Ccalc.v3.02612	0	0	0	0	0	0	0	0	0	0	0	0	0	0	0	0	0	0	0	0	0	0	0	0	0	0	0	0	0	0	0	0	0	0	0	0	0	0	0	0	0	0	0	0	0	0	0	0	0
Ccalc.v3.02613	0	0	0	0	0.65002	0	0	0	0	0	0	0	0	0	0	0	0	0	0	0	0	0	0	0	0	0	0	0	0	0	0	0	0	0	0	0	0	0	0	0	0	0	0	0	0	0	0	0	0
Ccalc.v3.02614	4.82837	10.6172	8.57755	8.16039	7.15022	12.86	23.6819	7.26155	8.50436	7.99554	11.5765	17.6145	20.5064	9.61739	3.01908	11.3528	0	5.9776	35.9587	1.60353	1.52183	3.96521	12.1828	4.46686	3.76167	8.82259	10.439	6.13009	9.4032	2.13228	6.12241	15.9003	2.96363	3.02542	0	0.984754	5.43746	6.8142	8.76697	9.3994	10.9631	3.76448	19.0827	2.57092	5.27161	6.20277	0	5.24747	7.54034
Ccalc.v3.02615	0	1.41563	0	0	0	0	0	3.63078	1.70087	1.99889	0.723528	1.60132	0	0	0	0	9.59108	4.64925	2.15752	0.801765	0	3.96521	0.870198	0	0	0	1.15989	0	0	3.19842	0	0	0	0	0	0.984754	0	0	0	0	0	0	10.1775	0	0	0	3.84541	4.37289	1.67563
Ccalc.v3.02616	0	0	0	0	0	0	0	0	0	0	0	0	0	0	0	0	0	0	0	0	0	0	0	0	0	0	0	0	0.62688	0	0	1.98754	0	0	0	0	0	0	0.796997	0	0	0	0	0	0	0	0	0	0
Ccalc.v3.02617	1.93135	0	0	0	0	0	0	0	0	0	0	0	0	0	0	0	0	0	0	0	0	0	0	0	0	0	0	0	0	0	0	0	0	0	0	0	0	0	0	0	0	0	0	0	0	0	0	0	0
Ccalc.v3.02618	1491	1678.93	1438.58	1634.8	2111.92	1415.88	2654.59	1535.82	1196.56	1792	1444.16	1454	1352.57	1434.91	1189.52	2121.34	1275.61	1542.89	1548.38	1537.78	1707.49	1566.26	1019.87	1444.28	2007.79	1339.07	2050.68	1277.51	1448.09	1127.98	1423.46	1868.28	1552.94	1472.37	1287.21	1520.46	1477.63	1492.31	1990.1	1063.84	1420.22	1671.43	1324.34	1830.49	1532.72	1395.62	1320.9	1537.51	1514.77
Ccalc.v3.02619	3710.12	2726.5	2875.93	2758.21	2775.59	3549.35	3420.55	3587.21	3696.85	3363.12	4038.73	3484.47	4368.72	3151.62	3539.87	3542.06	3214.75	3059.87	2901.15	3467.63	3621.95	3392.24	4076.01	3525.84	3655.41	4419.14	4552.56	4790.05	3573.22	5271	4965.28	4632.95	4024.61	5413.48	4640.09	5110.87	5614.18	5451.36	5291.26	4653.56	6934.67	6401.5	4906.81	3708.98	5239.98	5526.67	5400.88	5204.61	5811.09
Ccalc.v3.02620	2282.85	2411.52	2343.51	2195.14	2885.44	1818.4	1742.84	2031.42	1927.94	2621.54	1810.99	1899.96	1575.58	1829.23	1767.67	2255.96	1320.08	2549.12	2448.79	2266.59	1917.5	2480.24	1526.33	2566.21	1835.7	2036.06	1012.58	1881.94	2314.44	1845.49	1671.42	2369.14	2427.21	1626.67	1734.67	1871.03	1871.85	1689.92	2116.82	1607.3	1508.92	1313.8	1073.72	2755.17	2303.69	2042.78	1393.96	1360.84	1746.85
Ccalc.v3.02621	1502.59	1350.51	1469.21	1681.04	1949.41	1278.28	1332.84	1051.11	1034.13	1324.26	922.498	1106.51	913.391	957.892	508.715	1313.68	943.413	1673.06	1096.74	1218.68	967.881	1691.16	1117.33	1563.4	1337.27	922.451	837.439	568.872	1120.86	792.143	725.506	1063.33	1326.96	1005.45	989.926	549.493	781.635	922.189	794.606	778.442	791.337	816.892	820.558	1255.47	921.214	694.71	892.136	972.53	727.224
Ccalc.v3.02622	1759.46	1576.3	1831.92	1808.89	2012.46	1437.75	1854.59	1512.22	1483.16	1508.16	1364.57	1599.72	1332.92	1325.28	1334.43	1667.23	2064.7	1887.59	1594.41	1476.05	1492.91	1897.35	1416.68	1721.97	1591.19	1307.7	1490.46	1268.93	1384.15	1302.82	1331.62	1263.08	1462.55	1694.23	1419	1301.84	1238.38	1315.14	1418.65	1415.89	1356.44	1901.06	1206.03	1683.1	1391.71	1517.61	1522.78	1631.09	1372.34
Ccalc.v3.02623	413.309	426.104	493.209	263.853	412.763	387.085	421.093	355.816	332.521	333.814	355.976	397.927	352.027	364.499	380.404	303.281	247.624	379.246	315.718	287.834	359.151	321.182	364.613	408.717	354.538	449.952	542.827	348.189	348.545	401.935	397.957	376.638	334.89	336.83	349.386	350.572	312.654	397.495	416.829	393.92	392.679	502.558	405.826	387.352	336.065	326.679	480.677	477.519	370.314
Ccalc.v3.02624	1452.37	1499.15	1491.88	1357.34	1891.56	1418.46	1326.18	1417.82	1301.17	1760.02	1555.59	1329.09	1432.89	1826.34	1277.07	1462.88	723.69	1505.03	1563.49	1439.97	1372.69	1207.41	1252.21	1531.39	1517.84	1845.88	1427.82	1678.42	1620.49	1274.04	1294.89	1975.61	1648.52	1656.92	1602.88	1672.11	1807.96	1242.46	1671.3	1275.76	1799.94	1547.2	1470.64	1778.22	1452.33	2100.67	1772.74	1771.02	1563.36
Ccalc.v3.02625	344.746	375.849	460.737	511.384	515.466	294.494	469.197	305.893	333.371	370.793	335.717	242.6	248.64	322.183	344.175	342.205	452.524	446.992	363.183	456.204	547.857	539.269	348.949	362.56	394.035	206.841	196.021	192.485	393.681	247.345	296.937	325.956	383.049	331.787	300.349	263.914	239.248	317.996	210.407	231.567	274.078	342.568	192.1	361.643	259.627	237.773	219.189	234.387	263.912
Ccalc.v3.02626	1463	1256.37	1525.58	1868.73	1962.41	1433.89	1313.6	1537.63	1290.96	1330.26	1269.07	1278.65	1012.5	1040.6	1468.78	1334.76	2166.71	1820.51	1362.84	1733.42	1768.36	1827.96	1440.18	1474.81	1582.72	823.442	796.843	1099.74	1297.64	1090.66	1521.42	1101.1	1475.89	1628.68	1523.2	1466.3	965.149	953.989	936.471	1257.81	1256.77	1234.75	1391.77	1416.58	1325.81	1116.5	834.455	812.483	1059.84
Ccalc.v3.02627	5425.16	4686.44	4079.85	3952.35	4830.95	4077.9	2977.99	4697.32	4298.96	4057.74	4756.47	4130.6	3722.77	3334.35	5106.77	4411.36	5407.62	6042.69	3710.22	4961.32	5212.25	5979.54	3573.9	4197.36	4953.18	3884.88	4073.52	6495.44	5897.06	4737.93	6382.62	5543.24	5435.29	5040.35	5728.09	4666.75	4494.06	4408.79	4799.52	5619.99	4415.14	6008.11	4715.98	5985.96	5076.56	5985.67	5383.58	4419.24	4868.55
Ccalc.v3.02628	786.059	1148.78	1010.93	924.844	934.729	972.215	1212.22	1015.71	1114.07	1117.38	1164.16	1052.87	1345.73	1382.02	1178.95	1161.23	823.961	785.723	1339.82	950.091	990.709	864.417	1008.56	1057.16	976.154	1602.77	2136.51	1331.46	1144.06	1282.57	1157.14	1285.94	989.852	1131.51	1051.22	1255.56	1673.38	1328.77	1531.03	1368.04	1124.22	1355.21	1267.09	946.098	1174.25	1298.45	1445.88	1704.55	1758.57
Ccalc.v3.02629	1273.72	1908.27	2070.87	2847.98	2115.17	2800.9	4666.07	3452.87	5322.03	1499.16	2359.43	2703.82	2631.66	5076.06	4501.44	3349.06	3343.8	1949.36	2847.21	2739.63	2716.46	1867.62	2715.89	1586.48	2014.38	2335.05	2174.79	3133.7	2188.44	3065.16	2133.66	1828.53	1747.06	1748.69	1176.88	3504.74	2971.57	5171.98	3910.86	4898.8	1666.39	2746.19	1796.32	1545.98	2401.22	3167.55	2949.43	2232.8	3351.26
Ccalc.v3.02630	1294	1120.47	1284.8	992.847	921.078	1419.74	1397.97	1455.94	1869.26	1453.19	1609.13	1591.71	2123.27	1817.69	1689.17	930.926	991.369	1098.55	904.002	1727.8	1264.64	1118.19	1576.8	1231.36	1355.14	2997.72	2769.81	2684.98	1888.16	3599.29	1588.77	2426.78	1515.9	2151.07	1710.15	2940.48	3512.6	3936.34	3563.37	3071.9	3007.88	4833.59	2287.38	1239.18	4071	3527.31	2664.87	3249.06	3615.17
Ccalc.v3.02631	1.93135	9.90939	32.4722	13.6006	4.55014	12.86	11.1009	31.7693	4.25218	17.99	10.1294	4.00329	9.39878	8.65565	10.5668	3.24365	20.926	13.2836	3.59587	17.6388	0	11.8956	6.09138	7.44476	18.8084	3.92115	3.47966	3.67805	10.657	10.6614	0	4.96884	8.14998	2.01695	24.5183	28.5579	5.43746	20.4426	12.752	16.2353	17.9396	16.9402	0	7.71276	5.27161	4.13518	3.84541	0	6.70252
Ccalc.v3.02632	2.89702	6.37032	2.45073	5.44026	2.60008	15.432	13.321	18.1539	3.40174	4.99721	9.40587	8.80725	12.8165	7.69391	1.50954	8.10911	4.35958	3.98507	9.34927	8.01765	3.04365	0	10.4424	1.48895	11.285	7.8423	1.15989	8.58212	4.38816	1.06614	0	0.993768	6.66816	6.05084	0	0	2.71873	4.5428	8.76697	9.3994	7.97317	3.76448	2.54437	0	5.27161	4.13518	3.84541	4.37289	1.67563
Ccalc.v3.02633	77.254	141.563	101.093	116.966	86.4527	284.206	109.529	180.631	114.809	117.934	107.806	201.766	143.545	116.37	55.8529	165.426	144.738	93.6491	167.568	126.679	88.2659	118.956	91.3708	101.249	143.884	163.708	177.463	83.3692	119.107	121.54	39.7957	86.4578	104.468	71.6016	76.6197	109.308	110.109	124.927	174.542	135.01	105.645	67.7606	138.668	55.7033	71.1667	134.393	99.9807	157.424	103.051
Ccalc.v3.02634	582.302	671.715	549.576	1014.61	975.68	577.413	477.338	523.739	427.769	908.493	554.223	555.657	436.616	477.023	395.499	682.787	529.253	698.715	678.901	944.479	1130.72	709.773	389.849	710.23	1087.12	408.78	353.766	507.571	639.418	391.274	195.917	497.878	557.903	445.745	410.681	449.048	439.075	449.737	426.393	421.264	288.031	287.983	264.614	686.436	386.145	521.033	409.536	347.207	392.935
Ccalc.v3.02635	422	423.273	522.005	462.422	547.967	470.675	427.014	418.447	402.256	427.761	379.852	488.402	337.502	416.433	430.219	442.758	447.293	478.208	455.957	457.006	619.383	499.617	475.128	507.733	524.753	381.332	545.147	429.106	396.188	425.39	437.753	481.978	559.385	448.77	456.653	405.719	396.935	406.581	434.363	423.828	400.652	583.494	456.714	519.326	454.676	419.721	430.686	493.262	343.504
Ccalc.v3.02636	380.476	375.141	329.623	405.299	336.71	344.647	461.796	306.801	292.55	334.813	379.852	309.054	297.343	277.943	326.06	356.801	370.564	419.761	240.204	293.446	266.32	438.156	387.238	302.257	269.9	227.427	344.487	264.82	351.68	328.371	238.774	326.95	391.94	381.203	453.588	342.694	277.311	308.911	274.167	281.982	462.444	363.272	326.951	345.36	367.695	363.896	278.792	209.899	294.911
Ccalc.v3.02637	607.409	712.768	433.779	669.152	321.76	412.805	418.133	580.924	441.376	602.664	567.246	502.013	590.414	1215.64	617.401	407.078	460.372	419.096	358.868	332.732	738.085	509.53	449.022	554.635	284.947	820.501	1255	242.751	537.863	1824.17	251.019	294.155	320.813	592.982	680.383	636.151	475.778	745.02	423.205	484.497	280.058	419.74	550.855	209.958	334.747	374.234	890.213	857.961	362.774
Ccalc.v3.02638	960.846	455.124	524.456	519.545	573.968	541.405	474.377	487.432	484.749	498.722	536.134	442.764	460.54	389.504	511.734	617.915	637.371	677.462	453.08	679.095	651.341	743.478	558.667	524.111	473.971	494.065	671.575	446.27	562.938	494.689	749.996	609.18	610.507	537.516	962.343	529.798	557.34	529.237	577.823	508.422	533.206	737.838	515.234	736.997	535.068	585.128	517.208	498.509	563.85
Ccalc.v3.02639	959.881	574.745	617.584	587.548	493.365	745.879	747.459	803.309	943.984	516.712	1164.16	825.479	1334.63	842.483	889.118	771.988	644.346	660.193	809.071	768.091	768.522	731.582	1381.87	558.357	626.319	1225.36	2163.19	1080.12	841.273	1350.8	1025.5	1001.72	803.143	920.735	1578.37	1129.51	1133.71	1699.01	1035.3	1206.54	1533.84	1441.8	2291.2	717.287	1317.9	1261.23	1780.43	1422.94	1441.88
Ccalc.v3.02640	439.382	404.869	408.659	456.982	312.66	369.081	436.634	498.324	445.629	381.787	473.187	457.176	552.819	535.689	393.99	423.296	312.146	359.32	420.717	380.838	340.889	386.608	385.498	428.074	386.512	717.571	1296.75	740.515	469.533	497.888	835.709	613.155	466.03	518.355	591.504	634.182	542.387	556.493	685.417	491.332	652.803	623.022	1258.19	491.046	565.38	643.021	945.972	832.598	785.033
Ccalc.v3.02641	3075.67	2165.2	2564.08	2274.03	1768.05	1750.24	1453.47	2270.14	1300.32	3054.3	2525.11	3399.6	2766.66	979.05	1515.58	2306.23	2456.19	1281.2	1737.53	2439.77	3699.56	2182.85	4211.76	1802.38	3001.82	3035.95	5093.06	2843.13	1798.52	2943.62	3165.29	2418.83	3254.06	3483.26	4024.06	5166.02	2680.67	3568.37	2567.92	2765.13	3973.63	3472.73	3401.82	2132.15	3636.09	2634.11	4283.79	4535.56	4301.35
Ccalc.v3.02642	109.121	139.439	169.713	266.573	164.455	117.026	173.174	127.985	139.472	118.934	113.594	156.929	130.728	110.6	104.158	131.368	272.038	142.798	97.0885	202.846	267.841	146.713	113.126	135.495	183.382	126.457	132.227	136.088	139.794	123.672	122.448	103.352	163	177.491	137.915	100.445	84.2806	136.284	139.474	133.301	147.504	261.631	128.49	111.407	80.3921	111.65	128.821	172.292	109.754
Ccalc.v3.02643	539.812	574.037	636.577	530.425	535.617	693.153	687.514	482.893	636.977	596.667	529.623	613.305	512.661	637.633	489.091	447.623	442.061	486.843	530.751	564.442	683.3	463.93	519.508	441.474	558.609	542.099	462.795	469.565	443.204	507.483	593.874	463.096	545.307	572.812	517.949	406.703	481.215	690.506	545.943	513.549	585.031	760.425	442.72	412.204	444.133	396.977	451.836	517.75	380.368
Ccalc.v3.02644	412.343	530.86	500.562	682.753	525.866	514.399	518.781	565.493	517.065	500.721	579.546	477.993	592.123	514.53	535.886	629.267	756.823	549.275	476.093	660.654	176.532	618.573	453.373	600.048	559.549	601.897	585.743	611.783	581.118	561.856	633.67	594.273	548.271	463.897	419.876	519.95	526.074	570.122	604.921	557.983	466.431	536.438	611.92	468.764	486.306	496.222	563.353	558.855	548.769
Ccalc.v3.02645	6.75972	7.07814	6.73951	5.44026	8.45026	6.42999	12.581	4.53847	7.65393	2.99833	7.23528	5.60461	17.9431	5.77043	15.0954	16.2182	14.8226	6.64178	4.31505	5.61235	4.56548	9.91304	5.22119	6.70029	6.58293	10.7832	18.5582	6.13009	7.52256	13.8598	0	9.93768	2.96363	10.0847	0	10.8323	5.43746	15.8998	20.7219	20.5078	15.9463	11.2934	13.994	3.42789	2.6358	2.06759	32.686	21.8644	10.0538
Ccalc.v3.02646	338.952	329.133	324.109	269.293	315.26	393.515	350.788	440.232	415.863	311.826	342.229	428.352	440.034	398.16	407.575	410.321	471.707	324.119	350.957	339.948	380.456	390.574	426.397	401.273	463.626	412.701	431.478	353.093	307.171	412.597	480.609	296.143	357.858	383.22	358.58	397.841	380.622	449.737	476.604	423.828	405.635	478.089	442.72	310.224	353.198	423.856	407.614	499.384	392.098
Ccalc.v3.02647	6901.68	6237.96	6142.14	4080.19	3360.6	4405.83	8464.05	8207.37	15245.8	6812.2	12485.2	5635.04	23604.6	15328.2	19211.9	13754.7	4091.9	14046.7	9122.01	16158.8	15259.3	11459.5	14266.9	9237.46	6576.35	19688.1	10397.2	22328.2	17809	13404.6	23852.9	20625.7	14609.2	12065.4	12712.7	15767.9	16137	22598.2	14355.5	20562.5	7480.83	6215.16	18446.6	17643.4	12701.9	11156.7	15316.3	11529.6	13059
Ccalc.v3.02648	18444.4	19038.8	15067.1	14982.5	20317.7	16590.7	13448.3	19492.7	19427.4	11760.4	21080	22581	32320.7	16000.5	22247.6	18308.8	7477.55	19121.7	17793.1	23089.2	12900.5	15458.4	21222.4	18013.3	17100.6	11100.8	4672.03	13263.1	17024.8	24658.8	16126.4	28625.5	30904	8220.06	22651.8	17650.7	20651.5	26782.1	16012.5	20982	9177.12	4331.03	21781	6470.15	30319.7	14835	10182.7	9968.44	20304.5
Ccalc.v3.02649	976.297	928.652	895.129	1044.53	1008.83	910.487	903.611	890.448	1023.93	949.47	1096.87	1016.04	1121.87	843.445	908.742	1172.58	1179.7	1102.54	930.612	1150.53	1334.64	1334.29	1293.98	984.198	1057.03	938.135	1185.4	928.095	1034.98	947.799	1301.01	1118.98	1183.97	1387.66	1118.65	1325.48	1068.46	1242.46	1053.63	1088.62	1234.84	1279.92	1373.96	1125.21	1259.91	1004.85	1105.56	1083.6	1097.54
Ccalc.v3.02650	78.2197	116.789	89.4516	204.01	95.553	100.308	170.213	88.0463	109.706	110.938	114.317	108.089	194.811	75.0156	84.5342	183.266	209.26	122.873	112.91	118.661	136.964	85.2521	189.703	120.605	82.7568	240.171	276.053	152.026	96.5395	170.583	122.448	88.4454	148.922	191.61	125.656	206.798	149.53	183.984	227.144	163.208	183.383	280.454	272.247	90.8392	179.235	171.61	269.179	303.478	175.103
Ccalc.v3.02651	966.64	920.158	763.402	990.127	1082.28	700.869	721.557	760.647	794.307	793.557	777.069	804.662	868.106	779.97	608.344	982.825	710.612	1090.58	942.118	1051.11	1024.19	957.599	919.799	882.204	878.351	796.974	940.669	724.576	989.844	774.018	915.301	1084.2	1153.59	1017.55	1091.06	810.453	678.323	806.347	776.275	857.055	877.049	649.373	1340.88	1381.44	988.427	758.806	999.807	790.618	826.086
Ccalc.v3.02652	1474.59	1217.44	1414.68	1205.02	1103.08	1122.68	913.232	1084.69	1421.08	1241.31	1047.67	1389.94	886.903	977.127	1346.51	994.177	866.685	1190.21	1186.64	994.188	1129.19	1021.04	1254.83	1113.74	1159.54	1313.59	1361.71	1441.8	1114.59	1219.67	1374.48	1102.09	970.588	1143.61	1176.88	1152.16	1277.8	1183.4	901.404	1194.58	1252.78	1306.27	1552.06	1481.71	1154.48	1197.13	1474.72	1450.92	1357.26
Ccalc.v3.02653	233.693	106.88	230.369	146.887	224.907	186.47	151.712	118	172.639	246.862	138.917	246.603	126.456	104.83	152.463	142.72	248.496	91.6566	130.171	178.794	115.659	148.696	146.193	115.394	139.182	229.387	298.091	153.252	141.675	180.178	107.142	78.5077	112.618	150.262	119.527	164.454	125.062	170.355	200.046	146.973	148.5	274.807	193.372	107.979	73.8025	148.866	376.85	403.18	135.726
Ccalc.v3.02654	703.977	775.764	927.601	930.284	768.324	902.771	774.101	975.771	644.631	681.62	723.528	866.313	657.915	663.6	707.974	642.242	706.252	813.618	767.359	807.377	837.004	729.599	799.712	934.318	1038.22	705.807	803.802	669.406	639.418	704.719	933.668	688.681	804.625	897.541	677.318	828.178	704.151	851.775	777.072	717.773	865.089	1118.05	695.884	673.581	738.025	736.062	805.614	882.449	673.604
Ccalc.v3.02655	904.837	869.195	801.389	663.712	631.82	860.333	865.868	842.34	960.143	766.572	968.804	889.532	980.036	1047.33	806.094	660.082	425.495	818.932	906.16	675.086	614.818	535.304	787.529	710.975	816.283	1017.54	1231.8	1049.47	925.902	943.535	1068.36	852.653	742.389	647.439	833.622	737.581	948.837	1083.46	1036.89	1088.62	963.757	873.359	929.966	934.958	1012.15	1062.74	911.363	1001.39	986.947
Ccalc.v3.02656	232.728	247.027	266.517	282.893	231.407	240.482	267.901	258.693	275.541	242.865	368.276	272.224	324.685	331.8	262.66	209.215	187.462	262.35	263.218	220.485	240.448	222.052	209.718	253.122	253.913	288.205	390.882	291.792	263.29	267.601	309.182	258.38	238.572	240.016	312.608	267.853	380.622	374.781	305.25	350.341	287.034	269.16	337.128	275.945	285.985	258.449	384.541	421.546	292.398
Ccalc.v3.02657	670.178	570.498	433.167	590.268	412.763	613.421	608.328	519.201	426.069	384.785	477.529	529.235	599.813	348.15	470.976	385.994	777.749	481.529	403.457	628.584	547.857	362.817	783.178	466.787	252.973	253.895	317.809	171.642	364.844	220.691	514.283	367.694	493.444	627.27	490.366	516.996	149.53	256.668	266.197	223.877	519.253	400.917	974.492	348.788	301.8	153.002	421.073	425.919	278.993
Ccalc.v3.02658	1041	1118.35	1222.3	1207.74	1144.69	969.643	1363.93	648.093	899.762	1268.29	999.192	1117.72	947.568	942.504	781.941	1097.97	661.784	1089.92	1154.99	829.826	595.034	816.834	978.102	1036.31	807.819	756.782	782.924	647.337	876.378	733.505	633.67	820.853	857.229	779.549	882.659	598.73	723.182	672.335	673.462	686.157	826.22	587.259	709.878	836.406	718.257	694.71	707.556	814.232	683.657
Ccalc.v3.02659	9626.81	9662.37	9589.71	14824.7	10634.3	7224.74	10646.5	8973.46	8660.84	7519.81	8819.81	8776.02	10508.7	6887.01	8713.06	13438.4	15698	11368.1	10247.5	10920	11043.9	11933.3	9610.46	8204.87	9672.2	4575	4430.77	7781.53	7330.11	6176.16	7294.85	8054.49	8927.93	6713.4	7968.45	6076.92	5514.94	6555.26	4565.2	6322.38	4369.3	3747.54	7606.38	7728.18	6664.63	5694.14	4341.47	3850.77	5024.38
Ccalc.v3.02660	1936.18	1964.89	2230.16	2018.34	2401.82	2115.47	2175.77	2035.05	2010.43	2371.68	1924.58	1771.86	1780.64	1997.53	1687.66	1733.73	1923.45	2195.77	1939.61	2281.02	2287.3	1770.47	1949.24	1960.21	2517.5	1989.98	2094.76	2011.89	1942.07	1680.24	1680.6	1908.04	1881.9	1973.58	1866.46	1908.45	2219.84	2103.32	2023.58	1963.62	2132.82	2653.96	1377.77	2156.14	1863.51	1953.87	1647.76	2200.44	1845.71
Ccalc.v3.02661	4097.36	3280.72	3277.24	2799.01	2747.63	2861.35	3505.66	3366.64	3059.87	3470.06	2825.38	2473.24	2925.58	3246.83	3230.41	2946.85	2110.91	4032.89	2673.17	2499.1	2851.9	2841.08	2934.31	4310.52	2974.54	2827.15	3157.21	2906.89	3659.73	2464.92	2654.07	3030	3237.02	2584.72	2644.91	2631.26	2717.37	2659.81	2794.27	2635.25	2936.12	2473.26	2716.11	4619.94	2870.39	2915.3	2949.43	2734.8	2911.41
Ccalc.v3.02662	886.489	794.167	874.298	1093.49	1113.48	932.349	788.902	921.309	1152.34	818.543	1237.23	1128.93	1046.68	914.614	1194.05	1200.15	1915.6	1112.5	806.194	1611.55	1252.46	1260.94	1174.77	944.74	804.998	753.841	513.83	924.417	1066.32	1121.58	1160.2	894.392	1063.94	1208.15	1195.27	1167.92	743.573	774.548	661.507	974.975	529.219	527.027	886.711	1030.94	1021.37	568.587	547.971	580.72	871.328
Ccalc.v3.02663	69.5286	92.7236	54.5287	70.7234	51.3516	99.0219	85.8468	58.0924	76.5393	55.9688	60.7764	103.285	90.5701	75.9774	73.9674	79.4693	59.2903	49.8134	61.1298	74.5641	62.3949	39.6521	87.0198	51.3689	31.9742	86.2653	63.7938	46.5887	60.8074	125.805	76.5302	70.5576	67.4225	56.4745	82.7492	100.445	59.8121	97.6703	90.8576	101.684	83.7183	114.817	61.0648	53.1323	61.9414	72.3657	113.44	102.326	64.5118
Ccalc.v3.02664	1367.4	1218.86	1207.6	546.746	382.212	870.621	679.373	935.832	693.106	626.65	1168.5	1053.67	748.485	598.202	979.691	718.468	411.544	970.364	855.817	614.954	607.208	513.495	892.823	1217.22	910.325	531.316	830.479	635.077	619.984	582.113	566.323	574.398	603.839	592.982	1017.51	570.173	619.871	497.437	611.297	734.863	721.572	404.682	1165.32	929.816	722.211	678.17	774.851	673.425	646.794
Ccalc.v3.02665	609.341	755.945	798.325	753.476	865.827	700.869	870.309	602.709	718.619	728.594	724.252	832.685	736.523	684.758	650.611	707.115	633.011	662.85	714.859	775.306	582.859	783.13	643.076	667.051	609.391	763.644	820.04	543.126	650.075	703.653	486.732	619.118	636.439	546.592	527.143	568.203	588.605	726.848	691.793	698.119	625.894	677.606	753.132	523.611	606.235	574.79	647.952	693.54	484.257
Ccalc.v3.02666	0	0	0	0	0	0	0	0	0	0	0.723528	0	0	0	0	0	0	0	0	0	0	0	0	0	0	0	0	0	0	0	0	0	0	0	6.12957	0	0	0	0	0	0	0	0	0	0	0	0	0	0
Ccalc.v3.02667	0	0	0	0	0	0	0	0	0	0	0	0	0	0	0	0	0	0	0	0	0	0	0	0	0	0	0	0	0	0	0	0	0	0	0	0	0	0	0	0	0	0	0	0	0	0	0	0	0
Ccalc.v3.02668	0	0	0	0	0	0	0	0	0	0	0	0	0	0	0	0	0	0	0	0	0	0	0	0	0	0.980288	0	0	0	0	0	0	0	0	0	0	0	0	0	0	0	0	0	0	0	0	0	0	0
Ccalc.v3.02669	0	0	0	0	0	0	0	0	0	0	0	0	0	0	0	0	0	0	0	0	0	0	0	0	0	0	0	0	0	0	0	0	0	0	0	0.984754	0	0	0	0	0.996646	0	0	0	0	0	0	0	0
Ccalc.v3.02670	1.93135	14.1563	4.28878	0	9.7503	14.146	20.7216	0.907694	19.56	4.99721	8.68234	8.00659	4.27217	15.3878	21.1335	14.5964	11.3349	11.9552	28.0478	11.2247	4.56548	11.8956	19.1444	3.72238	12.2254	10.7832	32.4768	24.5204	8.14944	14.926	0	5.96261	11.8545	3.02542	6.12957	4.92377	4.0781	2.2714	3.98498	9.3994	9.96646	15.0579	6.36091	13.7116	2.6358	8.27036	1.92271	12.2441	4.18908
Ccalc.v3.02671	109.121	18.4032	2.45073	0	1.30004	33.4359	492.139	28.1385	86.7445	3.99777	9.40587	9.60791	121.33	2.88522	33.2099	4.86547	4.35958	9.29849	10.7876	150.732	15.2183	190.33	25.2357	8.18924	60.1868	0	179.783	36.7805	15.0451	1230.33	296.937	18.8816	32.5999	0	33.7127	13.7866	6.79683	29.5282	116.362	19.6533	58.8021	0	44.5264	7.71276	6.58951	2.06759	109.594	220.394	8.37816
Ccalc.v3.02672	0	0	0	0	0	0	0	0	0	0	0	0	0	0	0	0	0	0	0	0	0	0	0	0	0	0	0	0	0	0	0	0	0	0	0	0	0	0	0	0	0	0	0	0	0	0	0	0	0
Ccalc.v3.02673	1.93135	4.24688	1.22536	8.16039	1.95006	1.286	2.22017	3.63078	1.70087	1.99889	2.89411	8.80725	0	4.8087	1.50954	0	9.59108	4.64925	7.91092	4.00882	1.52183	5.94782	1.7404	3.72238	8.46377	107.832	51.035	8.58212	7.52256	9.59527	3.06121	10.9315	2.96363	6.05084	0	11.817	5.43746	11.357	153.023	0	2.98994	0	17.8106	1.71395	2.6358	10.338	17.3044	13.9932	0.837816
Ccalc.v3.02674	28.9702	27.6047	26.958	8.16039	40.9513	61.7279	49.5839	19.0616	69.7358	46.9738	52.8176	51.2422	46.9939	47.1252	58.872	58.3856	70.6252	46.4925	87.0201	69.7535	120.224	27.7565	36.5483	25.3122	48.9018	49.0144	64.9537	46.5887	30.7171	51.1748	55.1017	65.5887	54.8271	36.305	24.5183	37.4207	21.7498	59.0564	37.4589	45.288	42.8558	48.9382	22.8993	60.8451	30.3118	16.5407	26.9179	36.7323	36.8639
Ccalc.v3.02675	0.965675	0.707814	0	0	3.2501	1.286	2.96023	0	0.850436	0.999443	0.723528	0	5.98104	0	4.52862	1.62182	0	1.32836	4.31505	2.40529	0	0	0	0	3.76167	0.980288	2.31977	0	0	6.39685	0	0	0.740907	1.00847	0	0.984754	0	0	0	0.854491	1.99329	0	0	1.71395	3.95371	0	0	0	0.837816
Ccalc.v3.02676	0	0	0	0	0	0	0	0	0	0	0	0	0	0	0	0	0	0	0	0	0	0	0	0	0	0	0	0	0	0	0	0	0	0	0	0	0	0	0	0	0	0	0	0	0	0	0	0	0
Ccalc.v3.02677	115.881	140.855	280.609	35.3617	40.9513	150.462	152.452	203.323	257.682	134.925	130.235	281.031	172.596	134.643	101.139	63.2511	47.0835	124.201	292.704	109.842	33.4802	51.5478	112.256	250.144	72.4122	506.809	192.541	196.163	220.035	256.94	116.326	244.467	52.6044	97.8218	153.239	108.323	175.358	197.612	250.257	158.935	168.433	105.405	482.157	285.372	266.216	173.678	276.87	118.068	185.995
Ccalc.v3.02678	1.93135	0	3.06341	0	0	0	0.740058	0	0.850436	0	0	0	0	0	0	0	2.61575	1.99253	2.15752	2.40529	3.04365	0	0	0.744476	1.88084	6.86201	11.5989	0	1.88064	2.13228	12.2448	2.98131	0.740907	1.00847	3.06479	4.92377	2.71873	0	0.796997	0.854491	5.97988	3.76448	0	1.71395	2.6358	2.06759	3.84541	0	6.70252
Ccalc.v3.02679	193.135	360.277	148.882	255.692	185.906	236.624	503.24	275.031	151.378	261.854	160.623	160.932	169.178	210.621	172.087	170.291	105.502	426.402	766.64	137.102	115.659	122.922	232.343	397.55	283.066	377.411	358.405	156.93	196.84	247.345	232.652	335.894	171.89	271.279	208.405	274.746	576.371	215.783	243.084	193.115	437.528	333.157	442.72	669.296	309.707	235.705	365.314	322.719	766.601
Ccalc.v3.02680	0.965675	1.41563	0	0	0	0	0	0	0	0	0	0	0	0	0	0	0	0	0.719174	0.801765	0	1.98261	0	0	0.940418	0	0	0	0	2.13228	0	0	0	0	0	0	0	0	0	0	0	0	0	0	0	0	0	0	0
Ccalc.v3.02681	1941.01	1415.63	2245.48	965.646	1093.33	2003.58	1565.22	1845.34	1211.02	1743.03	908.028	1811.09	1129.56	1208.91	1114.04	853.079	834.424	1219.43	1376.5	966.126	920.705	900.104	1112.11	1674.33	2044.47	1124.39	1804.78	1136.52	1177.28	1293.23	1830.6	1235.25	1094.32	1139.57	1017.51	933.547	1283.24	1258.36	1323.81	1350.1	1316.57	1441.8	1231.47	1241.75	1207.2	1122.7	1268.99	1314.49	1319.56
Ccalc.v3.02682	60.8375	52.3782	74.1346	103.365	57.8518	29.578	54.7643	54.4616	56.9792	30.9827	49.1999	51.2422	43.5762	45.2017	61.8911	74.6039	124.684	56.4551	66.164	46.5024	42.6111	67.4086	77.4476	31.268	52.6634	88.2259	117.149	61.3009	43.2547	54.3732	27.5509	34.7819	69.6452	62.5253	33.7127	45.2987	39.4216	68.142	51.0078	57.2509	66.7753	101.641	62.337	53.9893	57.9877	49.6222	57.6812	82.2103	46.9177
Ccalc.v3.02683	258.801	319.224	253.651	149.607	180.706	243.054	240.519	245.985	227.066	275.846	177.988	245.002	146.963	225.047	264.169	194.619	81.9601	282.94	432.943	177.992	165.879	113.009	241.915	270.989	175.858	240.171	171.663	164.286	192.452	196.17	177.55	198.754	242.277	245.059	162.434	160.515	241.967	199.883	243.084	188.843	379.722	374.566	227.721	291.371	245.13	219.165	182.657	261.499	254.696
Ccalc.v3.02684	17.3821	26.8969	20.8312	2.72013	14.9505	21.862	25.902	16.3385	27.214	19.9889	13.0235	20.8171	10.2532	24.0435	22.6431	17.8401	6.97533	31.8806	34.5204	17.6388	6.0873	5.94782	32.1973	21.5898	6.58293	17.6452	25.5175	30.6504	20.687	25.5874	27.5509	26.8317	22.2272	17.144	12.2591	13.7866	31.2654	36.3424	9.56396	22.2168	29.8994	28.2336	20.3549	29.9941	30.3118	2.06759	13.4589	30.6102	27.6479
Ccalc.v3.02685	188.307	224.377	158.072	100.645	131.954	196.758	215.357	152.493	162.433	173.903	121.553	157.73	113.64	150.993	175.106	111.906	41.852	203.239	276.163	86.5906	80.6568	57.4956	182.742	177.93	125.076	148.023	124.108	165.512	139.167	147.127	202.04	129.19	149.663	143.203	137.915	80.7498	178.077	158.998	122.738	98.2665	295.007	212.693	190.827	187.677	135.744	126.123	151.894	157.424	196.049
Ccalc.v3.02686	0	0	0.612682	0	0	0	0	0	0	0	0	0	0	0.961739	0	0	0	0	0	0	0	3.96521	0	1.48895	0	0.980288	0	0	0	0	6.12241	0.993768	0.740907	0	0	0	0	0	0.796997	0	0	0	1.27218	0	0	0	0	0	0
Ccalc.v3.02687	475.112	426.812	507.301	416.18	738.423	475.819	465.497	427.524	400.555	528.705	397.94	371.506	237.533	348.15	310.965	481.681	584.184	581.156	341.608	588.495	412.415	668.139	359.392	482.421	391.214	262.717	208.78	360.449	400.576	356.091	382.651	326.95	421.576	342.881	318.738	316.106	260.998	317.996	297.28	367.431	253.148	210.811	187.011	473.049	297.846	388.707	226.879	167.919	267.263
Ccalc.v3.02688	81.1167	84.2298	102.931	81.6039	99.4531	182.612	112.489	118.908	110.557	114.936	65.1175	128.105	83.7346	91.3652	81.5151	97.3094	204.028	101.619	113.63	81.78	129.355	142.748	89.6304	96.7819	118.493	161.747	148.466	89.4993	89.017	102.35	85.7138	77.5139	88.9088	104.881	101.138	145.744	126.421	111.299	151.429	109.375	85.7116	282.336	80.1475	44.5626	54.034	111.65	159.585	181.912	98.8622
Ccalc.v3.02689	756.123	756.653	785.459	745.316	941.879	923.347	793.342	762.463	904.864	642.642	940.587	739.809	921.08	841.522	972.143	1028.24	875.404	990.29	709.825	986.171	815.699	797.008	791.88	982.709	850.138	701.886	593.862	804.268	874.498	772.952	817.342	714.519	1020.97	889.473	704.901	850.828	632.105	890.389	711.718	876.708	562.109	664.431	720.055	778.989	810.51	769.144	634.493	578.096	815.195
Ccalc.v3.02690	4231.59	3924.83	5115.29	3606.89	4976.55	3181.56	3032.76	2969.07	2359.96	4693.38	1939.78	2320.31	2107.89	2704.41	2631.13	2101.88	2222.51	4324.46	3782.86	3203.85	3860.87	2894.61	2348.66	4560.66	4606.17	2128.2	1826.82	2311.04	3216.52	1905.19	2675.49	3013.11	3079.95	2601.86	2359.89	2059.12	2208.97	1628.59	1934.31	1792.72	2402.91	2586.2	2124.55	4377.42	2751.78	2264.01	2124.59	2337.75	2345.88
Ccalc.v3.02691	15435.3	11713.6	11921	11419.1	17059.1	9363.35	8287.91	10201.6	7971.14	11761.4	9605.56	9164.34	7547.22	8042.06	9156.86	13164.3	14225.3	16582.5	11736.9	13062.4	12036.1	13604.6	11171.6	14791.3	11688.5	5640.58	4648.83	7848.96	12780.8	7618.64	10304	11080.5	14835.9	11950.4	10880	9171.01	7828.58	6171.4	6269.18	7545.16	9988.39	8234.8	7200.55	22173.3	10213.7	8576.36	6244.95	6517.35	7649.26
Ccalc.v3.02692	1006.23	985.277	997.447	859.561	786.524	856.475	882.149	925.848	1137.03	656.634	892.834	999.222	1028.74	897.303	783.451	922.817	575.465	905.939	865.167	625.376	582.859	862.434	1221.76	790.634	769.262	571.508	737.688	805.494	592.402	740.968	964.28	561.479	752.02	709.965	799.909	867.568	647.058	776.819	715.703	874.145	1123.22	1044.64	1160.23	891.252	780.198	740.197	936.358	767.005	813.519
Ccalc.v3.02693	497.322	1403.59	837.537	829.64	1792.11	1050.66	1984.1	1368.8	2686.53	864.518	1442.72	1015.24	951.84	1118.5	1954.85	2017.55	3795.45	755.171	1444.82	1640.41	1524.87	1929.08	1815.23	670.773	1354.2	987.15	465.115	727.028	814.317	843.318	1083.67	575.392	1028.38	949.981	858.14	807.498	513.84	958.531	441.536	861.327	554.135	606.081	665.352	665.011	496.849	537.573	522.976	638.442	601.552
Ccalc.v3.02694	398.824	532.984	555.09	473.303	668.871	568.411	634.23	587.278	909.967	888.504	900.069	512.422	678.421	621.283	659.668	880.65	1730.75	322.126	408.491	789.738	763.957	791.06	705.73	381.172	606.57	1268.49	1052.02	722.124	688.314	694.058	551.017	411.42	560.867	602.058	646.67	755.306	765.323	863.132	1017.77	782.714	696.656	559.025	653.902	671.01	577.241	605.804	1042.11	983.9	696.225
Ccalc.v3.02695	550.435	491.223	631.063	524.985	617.519	596.703	774.101	492.878	505.159	606.662	562.181	592.488	569.053	523.186	483.052	442.758	584.184	531.343	542.977	487.473	601.121	582.886	514.287	574.736	519.111	755.802	680.854	435.236	537.236	590.642	465.303	550.548	630.512	656.516	530.208	557.371	591.324	720.034	571.447	629.76	648.817	670.078	496.151	488.475	533.751	597.534	640.261	747.764	594.011
Ccalc.v3.02696	27.0389	25.4813	39.2117	24.4812	1.30004	28.292	31.8225	25.4154	16.1583	36.9794	21.7058	43.2356	29.9052	21.1583	13.5858	16.2182	36.6205	31.8806	20.1369	20.8459	15.2183	35.6869	26.9761	17.123	32.9146	27.4481	13.9186	7.35611	24.4483	25.5874	24.4897	33.7881	34.0817	29.2457	18.3887	26.5884	31.2654	38.6138	15.9399	39.3066	5.97988	13.1757	29.2602	11.1407	18.4506	18.6083	15.3817	30.6102	15.0807
Ccalc.v3.02697	3951.54	3805.91	3686.51	2804.45	3901.42	3371.89	3718.79	3397.5	2405.88	3626.98	2651.73	2978.45	2617.99	2559.19	2702.07	3237.16	1862.41	4650.58	3453.48	4064.15	2717.98	2688.42	2990	3956.89	3230.34	2310.54	1890.62	2456.94	3439.69	2626.97	4671.4	3279.44	3460.78	2543.37	2758.31	2148.73	2434.62	2589.4	2476.27	2456.66	2340.13	1731.66	2372.62	4402.27	2643.71	2344.65	2155.35	1820	2546.96
Ccalc.v3.02698	2953.03	2228.2	2614.32	2660.29	2063.16	2400.96	2550.98	2740.33	2609.14	2297.72	2975.87	1993.64	2638.49	2343.76	2496.78	2157.02	2436.13	3301.63	1641.88	1813.59	1914.46	2406.88	2326.04	2748.61	1744.48	1034.2	1728.23	2344.15	2418.5	2506.5	1897.95	2169.4	2779.88	2830.78	3159.8	2335.84	1614.93	2153.29	2208.48	2319.09	2580.32	1562.26	2342.09	2192.14	2009.8	2218.52	1370.89	1328.48	2410.4
Ccalc.v3.02699	920.288	882.644	931.277	1090.77	1156.39	888.625	1012.4	785.155	699.059	1116.38	858.828	803.861	762.156	791.511	665.707	950.388	890.226	937.82	845.03	914.814	873.528	767.269	785.789	882.949	911.265	742.078	617.06	790.781	824.974	726.042	697.955	728.432	851.302	925.778	753.938	804.544	695.995	879.032	749.974	716.918	775.391	737.838	623.37	917.818	699.806	783.617	682.561	677.798	666.063
Ccalc.v3.02700	7695.46	7204.84	6196.67	6356.94	6649.06	6554.73	6952.11	5724.83	6785.63	5738.8	7238.18	6315.6	7818.93	6368.64	7280.51	7251.17	7508.94	9541.58	6501.34	9716.59	6813.21	6578.29	6270.65	6698.8	7719.89	8003.07	8497.33	10091.4	8375.75	8816.99	9486.68	9721.04	7357.95	8204.93	9614.24	7451.63	9454.39	9803.37	9862.04	8888.42	6870.88	6572.78	9197.88	11218.6	9931.71	10251.1	8979.04	7517	9307.29
Ccalc.v3.02701	2926.96	1865.09	2689.06	2608.6	3328.75	1810.69	1505.28	1966.97	1410.02	2118.82	1705.36	1455.6	1230.39	1312.77	1474.82	2590.05	2995.03	3203.33	1810.88	3027.46	3562.59	3188.03	1701.24	1897.67	2525.96	1148.9	820.04	1379.27	2396.56	1403.04	1904.07	1903.07	2998.45	2360.83	1820.48	2111.31	1370.24	1160.69	1079.13	1236.45	1864.73	1460.62	1239.11	2896.57	1648.7	1505.21	1232.45	1077.48	1535.72
Ccalc.v3.02702	410.412	375.141	434.392	478.743	525.216	293.208	348.567	440.232	265.336	441.754	343.676	387.519	237.533	246.205	264.169	423.296	414.16	571.857	302.772	417.719	374.369	656.243	297.608	439.241	386.512	334.278	328.248	297.922	462.011	286.792	312.243	413.408	437.876	337.838	404.552	270.807	269.154	245.311	251.851	229.004	243.182	191.989	314.229	416.489	355.834	225.367	342.242	344.584	246.318
Ccalc.v3.02703	572.645	466.449	482.794	421.62	352.311	407.661	172.434	515.57	678.648	386.784	160.623	585.282	182.849	493.372	1026.49	154.073	158.689	77.0447	266.814	118.661	138.486	150.678	206.237	480.932	495.601	465.637	485.993	170.416	287.111	300.652	205.101	234.529	121.509	108.915	110.332	208.768	307.217	277.111	380.168	219.604	132.554	152.461	286.241	293.085	227.997	204.691	328.783	384.814	325.91
Ccalc.v3.02704	161.268	118.913	172.776	157.768	241.157	47.5819	210.177	60.8155	69.7358	51.971	52.094	82.4679	76.0447	56.7426	60.3815	124.88	173.511	140.142	170.444	93.8065	66.9603	59.4782	93.1112	110.927	98.7439	36.2706	24.3576	58.8488	124.122	56.5055	48.9793	42.732	203.749	30.2542	64.3605	72.8718	33.9841	49.9708	43.8348	78.6132	74.7485	67.7606	63.6091	101.98	28.9939	49.6222	55.7585	37.6068	7.54034
Ccalc.v3.02705	44.421	55.2095	57.5922	48.9623	70.2022	45.0099	40.7032	53.5539	66.334	50.9716	60.0528	45.6376	64.937	60.5896	96.6105	42.1674	45.3396	66.4178	64.7257	60.1324	68.4822	73.3565	87.0198	62.536	87.4589	109.792	91.6311	90.7253	62.0611	45.8441	58.1629	55.651	53.3453	68.5761	73.5549	87.6431	99.2337	77.2276	107.595	57.2509	85.7116	186.342	100.502	79.6985	86.9816	103.38	99.9807	128.563	108.078
Ccalc.v3.02706	622.86	620.045	507.301	446.101	551.867	537.547	502.5	550.97	659.088	718.599	508.64	658.942	660.478	655.906	668.726	614.671	362.717	630.305	796.845	616.557	750.26	531.339	650.038	577.714	910.325	1101.84	1061.3	869.246	659.478	704.719	575.507	668.806	793.511	859.219	753.938	993.617	1034.48	731.391	994.652	622.07	1040.5	1392.86	1077.54	922.96	1034.55	1211.61	1034.42	1318.86	1132.73
Ccalc.v3.02707	0	0.707814	0	0	0	0	0	0	0.850436	0	0	0	0	0	0	0	0.871916	0	0	0	0	0	0	0	0.940418	0	0	0	0	0	0	2.98131	0	0	0	0	0	0	0	0	0	0	0	0	0	0	0	0	0
Ccalc.v3.02708	0	0	0	0	0	0	0	0	0	0	0	0	0	0	0	0	0	0	0	0	0	0	0	0	0	0	0	0	0	0	0	0	0	0	0	0.984754	0	0	0	0	0	1.88224	0	0	0	0	0	0	0
Ccalc.v3.02709	0	0	0	0	0	0	0	0	0	0	0	0	0	0	0	0	0	0	0.719174	0	0	0	0	0	0	0	0	0	0	0	0	0	0	0	0	0	0	0	0	0	0	0	0	0	0	0	0	0	0.837816
Ccalc.v3.02710	0	0	0	0	0	0	0	0.907694	0	0	0	0	0	0	0	0	0	0	0	0	1.52183	0	0	0	0	0	0	0	0	0	0	0	0	0	0	0	0	0	0	0	0.996646	0	0	0	0	0	0	0	0
Ccalc.v3.02711	0	0	0	0	0	0	0	0	0	0	0	0	0	0	0	0	0	0	0	0	0	0	0	0	0	0	0	1.22602	0	0	0	0	0	0	0	3.93902	1.35937	0	0	0	0	0	0	0	0	0	0	0	0
Ccalc.v3.02712	0	0	0	0	0	0	0	0	0	0	0	0	0	0	0	0	0	0	0	0	0	0	0	0	0	0	0	1.22602	0	0	0	0	0	0	0	0	0	0	0	0	0	0	0	1.71395	0	0	0	0.874578	0
Ccalc.v3.02713	0	7.78595	3.06341	0	0.65002	0	0.740058	0	2.55131	0	0	0	0	0	0	0	0	1.32836	3.59587	0	0	0	0	0	0	0	0	0	0.62688	0	0	0	0	0	0	0	0	0	0	0	0	0	1.27218	0.856973	0	0	0	0	0
Ccalc.v3.02714	0	0	0	0	0	0	0	0	3.40174	0.999443	0	0	0	0	0	0	1.74383	0.664178	0	0	0	0	0	0	0	0	0	0	0	1.06614	0	0	0	0	0	0	0	0	0	0	0	0	0	0	0	0	0	0.874578	0
Ccalc.v3.02715	0	0	0	0	0	0	0	0	0	3.99777	0	0	0	0	0	0	0	0	0	0.801765	0	0	0	0	0	0	0	0	0	0	0	0	0	0	0	0	1.35937	0	0	0	0	0	0	0	0	0	0	0	0
Ccalc.v3.02716	0	0	0	0	0	0	0	0	0	0	0	0	0	0	0	0	0	0	0	0	0	0	0	0	0	0	0	0	0	0	0	0.993768	0	0	0	0	0	0	0	0	0	0	0	0	0	0	0	0	0
Ccalc.v3.02717	0	0	0	0	0	0	0	0	0	0	0	0	0	0	0	0	0	0	0	0	0	0	0	0	0	0	0	0	0	0	0	0	0	0	0	1.96951	0	0	0	0	0	0	0	0	0	0	0	0	0
Ccalc.v3.02718	0	0.707814	0	0	0	0	0	0	0	0	1.44706	0	0	0	1.50954	0	0	0	0	0	0	0	0	0	0	0	0	0	0	0	0	0	0	0	0	0	0	0	0	3.41797	0	0	0	0	0	0	0	0	0
Ccalc.v3.02719	21.2448	24.0657	19.6058	13.6006	18.2006	18.004	14.0611	14.5231	31.4661	26.9849	12.3	37.631	22.2153	20.1965	22.6431	19.4619	2.61575	21.2537	25.1711	24.8547	18.2619	19.8261	18.2742	34.9904	17.8679	39.2115	38.2763	45.3627	21.9408	26.6535	24.4897	29.8131	22.2272	32.2711	15.3239	43.3292	46.2184	15.8998	50.2108	29.9072	35.8793	50.8205	34.3489	33.422	43.4908	39.2842	30.7633	60.3459	34.3504
Ccalc.v3.02720	0	0	0	0	0	0	0	0	0	0	0	0	0	0	0	0	0	0	0	0	0	0	0.870198	0	0	0	0	0	0	0	0	0	0	0	0	0	0	0	0	0	0	0	0	0	0	0	0	0	0
Ccalc.v3.02721	0	0	0	0	0	0	0	0	0	0	0	0	0	0	0	0	0	0	0	0	1.52183	0	0	0	0	0	0	1.22602	0	0	0	0	0	0	0	0	0	0	1.59399	0	0	0	0	0	0	2.06759	0	0	0
Ccalc.v3.02722	0	0	1.22536	0	0	0	0	0	0	0	0	0.800659	0	0	0	0	0	0	0	0	0	0	0	0	0	0.980288	0	0	0	0	0	0	0	0	0	0	0	0	0	0	0.996646	0	0	0	2.6358	0	0	0	0
Ccalc.v3.02723	0	0	0	0	0	0	0	0	0	0	0	0	0	0	0	0	0	0	2.15752	0	0	0	0	0	0	0	0	0	0	0	0	0	0	0	0	0	0	0	0	0	0	0	0	1.71395	0	0	0	0	0
Ccalc.v3.02724	0	0	0	0	0	0	0	0	0	0	0	0	0	0	0	0	0	0	0	0	0	0	0	0	0	0	0	0	0	0	0	0	0	0	0	0	0	0	0.796997	0	0	0	0	0	0	0	0	0	0
Ccalc.v3.02725	0	0	0	0	0	0	0	0	0	0	0	0	0	0	0	0	0	0	0	0	0	0	0	0	0	0	0	0	0	0	0	0	0	0	0	0	0	0	0	0	0	0	0	0	0	0	0	0	0
Ccalc.v3.02726	0.965675	0	0.612682	0	0	0	1.48012	0	0	1.99889	0	0	0.854435	0.961739	3.01908	1.62182	0	0	0	0	0	0	0	0	0	1.96058	0	0	0	0	0	0	0	0	0	0	0	0	0	0	0	0	1.27218	0	0	0	0	0	0.837816
Ccalc.v3.02727	0	0	0	0	0	0	0	0	0	0	0	0	0	0	0	0	0	0	0	0	0	0	0	0	0	0	0	0	0	0	0	0	0	0	0	0	0	0	0	0	0	0	0	0	0	0	0	0	0
Ccalc.v3.02728	0	0	0	0	0	0	0	0	0	0	0	0	0	0	0	0	0	0	0	0	0	0	0	0	0	0	0	0	0	0	0	0	0	0	0	0	0	0	0	0	0	0	0	0	0	0	0	0	0
Ccalc.v3.02729	0	1.41563	0	0	0	0	0	0	0	0	0	0	0	0	0	0	0	0	0	0	0	0	0	0	0	0	0	0	0	0	0	0	0	0	0	0	0	0	0	0	0	0	0	0	0	0	0	0	0
Ccalc.v3.02730	0	0	0	0	0	0	0	0	0	0	0	0	0	0	0	0	0	0	0	0	0	0	0	0	0	0	0	0	0	0	0	0	0	0	0	0	0	0	0	0	0	0	0	0	0	0	0	0	0
Ccalc.v3.02731	0	0	0	0	0	0	0	0	0	0	0	0	0	0	0	0	0	0	0	0	0	0	0	0	0	0	0	0	0	0	0	0	0	0	0	0	0	0	0	0	0	0	0	0	0	0	0	0	0
Ccalc.v3.02732	0	0	0	0	0	0	0	0	0	0	0	0	0	0	0	0	0	0	0	0	0	0	0	0	0	0	0	0	0	0	0	0	0	0	0	0	0	0	0	0	0	0	0	0	0	0	0	0	0
Ccalc.v3.02733	0	0	0	0	0	0	0	0	0	0.999443	0	0	0	0	0	0	0	0	0	0	0	0	0	0	0	0	0	0	0	0	0	0	0	0	0	0	0	0	0	0	0	0	0	0	0	0	0	0	0
Ccalc.v3.02734	0	0	0	0	0	0	0	0	0	0	0	0	0	0	0	0	2.61575	0	0	0	0	0	0	0	0	0	0	0	0	0	0	0	0	0	0	0	0	0	0	0	0	0	0	0	0	0	0	0	0
Ccalc.v3.02735	0	0	0	0	0	0	0	0	0.850436	0	0	0	0.854435	1.92348	0	0	2.61575	1.32836	0	0	0	1.98261	0	0	0	0.980288	1.15989	0	1.25376	1.06614	0	5.96261	0	2.01695	0	1.96951	0	2.2714	0.796997	0	1.99329	0	0	1.71395	7.90741	0	0	0	0
Ccalc.v3.02736	0	0	0	0	0	0	0.740058	0	0	0	0	0	0	0	0	0	0	0	0	0	0	0	0	0	0	0	0	0	0	0	0	0	0	0	0	0	0	0	0	0	0	0	0	0	0	0	0	0	0
Ccalc.v3.02737	0	0	0	0	0	0	0	0	0	0	0	0	0	0	0	0	0	0	0	0	0	0	0	0	0	2.94086	0	0	0	0	0	0	0	0	0	0	0	0	0	0	0	0	0	0	0	0	0	0	0
Ccalc.v3.02738	556.229	644.818	621.873	742.595	596.718	543.977	736.358	435.693	483.898	559.688	381.299	510.02	552.819	414.51	498.148	488.169	493.504	610.38	588.285	317.499	404.806	440.139	501.234	671.518	487.137	480.341	517.31	407.038	490.847	436.052	336.733	350.8	346.004	383.22	435.2	393.902	285.467	449.737	420.017	499.877	393.675	301.158	356.211	486.761	388.781	281.192	417.227	386.563	356.909
Ccalc.v3.02739	988.851	862.117	1158.58	598.429	633.12	950.353	995.378	674.417	931.228	1288.28	904.41	1034.45	994.562	992.515	787.979	759.013	673.119	535.328	1231.95	706.355	794.393	678.052	861.496	598.559	545.443	1577.28	1544.97	1159.81	794.257	1014.97	759.179	870.541	769.061	1022.59	842.816	916.806	1640.75	1512.75	1462.49	1313.35	1271.72	1445.56	1105.53	808.126	1039.83	1161.99	1490.1	2006.28	1425.12
Ccalc.v3.02740	0	1.41563	1.83805	0	0	0	0	0	0	0.999443	0	1.60132	0	0	3.01908	0	0	0	0	0	0	0	0	0	0	0	0	0	0.62688	0	0	0	0.740907	0	0	0	0	0	0	0	0	0	0	0	0	0	0	0	0
Ccalc.v3.02741	0	0	0	0	0	0	0	0	0	0	0	0	0	0	0	0	0	0	0	0	0	0	0	0	0	0	0	0	0	0	0	0	0	0	0	0	0	0	0	0	0	0	0	0	0	0	0	0	0
Ccalc.v3.02742	0	1.41563	2.45073	2.72013	3.2501	0	0	0.907694	0	1.99889	0.723528	3.20264	0	0	0	0	5.2315	0	5.75339	1.60353	0	1.98261	0.870198	0	4.70209	4.90144	3.47966	1.22602	1.25376	2.13228	0	0	0	0	0	0	1.35937	0	0	0	0	1.88224	0	3.42789	0	0	1.92271	0.874578	0
Ccalc.v3.02743	0.965675	1.41563	1.22536	2.72013	1.95006	2.572	5.18041	1.81539	0.850436	0.999443	0	2.40198	0.854435	2.88522	6.03815	0	5.2315	1.99253	0	3.20706	3.04365	5.94782	1.7404	0.744476	2.82126	0.980288	4.63955	0	1.25376	2.13228	12.2448	0.993768	1.48181	3.02542	3.06479	0.984754	0	6.8142	0	2.56347	1.99329	7.52896	1.27218	0.856973	6.58951	2.06759	1.92271	1.74916	3.35126
Ccalc.v3.02744	0	2.83126	0	2.72013	1.30004	1.286	2.22017	4.53847	5.10262	0	0	0	0	0	4.52862	4.86547	1.74383	3.98507	4.31505	5.61235	6.0873	0	3.48079	0.744476	0	1.96058	10.439	2.45204	8.14944	4.26456	9.18362	1.98754	0.740907	1.00847	3.06479	2.95426	8.15619	4.5428	9.56396	5.12695	1.99329	7.52896	5.08873	0.856973	0	16.5407	5.76812	6.12204	7.54034
Ccalc.v3.02745	0	0	0	0	0	0	0	0	0	0	0.723528	0	0	0	0	0	0	0	0	0	0	0	0	0	0	4.90144	0	0	0	0	0	0	0.740907	0	0	0	0	0	2.39099	0	0.996646	0	0	0	0	0	0	0.874578	0.837816
Ccalc.v3.02746	3.8627	2.83126	0.612682	0	0	2.572	2.22017	0	0	0	0.723528	0.800659	0	8.65565	3.01908	4.86547	0	0.664178	0.719174	1.60353	0	0	0	6.70029	0.940418	9.80288	2.31977	2.45204	0	1.06614	0	0	0	0	0	1.96951	2.71873	2.2714	11.158	2.56347	0	0	5.08873	4.28487	1.3179	0	0	0.874578	0.837816
Ccalc.v3.02747	0	0	0	0	0	0	0	0	0	0	1.44706	0.800659	0	0	0	0	0	0	0	0	0	0	0	0	0	0.980288	0	0	0	0	0	0	0	0	0	0	0	2.2714	1.59399	0.854491	0	0	3.81655	0	0	0	0	1.74916	0.837816
Ccalc.v3.02748	2827.5	670.3	191.157	144.167	70.2022	1500.76	1549.68	2489.8	2563.21	415.768	2143.09	5585.4	5721.29	4817.35	2033.35	238.408	1366.29	1308.43	5777.85	2274.61	2617.54	505.565	4082.1	1393.66	2239.14	12921.2	9175.87	4028.69	3919.88	8691.18	4962.22	5781.74	2143.44	5664.59	6623	3973.48	5255.31	6264.52	4573.97	5434.56	7253.59	683.253	10041.3	2888	4607.39	5690.01	11790	7558.1	8182.11
Ccalc.v3.02749	525.327	109.711	45.3385	32.6416	29.2509	172.324	213.877	263.231	196.451	60.966	245.276	258.613	579.307	430.859	499.657	66.4947	18.3102	226.485	245.238	84.1853	121.746	57.4956	549.965	171.23	150.467	252.914	120.628	283.21	218.781	490.425	532.65	376.638	158.554	148.245	1060.42	119.155	194.389	1283.34	540.364	314.453	257.135	22.5869	156.478	164.539	280.713	384.572	173.044	131.187	267.263
Ccalc.v3.02750	1885	903.17	1681.81	1373.67	1437.84	1949.57	1998.9	2318.25	2103.13	1602.11	1973.78	2072.91	2664.13	2407.23	1194.05	1268.27	2173.69	2086.85	1400.95	1350.97	852.222	963.547	1843.95	1752.5	1480.22	1413.57	1713.15	2314.72	1950.85	1343.34	2158.15	1596.99	2384.24	1554.06	2025.82	1620.91	2263.34	1562.72	2085.74	1793.58	1659.42	1550.97	2536.73	826.979	2509.29	1275.7	2297.63	1980.04	1311.18
Ccalc.v3.02751	1393.47	1201.16	1108.96	690.913	689.021	1181.83	1429.79	1170.93	1702.57	1334.26	1541.84	1355.52	1880.61	2036.96	1705.78	836.861	519.662	1123.13	1718.11	1052.72	951.141	797.008	1336.62	1203.82	1080.54	1590.03	1930.05	1481.03	1340.27	1451.02	1689.79	1725.18	1086.17	1123.44	1179.94	1143.3	1537.44	1417.35	1624.28	1596.19	1641.48	1012.65	1873.93	1370.3	1458.92	1273.64	1820.8	1336.35	1754.39
Ccalc.v3.02752	20018.4	22414.3	18723.6	18864.1	29309.4	19965.1	21209.3	23686.3	27851.8	25449.8	25902.3	21350.4	25793.7	24005	30014.2	36599.7	74604.6	18897.2	19566.6	29321.3	36210.3	38238.5	31022.6	17598.7	22767.5	23223	14745.6	25166.5	27968.3	21753.5	26381.5	27548.3	34347.7	34644.1	33188.6	23111.2	21072.9	24051.9	19438.8	22904.6	28175.2	25129.8	27630.5	22862.3	24231	21006.7	18756	19255.6	23514.1
Ccalc.v3.02753	2028.88	1924.55	1824.57	1566.79	1630.9	1770.82	1819.8	2366.36	2803.04	2173.79	2891.94	2013.66	2905.93	3232.4	2243.17	1882.94	1574.68	2106.77	1879.92	2453.4	2310.13	2006.4	2111.97	1938.62	2032.24	2864.4	2757.05	3226.88	2919.38	2732.52	2485.7	2512.25	2207.16	2372.94	2154.55	2131.99	2915.84	3179.96	3318.7	3458.98	2384.98	2066.7	2405.7	2288.12	2241.75	2820.19	2107.29	2146.21	2915.6
Ccalc.v3.02754	187.341	301.529	208.925	522.265	360.111	317.642	199.816	311.339	233.87	204.886	310.394	108.089	449.433	772.276	327.57	186.51	24.4136	802.991	154.622	324.715	210.012	311.269	178.391	498.055	350.776	577.389	15.0785	816.528	374.874	114.077	342.855	189.81	176.336	147.237	131.786	82.7193	153.608	647.349	286.122	1042.48	255.141	30.1158	19.0827	85.6973	65.8951	35.149	73.0628	65.5933	228.724
Ccalc.v3.02755	93.6704	192.525	169.713	459.702	253.508	240.482	141.351	194.246	102.903	117.934	247.447	101.684	300.761	525.11	214.355	141.099	54.0588	571.857	106.438	315.895	213.056	499.617	140.972	343.948	369.584	503.868	8.11921	495.311	285.23	78.8944	275.509	83.4765	167.445	143.203	131.786	48.253	97.8743	454.28	302.859	607.543	122.588	43.2915	13.994	63.416	32.9476	16.5407	163.43	66.4679	108.078
Ccalc.v3.02756	0	0	0	0	0.65002	0	0.740058	0.907694	5.10262	0	1.44706	0	0	3.84696	1.50954	1.62182	0	0	0	3.20706	3.04365	7.93043	0	3.72238	3.76167	7.8423	1.15989	1.22602	1.25376	1.06614	6.12241	0.993768	0	0	0	0	0	2.2714	10.361	27.3437	0	0	0	1.71395	0	0	0	0	0
Ccalc.v3.02757	0	0	0	0	0	0	0	0	0	0	0	0	0	0	0	0	0	0	0	0.801765	0	0	0.870198	0	0	0	0	0	0	0	0	0	0	0	0	0	0	0	0	0	0	0	0	0	0	0	0	0	0
Ccalc.v3.02758	15.4508	2.12344	36.7609	2.72013	3.2501	3.85799	14.8012	1.81539	11.9061	34.9805	7.95881	10.4086	0	3.84696	6.03815	8.10911	0.871916	2.65671	7.19174	0	0	1.98261	4.35099	1.48895	0	5.88173	2.31977	0	3.1344	0	0	0.993768	0	0	0	0	0	0	0	0	0.996646	0	0	2.57092	0	0	0	0.874578	2.51345
Ccalc.v3.02759	0	0	0	0	0	0	0	0	0	0	0	0	0	0	0	0	0	0	0	0	0	0	0	0	0	0	0	0	0	0	0	0	0	0	0	0	0	0	0	0	0	0	0	0	0	0	0	0.874578	0
Ccalc.v3.02760	0	0	0	0	0	0	0	0	0	0	0	0	0	0	0	0	0	0	2.15752	0	0	3.96521	0	0	0	0	0	0	0	0	0	0	0	0	0	0	0	0	0	0	0	0	0	0	0	0	0	0	0
Ccalc.v3.02761	113.95	26.1891	422.751	27.2013	53.9517	20.576	37.0029	7.26155	115.659	278.844	62.947	69.6573	11.1076	83.6713	119.254	50.2765	19.1822	23.9104	31.6437	16.8371	18.2619	51.5478	30.4569	11.1671	4.70209	26.4678	22.0379	22.0683	17.5526	8.52913	6.12241	1.98754	9.63179	13.1101	21.4535	12.8018	8.15619	15.8998	11.955	13.6719	12.9564	11.2934	6.36091	9.42671	2.6358	8.27036	19.2271	9.62035	20.1076
Ccalc.v3.02762	5.79405	11.325	3.67609	10.8805	17.5505	10.288	4.44035	6.35386	9.3548	9.99443	16.6411	4.80395	23.0697	5.77043	6.03815	11.3528	21.7979	1.99253	9.34927	11.2247	12.1746	15.8609	10.4424	6.70029	1.88084	28.4283	24.3576	14.7122	20.687	17.0583	3.06121	11.9252	20.0045	8.06778	24.5183	17.7256	16.3124	24.9854	31.8799	17.0898	28.9027	45.1738	24.1715	4.28487	7.90741	20.6759	32.686	45.478	38.5395
Ccalc.v3.02763	8.69107	14.8641	8.57755	24.4812	18.2006	7.71599	8.8807	2.72308	8.50436	10.9939	9.40587	9.60791	10.2532	8.65565	9.05723	11.3528	9.59108	7.97014	19.4177	17.6388	18.2619	7.93043	3.48079	5.95581	13.1659	35.2904	20.878	22.0683	8.14944	20.2567	6.12241	3.97507	11.8545	6.05084	9.19436	17.7256	13.5937	11.357	12.752	8.54491	24.9162	41.4093	7.6331	7.71276	6.58951	22.7435	46.145	33.234	30.1614
Ccalc.v3.02764	22.2105	66.5345	34.9229	54.4026	43.5513	25.72	22.9418	25.4154	40.8209	38.9783	36.8999	40.8336	33.3229	19.2348	31.7003	32.4365	33.1328	9.96267	33.082	36.0794	39.5675	31.7217	30.4569	34.2459	36.6763	64.699	100.91	68.657	48.8966	65.0346	3.06121	37.7632	32.5999	46.3897	30.6479	67.948	57.0933	63.5992	76.5117	45.288	80.7284	109.17	85.2362	23.1383	39.5371	90.974	107.672	148.678	108.078
Ccalc.v3.02765	0	0	0	0	1.95006	0	0	0	0	0	0	0	0	0	0	0	0	0	0	1.60353	0	0	0	0	0	0	0	0	0	5.33071	0	0	0	0	0	0	0	0	1.59399	0	0	0	0	0.856973	0	0	0	0	0
Ccalc.v3.02766	0	0	1.22536	0	0	0	0	0	0.850436	0	0	0	0	0	1.50954	0	0	0	0	0	0	0	0	0	0	0	1.15989	0	0	0	0	0	0	0	0	0	0	0	0	0	0.996646	0	0	0	0	0	0	0	0
Ccalc.v3.02767	15.4508	28.3126	22.0566	10.8805	21.4507	12.86	19.9816	11.8	18.7096	8.99498	21.7058	17.6145	16.2343	25.0052	19.624	6.48729	18.3102	7.97014	18.6985	18.4406	22.8274	17.8435	30.4569	8.18924	23.5105	50.975	49.8752	24.5204	18.1795	23.4551	3.06121	25.838	24.4499	24.2033	39.8422	35.4511	44.8591	29.5282	51.8048	27.3437	50.829	103.523	24.1715	18.8534	35.5834	45.487	46.145	64.7187	54.458
Ccalc.v3.02768	0	0	0	0	0	0	0	0	0.850436	0	0	0	0	1.92348	0	0	0	0	0	0	0	0	0	0	0	0	0	0	0	0	0	0	0	0	0	0	0	0	0	0	0	0	0	0	0	0	0	0	0
Ccalc.v3.02769	4.82837	4.9547	9.19024	2.72013	14.9505	6.42999	9.62076	7.26155	7.65393	16.9905	6.51175	6.40527	2.5633	3.84696	7.54769	3.24365	8.71916	1.99253	10.0684	9.62118	9.13095	11.8956	6.09138	5.21133	6.58293	19.6058	24.3576	4.90407	7.52256	6.39685	0	8.94392	14.0772	6.05084	3.06479	15.7561	28.5467	34.071	12.752	7.69042	17.9396	24.4691	17.8106	0.856973	17.1327	39.2842	13.4589	34.1085	24.2967
Ccalc.v3.02770	24.1419	61.5798	31.2468	46.2422	78.0024	38.5799	38.483	41.7539	49.3253	27.9844	49.9234	35.229	41.8673	59.6278	51.3243	29.1928	58.4184	29.888	49.623	40.89	73.0476	17.8435	58.3033	26.8011	46.0805	89.2062	91.6311	46.5887	37.6128	52.2409	48.9793	27.8255	35.5635	77.6524	70.4901	81.7346	51.6559	59.0564	58.9778	55.5419	55.8122	129.875	76.331	23.1383	56.6698	95.1091	103.826	134.685	120.645
Ccalc.v3.02771	0	0	0	0	0	0	0	0	0	0	0	0	0	0	0	0	0	0	0	0	0	0	0	0	0	0	0	0	0	0	0	0	0	0	0	0	0	0	0	0	0	0	0	0	0	0	0	0	0
Ccalc.v3.02772	0	0	0	0	0	0	0	0	0	0	0	0	0	0	0	0	0	0	0	0	0	0	0	0	0	0	0	0	0	0	0	0	0	0	0	0	0	0	0	0	0	0	0	0	0	0	0	0	0
Ccalc.v3.02773	0	0	0	0	0	0	0	0	0	0	0	0	0	0	0	0	0	0	0	0	0	0	0	0	0	0	0	0	0	0	0	0	0	0	0	0	0	0	0	0	0	0	0	0	0	0	0	0	0
Ccalc.v3.02774	0	0	0	0	0.65002	0	0	0	0	0.999443	0	0	0	0	0	0	0	0	0	0	0	0	0	2.23343	0	0	0	0	0	0	3.06121	0	0	0	0	0	0	0	0.796997	0	0	5.64672	1.27218	0	0	6.20277	5.76812	0	0
Ccalc.v3.02775	0	0	0	0	0.65002	0	0	0	0	0	1.44706	0	0	0	0	0	0	0.664178	0	0	0	0	0	0	0	1.96058	0	0	0	0	0	0	0	1.00847	0	0	1.35937	0	0	0	0	0	0	0	0	0	0	0	0.837816
Ccalc.v3.02776	0	7.07814	1.22536	0	0.65002	0	2.22017	0	1.70087	0.999443	0	7.20593	2.5633	2.88522	0	0	10.463	0	11.5068	4.00882	4.56548	0	0.870198	0	0	13.724	12.7588	3.67805	7.52256	3.19842	6.12241	0.993768	0.740907	0	3.06479	8.86279	2.71873	2.2714	4.78198	5.98144	0.996646	1.88224	44.5264	2.57092	0	18.6083	17.3044	23.6136	7.54034
Ccalc.v3.02777	0	0	0.612682	0	0.65002	0	1.48012	0	2.55131	0	0	0	0	0.961739	0	3.24365	14.8226	0	0.719174	2.40529	12.1746	0	3.48079	0	0	0	1.15989	0	1.88064	0	0	0	0	4.03389	0	2.95426	0	4.5428	0	1.70898	0	5.64672	0	0	0	6.20277	0	0	0
Ccalc.v3.02778	0	2.83126	0.612682	0	3.90012	0	4.44035	1.81539	1.70087	0	2.17058	0.800659	0	0	6.03815	0	1.74383	0	2.8767	0.801765	1.52183	5.94782	0	0.744476	0	0	0	0	1.88064	2.13228	0	0	5.18635	2.01695	0	0	0	0	3.98498	0	0	0	0	0	0	0	1.92271	0	1.67563
Ccalc.v3.02779	0	15.5719	1.83805	2.72013	8.45026	0	10.3608	0	3.40174	4.99721	5.78823	0	0.854435	4.8087	16.6049	1.62182	7.84724	1.32836	12.226	10.4229	3.04365	7.93043	5.22119	0	0	0.980288	0	1.22602	5.01504	0	0	3.97507	3.70453	3.02542	0	0	1.35937	4.5428	1.59399	0.854491	0	1.88224	1.27218	1.71395	2.6358	0	0	0.874578	0
Ccalc.v3.02780	10755.7	10473.5	10862.9	12732.9	14949.8	7551.38	8139.9	7745.35	5471.71	9011.97	6241.88	7389.28	4672.05	5842.56	7072.19	12392.3	13071.8	14311.7	10022.4	10724.4	10661.9	11211.6	8589.72	11594.5	11098.8	4004.48	2156.23	4216.27	8224.67	4559.89	6520.37	7169.05	8994.61	6170.84	6344.11	5367.89	3885.07	3207.22	3471.72	3909.3	4719.12	3271.33	4135.87	10601.6	5230.75	4263.37	3226.3	3087.26	4092.73
Ccalc.v3.02781	608.375	694.365	727.867	576.667	692.921	554.265	632.75	585.463	527.27	710.604	541.199	590.886	485.319	586.661	431.728	531.958	540.588	479.537	612.017	625.376	623.949	628.486	602.177	614.193	606.57	649.931	810.761	486.729	565.446	610.899	560.201	620.111	561.607	604.075	511.819	565.249	640.261	713.22	564.274	534.057	589.018	777.365	516.506	592.168	573.288	583.06	697.942	739.893	694.549
Ccalc.v3.02782	1350.01	1334.94	1355.87	1210.46	1373.49	1295	1355.79	1417.82	1381.96	1480.17	1467.32	1219.4	1519.18	1427.22	1355.57	1576.41	1006.19	1603.99	1280.85	1560.23	1346.82	1225.25	1245.25	1473.32	1368.31	1386.13	1757.23	1458.96	1599.8	1250.58	1377.54	1497.61	1435.88	1325.13	1391.41	1174.81	1549.68	1387.83	1476.84	1377.44	1160.1	1313.8	1396.86	1671.1	1209.83	1395.62	1261.3	1127.33	1399.15
Ccalc.v3.02783	0.965675	2.12344	1.22536	0	3.2501	5.14399	0.740058	0.907694	16.1583	2.99833	3.61764	6.40527	1.70887	3.84696	7.54769	0	2.61575	3.32089	7.91092	5.61235	13.6964	5.94782	0	2.23343	2.82126	5.88173	8.11921	3.67805	3.1344	1.06614	0	7.95015	0	0	15.3239	0	0	0	1.59399	0	2.98994	0	6.36091	0.856973	0	0	0	10.4949	7.54034
Ccalc.v3.02784	0	0	0	0	0	0	0	0	4.25218	0	0	0	0	0	0	0	0	0	0	0	0	0	0	0	0	0	2.31977	0	0	0	0	0	0	0	0	0	0	0	0	0	0	0	0	0	0	0	0	0	0
[truncated: 19,582 more rows]
[truncated: 141 more columns]

## Sheet: Taxa_0.1RelAbun
Sample	A_Amblyomma	A_Amerodectes	A_Dermacentor	A_Dermatophagoides	A_Ixodes	A_Medioppia	A_Meta	A_Oppiella	A_Panonychus	A_Sarcoptes	A_Tetranychus	A_Trochometridium	B_Acaryochloris	B_Acetobacter	B_Acidocella	B_Acidovorax	B_Acinetobacter	B_Actinoalloteichus	B_Actinobacillus	B_Actinomadura	B_Actinomarinicola	B_Actinomyces	B_Actinomycetospora	B_Aerococcus	B_Aeromicrobium	B_Aeromonas	B_Aestuariispira	B_Agrobacterium	B_Agrococcus	B_Agromyces	B_Aliarcobacter	B_Alicyclobacillus	B_Alkalihalobacillus	B_Altererythrobacter	B_Amycolatopsis	B_Anaerolinea	B_Anaerotignum	B_Anaplasma	B_Aneurinibacillus	B_Anoxybacillus	B_Apilactobacillus	B_Aquirhabdus	B_Arachidicoccus	B_Archangium	B_Arcobacter	B_Arcticibacter	B_Arsenicicoccus	B_Arthrobacter	B_Asticcacaulis
[truncated: 190 more rows]
[truncated: 797 more columns]
