# Supplementary material for: The effects of maternal care on the developmental transcriptome and metatranscriptome of a wild bee
Source: Commun Biol. 2023 Sep 14;6:904. doi: 10.1038/s42003-023-05275-2 (PMC10502028; doi:10.1038/s42003-023-05275-2)
Supplement: Supplementary file 4 — Supplementary Data 2-28 [file 42003_2023_5275_MOESM4_ESM.xlsx]

## Sheet: 2_Developmental_Stages
Stage #	Overall Developmental Stage	Individual Developmental Stage	Key Features
0	Egg Stage	egg	Oval transparent structure accompanied by a pollen ball.
1	Larval Stage	1/3 pollen ball (1/3 pb)	Wingless white structures, described in terms of their relative size to the pollen ball.
2		1/2 pollen ball (1/2 pb)	For instance, 1/3 pollen ball describes a larva that is one-third the size of the pollen mass.
3		2/3 pollen ball (2/3 pb)
4		1 pollen ball (1 pb)
5		1.5 pollen ball (1.5 pb)
6		2 pollen ball (2 pb)
7		Small bit
8		Fully grown larva (fgl)
9		Prepupa	Prepupal stage. Post-defecatory long and skinny structure.
10	Pupal Stage	White-eyed pupa (white)	White body and eyes.
11		Pink-eyed pupa (pink)	White body and pink eyes.
12		Red-eyed pupa (red)	White body and reddish-brown eyes.
13		Brown-eyed pupa (brown)	White body and brown eyes.
14		Black-eyed pupa (black)	White body and black eyes.
15		1/4 pigmented pupa (1/4 pg)	A quarter of the body is pigmented and has black eyes.
16		1/2 pigmented pupa (1/2 pg)	Half of the body is pigmented and has black eyes.
17		3/4 pigmented pupa (3/4 pg)	Three-fourths of the body is pigmented and has black eyes.
18		Fully pigmented pupa (fpg)	Fully pigmented body, black eyes, and rudimentary wings.
19	Adult Stage	Callow	Wings fully formed and spread; a fully dark body.

## Sheet: 3_SampleStats
				STAR Mapping					Prior to Filtering Blast Hits					Post Filtering Blast Hits (200 bp)
Sample ID	Stage	Group	Overall Stage	Number of Reads Prior to Cleaning	Number of Mapped Reads 1	% of Mapped Reads 1	Number of Unmapped Reads 2	% of Unmapped Reads	Metaspades Contigs Total	Blastn3 Classified Contigs	% Classified	Blastn Unclassified Contigs	% Unclassified	< 200 bp	Sodalis4	Wolbachia4	Total Removed	Remaining Contigs5
I22-5	1/3 pb	Care	Early Larvae	11,266,480	10642893	94.47	1915586	17.0025	2395	2142	89.4363	253	10.5637	34	5	4	43	2099
I49-13	1/3 pb	Care	Early Larvae	43573105	41637162	95.56	3437316	7.88862	5862	4335	73.9509	1527	26.0491	218	2	6	226	4109
I52-6	1/3 pb	Care	Early Larvae	46185627	43412090	93.99	4191538	9.07542	8788	7730	87.9609	1058	12.0391	196	5	11	212	7518
J19-9	1/3 pb	Care	Early Larvae	32389091	30734582	94.89	2252918	6.95579	3426	3105	90.6305	321	9.36953	106	0	8	114	2991
K42-2	1/3 pb	Care	Early Larvae	40548527	38677146	95.38	2487648	6.13499	3847	3513	91.3179	334	8.68209	130	0	8	138	3375
E88-2	1/3 pb	No-Care	Early Larvae	38599518	36464853	94.47	2917980	7.55963	7080	6198	87.5424	882	12.4576	99	10	8	117	6081
I13-10	1/3 pb	No-Care	Early Larvae	21967392	20565227	93.62	3391392	15.4383	4614	3636	78.8036	978	21.1964	47	1	4	52	3584
I14-10	1/3 pb	No-Care	Early Larvae	27258117	25843710	94.81	2850250	10.4565	4916	4107	83.5435	809	16.4565	106	0	5	111	3996
I2-8	1/3 pb	No-Care	Early Larvae	38334349	35648519	92.99	1868666	4.87465	6815	5727	84.0352	1088	15.9648	120	0	8	128	5599
I8-8	1/3 pb	No-Care	Early Larvae	34762300	32712288	94.1	2843354	8.17942	6949	5581	80.3137	1368	19.6863	116	3	8	127	5454
G88-1	1/2 pb	Care	Early Larvae	44758660	41303960	92.28	4854268	10.8454	6786	5232	77.0999	1554	22.9001	226	9	5	240	4992
H63-2	1/2 pb	Care	Early Larvae	41815383	39451822	94.35	3188046	7.6241	5130	4250	82.846	880	17.154	136	2	9	147	4103
I24-7	1/2 pb	Care	Early Larvae	20864155	19768302	94.75	1916518	9.1857	2265	1999	88.2561	266	11.7439	72	4	9	85	1914
I51-4	1/2 pb	Care	Early Larvae	51250225	48615108	94.86	2148058	4.19131	5548	5066	91.3122	482	8.68782	162	0	6	168	4898
L31-1	1/2 pb	Care	Early Larvae	43327001	40805537	94.18	3076992	7.10179	4154	3678	88.5412	476	11.4588	165	5	18	188	3490
D107-1	1/2 pb	No-Care	Early Larvae	40261283	38234658	94.97	2323390	5.77078	7109	4810	67.6607	2299	32.3393	138	0	3	141	4669
G108-5	1/2 pb	No-Care	Early Larvae	37519491	35681199	95.1	2122538	5.65716	4732	4020	84.9535	712	15.0465	128	0	12	140	3880
I13-9	1/2 pb	No-Care	Early Larvae	43235135	40818929	94.41	1951684	4.51412	6986	6106	87.4034	880	12.5966	151	1	4	156	5950
I25-1	1/2 pb	No-Care	Early Larvae	31624126	29877935	94.48	1327404	4.19744	5093	3787	74.357	1306	25.643	127	2	6	135	3652
I6-8	1/2 pb	No-Care	Early Larvae	22356295	21202931	94.84	1437836	6.43146	3363	2932	87.1841	431	12.8159	68	0	6	74	2858
H67-2	2/3 pb	Care	Early Larvae	23606451	22181019	93.96	1890028	8.0064	2807	2296	81.7955	511	18.2045	75	0	6	81	2215
H67-3	2/3 pb	Care	Early Larvae	35305126	33291522	94.3	2712260	7.68234	6684	5287	79.0993	1397	20.9007	112	2	8	122	5165
I58-3	2/3 pb	Care	Early Larvae	17706824	16771082	94.72	1266046	7.15005	3031	2677	88.3207	354	11.6793	62	0	6	68	2609
K11-5	2/3 pb	Care	Early Larvae	41619070	39745724	95.5	2490880	5.98495	4662	3889	83.4191	773	16.5809	153	0	6	159	3730
L12-1	2/3 pb	Care	Early Larvae	40732926	38751402	95.14	2345304	5.75776	3588	3131	87.2631	457	12.7369	108	0	9	117	3014
G110-9	2/3 pb	No-Care	Early Larvae	34078805	32413281	95.11	1928290	5.65833	5290	3839	72.5709	1451	27.4291	154	3	10	167	3672
G58-2	2/3 pb	No-Care	Early Larvae	31673891	29926273	94.48	2082310	6.57422	3629	2921	80.4905	708	19.5095	113	1	5	119	2802
H110-1	2/3 pb	No-Care	Early Larvae	30647325	28817981	94.03	1679234	5.47922	3406	2905	85.2907	501	14.7093	128	0	7	135	2770
H27-6	2/3 pb	No-Care	Early Larvae	51468140	48993668	95.19	3004660	5.8379	6126	4552	74.3062	1574	25.6938	191	0	6	197	4355
H71-7	2/3 pb	No-Care	Early Larvae	34206259	32654271	95.46	2031326	5.93846	3501	3097	88.4604	404	11.5396	97	0	2	99	2998
I56-3	1 pb	Care	Early Larvae	38747088	37249223	96.13	2109188	5.44347	3601	3088	85.754	513	14.246	111	0	6	117	2971
I58-2	1 pb	Care	Early Larvae	48512309	46672136	96.21	2390898	4.92844	4155	3726	89.6751	429	10.3249	152	3	5	160	3566
J15-20	1 pb	Care	Early Larvae	35610274	34055695	95.63	1747240	4.90656	3810	2958	77.6378	852	22.3622	105	0	4	109	2849
J19-8	1 pb	Care	Early Larvae	12870967	12341953	95.89	640948	4.9798	1236	1092	88.3495	144	11.6505	35	0	1	36	1056
K6-2	1 pb	Care	Early Larvae	11158037	10659838	95.54	550852	4.93682	1312	1190	90.7012	122	9.29878	52	0	3	55	1135
G74-2	1 pb	No-Care	Early Larvae	46754411	44430444	95.03	2525592	5.40183	5390	4715	87.4768	675	12.5232	132	3	0	135	4580
H123-6	1 pb	No-Care	Early Larvae	30213533	28851707	95.49	1662324	5.50192	3238	2683	82.8598	555	17.1402	98	0	4	102	2581
H39-8	1 pb	No-Care	Early Larvae	15962949	15124622	94.75	931480	5.83526	2102	1806	85.9182	296	14.0818	44	2	3	49	1757
H58-3	1 pb	No-Care	Early Larvae	41265200	39334590	95.32	2363960	5.7287	8925	5725	64.1457	3200	35.8543	110	0	4	114	5611
J11-4	1 pb	No-Care	Early Larvae	43099497	40984335	95.09	2738260	6.35335	4145	3298	79.5657	847	20.4343	98	0	5	103	3195
G52-2	1.5 pb	Care	Late Larvae	21923560	21040499	95.97	1354386	6.17776	2239	1748	78.0706	491	21.9294	63	0	1	64	1684
I49-7	1.5 pb	Care	Late Larvae	46521907	44629743	95.93	1483932	3.18975	3214	2865	89.1413	349	10.8587	135	0	2	137	2728
J15-19	1.5 pb	Care	Late Larvae	32162778	30832923	95.87	1641696	5.10434	3146	2459	78.1627	687	21.8373	85	0	3	88	2371
J62-5	1.5 pb	Care	Late Larvae	40191259	38211836	95.07	2474872	6.15774	5730	4337	75.6894	1393	24.3106	111	0	6	117	4220
N8-1	1.5 pb	Care	Late Larvae	32260721	30407776	94.26	2003974	6.21181	7211	4027	55.8452	3184	44.1548	100	0	9	109	3918
H19-2	1.5 pb	No-Care	Late Larvae	19209456	18380176	95.68	990216	5.15484	1734	1523	87.8316	211	12.1684	46	0	3	49	1474
H61-6	1.5 pb	No-Care	Late Larvae	46079425	44163713	95.84	2326588	5.04908	3778	3308	87.5596	470	12.4404	129	0	1	130	3178
H98-5	1.5 pb	No-Care	Late Larvae	41093759	39324684	95.7	1984986	4.83038	3558	3023	84.9635	535	15.0365	154	3	6	163	2860
H98-6	1.5 pb	No-Care	Late Larvae	20133846	19233598	95.53	1080350	5.36584	2520	2079	82.5	441	17.5	71	0	7	78	2001
I2-9	1.5 pb	No-Care	Late Larvae	47088312	45123734	95.83	3887960	8.25674	5196	4363	83.9684	833	16.0316	103	0	6	109	4254
I39-11	2 pb	Care	Late Larvae	13019677	12444272	95.58	2420738	18.5929	1653	1260	76.225	393	23.775	46	0	1	47	1213
I49-4	2 pb	Care	Late Larvae	28041299	26877414	95.85	2640264	9.41563	3505	2926	83.4807	579	16.5193	66	0	0	66	2860
J15-17	2 pb	Care	Late Larvae	12876514	12307469	95.58	772578	5.9999	1991	1322	66.3988	669	33.6012	28	0	0	28	1294
J39-8	2 pb	Care	Late Larvae	15728940	14866620	94.52	808102	5.13768	1356	1171	86.3569	185	13.6431	46	0	0	46	1125
K18-5	2 pb	Care	Late Larvae	42666294	40808212	95.65	2346690	5.5001	3934	3220	81.8505	714	18.1495	82	0	4	86	3134
G43-9	2 pb	No-Care	Late Larvae	14754606	14117766	95.68	824990	5.59141	1538	1192	77.5033	346	22.4967	43	0	1	44	1148
G45-13	2 pb	No-Care	Late Larvae	39421708	37526419	95.19	2462356	6.24619	5299	4338	81.8645	961	18.1355	127	0	1	128	4210
H114-10	2 pb	No-Care	Late Larvae	20878272	20034115	95.96	1014596	4.85958	2443	1950	79.8199	493	20.1801	58	0	3	61	1889
H86-2	2 pb	No-Care	Late Larvae	24338306	23267449	95.6	1325306	5.44535	2448	2063	84.2729	385	15.7271	79	0	1	80	1983
H88-8	2 pb	No-Care	Late Larvae	41919776	40116473	95.7	2238742	5.34054	5308	4104	77.3173	1204	22.6827	126	0	2	128	3976
I56-2	small bit	Care	Late Larvae	37899000	36483493	96.27	2000918	5.27961	4298	3644	84.7836	654	15.2164	85	0	1	86	3558
J15-16	small bit	Care	Late Larvae	39596324	37912212	95.75	2212974	5.58884	7364	3756	51.0049	3608	48.9951	104	0	4	108	3648
J39-7	small bit	Care	Late Larvae	24328550	23262302	95.62	1402816	5.76613	2051	1785	87.0307	266	12.9693	70	0	0	70	1715
K11-2	small bit	Care	Late Larvae	45269883	43349782	95.76	2466072	5.44749	4086	4167	101.982	-81	-1.98238	125	0	3	128	4039
K44-7	small bit	Care	Late Larvae	20241090	19321138	95.46	1234122	6.09711	1648	1289	78.216	359	21.784	58	0	2	60	1229
G60-5	small bit	No-Care	Late Larvae	26231897	25104172	95.7	1556670	5.93426	3153	2449	77.6721	704	22.3279	59	0	4	63	2386
G75-1	small bit	No-Care	Late Larvae	53981528	51327354	95.08	2983672	5.52721	4494	3895	86.6711	599	13.3289	115	3	5	123	3772
G75-5	small bit	No-Care	Late Larvae	18857833	17940822	95.14	1211024	6.42186	2346	2008	85.5925	338	14.4075	63	0	1	64	1944
H4-9	small bit	No-Care	Late Larvae	49453035	46543815	94.12	3602416	7.28452	6321	5289	83.6735	1032	16.3265	160	0	7	167	5122
H92-3	small bit	No-Care	Late Larvae	12721433	12172653	95.69	619422	4.86912	1178	1002	85.0594	176	14.9406	37	0	0	37	965
I44-3	fgl	Care	Late Larvae	42870580	41172235	96.04	2753966	6.42391	4095	3085	75.3358	1010	24.6642	112	1	3	116	2969
J15-15	fgl	Care	Late Larvae	34694250	33479290	96.5	1610650	4.64241	3281	2406	73.3313	875	26.6687	83	1	5	89	2317
J19-3	fgl	Care	Late Larvae	31909291	30665014	96.1	1716310	5.37872	4037	2468	61.1345	1569	38.8655	46	0	2	48	2420
J40-12	fgl	Care	Late Larvae	50486742	48607093	96.28	2500780	4.95334	3287	2930	89.139	357	10.861	118	0	3	121	2809
K72-1	fgl	Care	Late Larvae	26068280	25137070	96.43	1341980	5.14794	2878	1833	63.6901	1045	36.3099	76	0	2	78	1755
G111-7	fgl	No-Care	Late Larvae	16092546	15370657	95.51	834860	5.18787	2134	1808	84.7235	326	15.2765	61	1	2	64	1744
H114-6	fgl	No-Care	Late Larvae	41550959	39888851	96	2014750	4.84887	3096	2706	87.4031	390	12.5969	130	0	7	137	2569
H123-4	fgl	No-Care	Late Larvae	12803447	12260503	95.76	726010	5.67043	2181	1466	67.2169	715	32.7831	28	0	2	30	1436
H37-12	fgl	No-Care	Late Larvae	41434213	39726846	95.88	2434278	5.87504	5734	3922	68.399	1812	31.601	96	0	6	102	3820
H89-14	fgl	No-Care	Late Larvae	26566372	25474119	95.89	1491004	5.61237	1970	1711	86.8528	259	13.1472	74	0	0	74	1637
I49-1	prepupa	Care	Late Larvae	53989492	51693658	95.75	2391104	4.42883	4900	5351	109.204	-451	-9.20408	167	1	2	170	5181
J15-10	prepupa	Care	Late Larvae	29544996	28438515	96.25	1592242	5.38921	2184	1911	87.5	273	12.5	100	0	3	103	1808
J39-3	prepupa	Care	Late Larvae	34941007	33642887	96.28	1897440	5.43041	2873	2566	89.3143	307	10.6857	123	0	2	125	2441
J39-4	prepupa	Care	Late Larvae	26697698	25644159	96.05	1548580	5.80043	2368	2059	86.951	309	13.049	95	0	1	96	1963
K30-6	prepupa	Care	Late Larvae	52219754	50520203	96.75	2226952	4.26458	5468	4936	90.2707	532	9.72933	126	0	4	130	4806
G120-4	prepupa	No-Care	Late Larvae	30379938	28879277	95.06	2332378	7.67736	3049	2691	88.2584	358	11.7416	100	1	3	104	2587
G6-4	prepupa	No-Care	Late Larvae	44011717	42245166	95.99	2697246	6.12847	4152	3711	89.3786	441	10.6214	176	1	3	180	3531
H37-11	prepupa	No-Care	Late Larvae	52283498	50125641	95.87	3213394	6.1461	4847	4379	90.3445	468	9.65546	202	2	4	208	4171
H75-5	prepupa	No-Care	Late Larvae	40378083	38269124	94.78	3257190	8.06673	3641	3198	87.833	443	12.167	121	10	8	139	3059
H82-6	prepupa	No-Care	Late Larvae	42288602	40163524	94.97	3314634	7.83813	3772	3338	88.4942	434	11.5058	144	3	4	151	3187
I31-1	white	Care	Pupal	39416092	37534610	95.23	2203118	5.58939	4851	4210	86.7862	641	13.2138	138	9	9	156	4054
J15-6	white	Care	Pupal	41755111	40059398	95.94	2445342	5.85639	3996	3551	88.8639	445	11.1361	159	1	5	165	3386
J15-8	white	Care	Pupal	39331344	37659088	95.75	2379918	6.05095	3676	3242	88.1937	434	11.8063	168	2	4	174	3068
J40-2	white	Care	Pupal	40624248	38670750	95.19	2924768	7.19956	4073	3613	88.7061	460	11.2939	141	0	7	148	3465
J66-6	white	Care	Pupal	36271850	34459219	95	2898496	7.99103	3623	3206	88.4902	417	11.5098	194	0	1	195	3011
G12-1	white	No-Care	Pupal	33621119	32123522	95.55	2370590	7.0509	3694	3337	90.3357	357	9.66432	120	0	4	124	3213
G13-3	white	No-Care	Pupal	31119420	29436659	94.59	2728674	8.7684	3930	3490	88.8041	440	11.1959	101	2	6	109	3381
G16-1	white	No-Care	Pupal	22627328	21625985	95.57	1452784	6.42048	2499	2174	86.9948	325	13.0052	94	4	7	105	2069
G36-7	white	No-Care	Pupal	39061129	36747320	94.08	3715094	9.51097	4194	3688	87.9351	506	12.0649	141	6	4	151	3537
G49-5	white	No-Care	Pupal	42253976	40502799	95.86	2574254	6.09234	4634	1457	31.4415	3177	68.5585	82	6	15	103	1354
I39-3	pink	Care	Pupal	38914044	37074347	95.27	3080278	7.91559	4233	3598	84.9988	635	15.0012	121	12	9	142	3456
J13-1	pink	Care	Pupal	27291589	25948979	95.08	1993514	7.3045	3089	2719	88.022	370	11.978	97	2	5	104	2615
K2-3	pink	Care	Pupal	37452171	35438455	94.62	3200670	8.54602	3924	3491	88.9653	433	11.0347	140	1	4	145	3346
K28-4	pink	Care	Pupal	38249027	36583688	95.65	2483686	6.49346	4334	3762	86.802	572	13.198	162	0	8	170	3592
K8-3	pink	Care	Pupal	26648528	25452025	95.51	1793490	6.73017	2749	2428	88.323	321	11.677	72	8	2	82	2346
G4-9	pink	No-Care	Pupal	15370554	14559718	94.72	1295606	8.42914	1668	4105	246.103	-2437	-146.103	120	1	1	122	3983
G52-8	pink	No-Care	Pupal	44196985	42574451	96.33	2339446	5.29323	3752	3336	88.9126	416	11.0874	159	1	4	164	3172
H39-9	pink	No-Care	Pupal	39805103	37735287	94.8	3099210	7.78596	4944	4319	87.3584	625	12.6416	121	12	5	138	4181
H44-14	pink	No-Care	Pupal	45684650	43852167	95.99	2591254	5.67205	4737	4165	87.9248	572	12.0752	174	6	7	187	3978
H48-5	pink	No-Care	Pupal	31674430	30211483	95.38	2144820	6.77146	3351	2926	87.3172	425	12.6828	116	5	10	131	2795
K1-1	red	Care	Pupal	36004828	34505814	95.84	1948198	5.41094	4462	3429	76.8489	1033	23.1511	115	4	23	142	3287
K41-2	red	Care	Pupal	34290655	32451482	94.64	3011050	8.78096	3217	2822	87.7215	395	12.2785	106	0	5	111	2711
K75-4	red	Care	Pupal	40858432	38675346	94.66	3437318	8.41275	4308	3794	88.0687	514	11.9313	147	8	4	159	3635
L13-3	red	Care	Pupal	36196347	34828177	96.22	2058872	5.68807	4496	3582	79.6708	914	20.3292	126	3	3	132	3450
M4-6	red	Care	Pupal	30954677	29766230	96.16	1755374	5.67079	3328	2893	86.9291	435	13.0709	113	3	2	118	2775
F33-6	red	No-Care	Pupal	54944099	51526092	93.78	5806280	10.5676	5082	4471	87.9772	611	12.0228	144	0	7	151	4320
G110-6	red	No-Care	Pupal	20422902	19508738	95.52	1259134	6.1653	2492	2050	82.2632	442	17.7368	58	3	6	67	1983
G122-10	red	No-Care	Pupal	43485747	41128143	94.58	3754332	8.63348	4531	3937	86.8903	594	13.1097	136	5	9	150	3787
H75-9	red	No-Care	Pupal	49348542	46238366	93.7	5080662	10.2955	4895	4222	86.2513	673	13.7487	166	8	6	180	4042
H77-6	red	No-Care	Pupal	37898428	36437618	96.15	2121480	5.5978	3881	3411	87.8897	470	12.1103	132	8	4	144	3267
J62-1	brown	Care	Pupal	28007888	26833976	95.81	1764770	6.30097	3035	2639	86.9522	396	13.0478	94	13	8	115	2524
J66-5	brown	Care	Pupal	41459201	39225667	94.61	3574500	8.62173	4473	3951	88.33	522	11.67	150	5	13	168	3783
K13-4	brown	Care	Pupal	36902703	34528225	93.57	3716800	10.0719	3996	3444	86.1862	552	13.8138	154	5	7	166	3278
K14-2	brown	Care	Pupal	35539339	34123260	96.02	1967154	5.53515	3715	3270	88.0215	445	11.9785	97	23	6	126	3144
K14-3	brown	Care	Pupal	43439897	41323031	95.13	3053160	7.02847	4890	4351	88.9775	539	11.0225	185	6	7	198	4153
G118-4	brown	No-Care	Pupal	22053200	20962808	95.06	1736706	7.87507	2067	1808	87.4698	259	12.5302	57	2	4	63	1745
G123-8	brown	No-Care	Pupal	35343596	33688688	95.32	2529322	7.15638	2972	2568	86.4065	404	13.5935	107	6	6	119	2449
G34-3	brown	No-Care	Pupal	50475300	48217698	95.53	3262604	6.46376	4583	4091	89.2647	492	10.7353	155	3	11	169	3922
H45-5	brown	No-Care	Pupal	12512081	11909162	95.18	889306	7.10758	1284	1121	87.3053	163	12.6947	35	6	2	43	1078
H48-4	brown	No-Care	Pupal	23750417	22737884	95.74	1488896	6.26893	2051	1783	86.9332	268	13.0668	78	1	6	85	1698
J64-1	black	Care	Pupal	35490278	34203436	96.37	1782762	5.02324	2989	2635	88.1566	354	11.8434	125	3	3	131	2504
J65-3	black	Care	Pupal	41929335	39637457	94.53	3642046	8.68615	3797	3323	87.5165	474	12.4835	113	0	5	118	3205
K37-1	black	Care	Pupal	33088192	31372419	94.81	2795148	8.44757	2765	2426	87.7396	339	12.2604	129	1	6	136	2290
K76-4	black	Care	Pupal	45371469	42917393	94.59	3933460	8.66946	4078	3614	88.6219	464	11.3781	135	1	8	144	3470
K76-5	black	Care	Pupal	45366314	42786260	94.31	4118776	9.07893	4678	4130	88.2856	548	11.7144	188	3	6	197	3933
E87-5	black	No-Care	Pupal	23698346	22399387	94.52	2066894	8.72168	2053	1815	88.4072	238	11.5928	82	0	7	89	1726
H31-12	black	No-Care	Pupal	44083632	42434864	96.26	2199318	4.98897	4012	3508	87.4377	504	12.5623	127	14	8	149	3359
H47-7	black	No-Care	Pupal	37227241	35721195	95.95	2194774	5.89561	3275	2894	88.3664	381	11.6336	81	9	7	97	2797
H5-10	black	No-Care	Pupal	8946534	8581369	95.92	535604	5.98672	907	762	84.0132	145	15.9868	45	2	7	54	708
H83-4	black	No-Care	Pupal	32683256	31143969	95.29	2326548	7.11847	3111	2748	88.3317	363	11.6683	112	5	9	126	2622
J70-4	1/4 pg	Care	Pupal	37250755	35502829	95.31	2539520	6.81737	3224	2853	88.4926	371	11.5074	116	9	7	132	2721
K68-3	1/4 pg	Care	Pupal	17034820	16318181	95.79	981862	5.76385	1473	1314	89.2057	159	10.7943	53	0	2	55	1259
L18-2	1/4 pg	Care	Pupal	35267113	33911369	96.16	1762412	4.99732	2821	2464	87.3449	357	12.6551	104	5	9	118	2346
L34-3	1/4 pg	Care	Pupal	36241433	34616512	95.52	2213724	6.10827	4239	3628	85.5862	611	14.4138	99	12	4	115	3513
L8-1	1/4 pg	Care	Pupal	33438717	31495136	94.19	2869596	8.58166	2923	2540	86.897	383	13.103	121	14	3	138	2402
E87-4	1/4 pg	No-Care	Pupal	39698086	37437041	94.3	3461090	8.71853	3504	3039	86.7295	465	13.2705	137	14	3	154	2885
H120-9	1/4 pg	No-Care	Pupal	31308528	29150871	93.11	3357294	10.7233	3138	2706	86.2333	432	13.7667	110	10	7	127	2579
H32-2	1/4 pg	No-Care	Pupal	30156296	28640837	94.97	2229542	7.39329	2613	2283	87.3708	330	12.6292	115	2	5	122	2161
H5-9	1/4 pg	No-Care	Pupal	28458634	27291838	95.9	1635862	5.74821	2757	2401	87.0874	356	12.9126	77	8	3	88	2313
H120-8	1/4 pg	No-Care	Pupal	35444169	33541934	94.63	2858896	8.06591	3162	2810	88.8678	352	11.1322	128	7	9	144	2666
K61-4	1/2 pg	Care	Pupal	44456957	42815526	96.31	2042652	4.59467	4019	3582	89.1266	437	10.8734	105	0	7	112	3470
K68-2	1/2 pg	Care	Pupal	30855351	29385729	95.24	2124918	6.88671	2627	2335	88.8847	292	11.1153	120	0	2	122	2213
L21-4	1/2 pg	Care	Pupal	27829775	26732400	96.06	1487530	5.3451	2273	2037	89.6172	236	10.3828	100	6	6	112	1925
L33-3	1/2 pg	Care	Pupal	27773046	26454149	95.25	1698434	6.1154	2406	2105	87.4896	301	12.5104	97	0	3	100	2005
L34-5	1/2 pg	Care	Pupal	19628038	18717909	95.36	1302928	6.6381	1792	1582	88.2812	210	11.7188	52	2	5	59	1523
E79-4	1/2 pg	No-Care	Pupal	31686535	29726959	93.82	3051134	9.62912	2941	2593	88.1673	348	11.8327	126	7	6	139	2454
E85-1	1/2 pg	No-Care	Pupal	52437599	50512014	96.33	2439282	4.65178	3773	3293	87.278	480	12.722	187	3	10	200	3093
G115-7	1/2 pg	No-Care	Pupal	47049554	44542502	94.67	3805398	8.08806	4791	4012	83.7403	779	16.2597	151	120	8	279	3733
H44-12	1/2 pg	No-Care	Pupal	41542774	40189266	96.74	1567078	3.7722	4230	3816	90.2128	414	9.78723	78	2	6	86	3730
H44-13	1/2 pg	No-Care	Pupal	25995170	24862824	95.64	1563524	6.01467	2398	2090	87.156	308	12.844	87	9	8	104	1986
K33-2	3/4 pg	Care	Pupal	8903714	8511412	95.59	531330	5.96751	912	783	85.8553	129	14.1447	32	1	3	36	747
K76-1	3/4 pg	Care	Pupal	15403775	14684492	95.33	1021202	6.62956	1323	1145	86.5457	178	13.4543	73	0	6	79	1066
L36-5	3/4 pg	Care	Pupal	27334417	26067958	95.37	1726278	6.3154	2326	2052	88.2201	274	11.7799	85	4	2	91	1961
L37-7	3/4 pg	Care	Pupal	27979559	26626372	95.16	1791736	6.40373	2437	2120	86.9922	317	13.0078	100	2	5	107	2013
O10-5	3/4 pg	Care	Pupal	12304506	11716800	95.22	826010	6.71307	1305	1108	84.9042	197	15.0958	53	1	3	57	1051
F28-2	3/4 pg	No-Care	Pupal	15880579	15182863	95.61	961940	6.05734	1529	1356	88.6854	173	11.3146	88	2	7	97	1259
F36-1	3/4 pg	No-Care	Pupal	34351139	32464784	94.51	2401680	6.99156	3648	3093	84.7862	555	15.2138	116	6	5	127	2966
F8-1	3/4 pg	No-Care	Pupal	15367371	14733614	95.88	867850	5.64736	1406	1215	86.4154	191	13.5846	58	2	2	62	1153
G21-2	3/4 pg	No-Care	Pupal	49745631	46678191	93.83	4778144	9.60515	4194	3674	87.6013	520	12.3987	127	10	3	140	3534
H4-10	3/4 pg	No-Care	Pupal	42201642	40228380	95.32	2726218	6.45998	4152	3706	89.2582	446	10.7418	118	10	4	132	3574
K70-3	fpg	Care	Pupal	35867512	33994581	94.78	2452260	6.83699	3703	3255	87.9017	448	12.0983	144	5	7	156	3099
L34-2	fpg	Care	Pupal	17087845	16317763	95.49	982536	5.74991	1535	1348	87.8176	187	12.1824	48	6	6	60	1288
L37-2	fpg	Care	Pupal	36703237	34529131	94.08	3009590	8.19979	3141	2822	89.844	319	10.156	99	10	6	115	2707
N34-5	fpg	Care	Pupal	36082099	34536286	95.72	1891652	5.24263	3182	2812	88.3721	370	11.6279	194	8	5	207	2605
O15-15	fpg	Care	Pupal	37558220	35306324	94	3284728	8.7457	3089	2767	89.5759	322	10.4241	126	5	4	135	2632
E80-2	fpg	No-Care	Pupal	39108376	37368767	95.55	2129480	5.44507	2974	2631	88.4667	343	11.5333	127	5	10	142	2489
F53-1	fpg	No-Care	Pupal	44212720	41960136	94.91	2995498	6.7752	4165	3700	88.8355	465	11.1645	133	6	6	145	3555
G13-4	fpg	No-Care	Pupal	16827493	16040633	95.32	1054894	6.26887	1638	1384	84.4933	254	15.5067	83	2	5	90	1294
G34-1	fpg	No-Care	Pupal	11275448	10784853	95.65	651726	5.78005	997	863	86.5597	134	13.4403	35	5	1	41	822
H13-4	fpg	No-Care	Pupal	40478934	38281243	94.57	3222136	7.96003	3716	3287	88.4553	429	11.5447	86	9	4	99	3188
N126-2	callow	Care	Callow	22410131	20796789	92.8	2085720	9.30704	1811	1461	80.6737	350	19.3263	98	4	8	110	1351
N5-3	callow	Care	Callow	20338315	18720543	92.05	2085504	10.2541	3803	2920	76.7815	883	23.2185	117	192	31	340	2580
O1-2	callow	Care	Callow	21299868	19995046	93.87	1888416	8.86586	8371	2571	30.7132	5800	69.2868	101	17	10	128	2443
O3-6	callow	Care	Callow	18761895	17431002	92.91	1891236	10.0802	1987	1618	81.4293	369	18.5707	72	5	7	84	1534
O7-3	callow	Care	Callow	18118426	17198278	94.92	1188852	6.56156	4188	1799	42.9561	2389	57.0439	58	37	9	104	1695
D101-1	callow	No-Care	Callow	40118192	37340392	93.08	3900148	9.72164	3184	2758	86.6206	426	13.3794	157	12	4	173	2585
D106-1	callow	No-Care	Callow	23121225	22010574	95.2	1368424	5.91848	2010	1727	85.9204	283	14.0796	112	15	6	133	1594
D39-2	callow	No-Care	Callow	20929525	19857422	94.88	1449136	6.92388	3576	3150	88.0872	426	11.9128	98	7	3	108	3042
E86-1	callow	No-Care	Callow	45972042	42989148	93.51	4381690	9.53121	3998	3461	86.5683	537	13.4317	246	9	3	258	3203
G106-1	callow	No-Care	Callow	39464849	37649252	95.4	2356020	5.96992	3254	2876	88.3835	378	11.6165	105	15	14	134	2742

## Sheet: 4_TX_MaSigPro_Clusters
Early Larvae			Late Larvae				Pupal			Callow
Cluster 4 (697)	Cluster 9 (131)		Cluster 1 (335)	Cluster 2 (737)	Cluster 8 (186)		Cluster 3 (652)	Cluster 5 (547)		Cluster 6 (407)	Cluster 7 (984)
Ccalc.v3.00061	Ccalc.v3.00116		Ccalc.v3.00014	Ccalc.v3.00006	Ccalc.v3.00020		Ccalc.v3.00034	Ccalc.v3.00100		Ccalc.v3.00007	Ccalc.v3.00048
Ccalc.v3.00098	Ccalc.v3.00170		Ccalc.v3.00042	Ccalc.v3.00016	Ccalc.v3.00109		Ccalc.v3.00039	Ccalc.v3.00171		Ccalc.v3.00010	Ccalc.v3.00049
Ccalc.v3.00112	Ccalc.v3.00269		Ccalc.v3.00117	Ccalc.v3.00044	Ccalc.v3.00154		Ccalc.v3.00040	Ccalc.v3.00172		Ccalc.v3.00023	Ccalc.v3.00051
Ccalc.v3.00169	Ccalc.v3.00272		Ccalc.v3.00121	Ccalc.v3.00045	Ccalc.v3.00168		Ccalc.v3.00089	Ccalc.v3.00220		Ccalc.v3.00026	Ccalc.v3.00052
Ccalc.v3.00187	Ccalc.v3.00692		Ccalc.v3.00190	Ccalc.v3.00156	Ccalc.v3.00178		Ccalc.v3.00118	Ccalc.v3.00227		Ccalc.v3.00084	Ccalc.v3.00056
Ccalc.v3.00246	Ccalc.v3.00842		Ccalc.v3.00244	Ccalc.v3.00177	Ccalc.v3.00283		Ccalc.v3.00133	Ccalc.v3.00230		Ccalc.v3.00153	Ccalc.v3.00059
Ccalc.v3.00277	Ccalc.v3.00881		Ccalc.v3.00293	Ccalc.v3.00206	Ccalc.v3.00360		Ccalc.v3.00136	Ccalc.v3.00268		Ccalc.v3.00176	Ccalc.v3.00090
Ccalc.v3.00315	Ccalc.v3.01004		Ccalc.v3.00317	Ccalc.v3.00218	Ccalc.v3.00512		Ccalc.v3.00159	Ccalc.v3.00270		Ccalc.v3.00188	Ccalc.v3.00092
Ccalc.v3.00340	Ccalc.v3.01024		Ccalc.v3.00464	Ccalc.v3.00219	Ccalc.v3.00521		Ccalc.v3.00162	Ccalc.v3.00285		Ccalc.v3.00200	Ccalc.v3.00103
Ccalc.v3.00344	Ccalc.v3.01142		Ccalc.v3.00496	Ccalc.v3.00297	Ccalc.v3.00997		Ccalc.v3.00165	Ccalc.v3.00296		Ccalc.v3.00245	Ccalc.v3.00107
Ccalc.v3.00346	Ccalc.v3.01249		Ccalc.v3.00594	Ccalc.v3.00314	Ccalc.v3.01124		Ccalc.v3.00173	Ccalc.v3.00306		Ccalc.v3.00253	Ccalc.v3.00114
Ccalc.v3.00417	Ccalc.v3.01459		Ccalc.v3.00607	Ccalc.v3.00328	Ccalc.v3.01149		Ccalc.v3.00175	Ccalc.v3.00312		Ccalc.v3.00279	Ccalc.v3.00115
Ccalc.v3.00427	Ccalc.v3.01898		Ccalc.v3.00609	Ccalc.v3.00330	Ccalc.v3.01284		Ccalc.v3.00180	Ccalc.v3.00332		Ccalc.v3.00294	Ccalc.v3.00119
Ccalc.v3.00453	Ccalc.v3.01959		Ccalc.v3.00611	Ccalc.v3.00342	Ccalc.v3.01327		Ccalc.v3.00198	Ccalc.v3.00347		Ccalc.v3.00299	Ccalc.v3.00120
Ccalc.v3.00463	Ccalc.v3.02174		Ccalc.v3.00650	Ccalc.v3.00361	Ccalc.v3.01332		Ccalc.v3.00251	Ccalc.v3.00404		Ccalc.v3.00304	Ccalc.v3.00122
Ccalc.v3.00593	Ccalc.v3.02175		Ccalc.v3.00674	Ccalc.v3.00362	Ccalc.v3.01365		Ccalc.v3.00254	Ccalc.v3.00418		Ccalc.v3.00386	Ccalc.v3.00126
Ccalc.v3.00617	Ccalc.v3.02352		Ccalc.v3.00680	Ccalc.v3.00445	Ccalc.v3.01396		Ccalc.v3.00280	Ccalc.v3.00419		Ccalc.v3.00498	Ccalc.v3.00127
Ccalc.v3.00723	Ccalc.v3.02421		Ccalc.v3.00772	Ccalc.v3.00452	Ccalc.v3.01456		Ccalc.v3.00308	Ccalc.v3.00421		Ccalc.v3.00503	Ccalc.v3.00183
Ccalc.v3.00815	Ccalc.v3.02825		Ccalc.v3.00836	Ccalc.v3.00479	Ccalc.v3.01482		Ccalc.v3.00318	Ccalc.v3.00423		Ccalc.v3.00506	Ccalc.v3.00209
Ccalc.v3.00828	Ccalc.v3.03143		Ccalc.v3.00839	Ccalc.v3.00504	Ccalc.v3.01700		Ccalc.v3.00329	Ccalc.v3.00508		Ccalc.v3.00571	Ccalc.v3.00214
Ccalc.v3.00843	Ccalc.v3.03442		Ccalc.v3.00973	Ccalc.v3.00505	Ccalc.v3.01825		Ccalc.v3.00338	Ccalc.v3.00533		Ccalc.v3.00584	Ccalc.v3.00258
Ccalc.v3.00870	Ccalc.v3.03443		Ccalc.v3.00981	Ccalc.v3.00567	Ccalc.v3.01883		Ccalc.v3.00382	Ccalc.v3.00560		Ccalc.v3.00619	Ccalc.v3.00263
Ccalc.v3.00888	Ccalc.v3.03483		Ccalc.v3.00984	Ccalc.v3.00583	Ccalc.v3.01921		Ccalc.v3.00424	Ccalc.v3.00601		Ccalc.v3.00656	Ccalc.v3.00282
Ccalc.v3.00889	Ccalc.v3.03504		Ccalc.v3.01015	Ccalc.v3.00661	Ccalc.v3.01922		Ccalc.v3.00430	Ccalc.v3.00620		Ccalc.v3.00665	Ccalc.v3.00298
Ccalc.v3.00906	Ccalc.v3.03608		Ccalc.v3.01129	Ccalc.v3.00668	Ccalc.v3.02109		Ccalc.v3.00437	Ccalc.v3.00724		Ccalc.v3.00735	Ccalc.v3.00301
Ccalc.v3.00936	Ccalc.v3.03747		Ccalc.v3.01160	Ccalc.v3.00694	Ccalc.v3.02338		Ccalc.v3.00438	Ccalc.v3.00737		Ccalc.v3.00871	Ccalc.v3.00326
Ccalc.v3.00956	Ccalc.v3.03839		Ccalc.v3.01162	Ccalc.v3.00722	Ccalc.v3.02345		Ccalc.v3.00443	Ccalc.v3.00816		Ccalc.v3.00876	Ccalc.v3.00354
Ccalc.v3.01000	Ccalc.v3.03908		Ccalc.v3.01219	Ccalc.v3.00830	Ccalc.v3.02407		Ccalc.v3.00461	Ccalc.v3.00861		Ccalc.v3.00924	Ccalc.v3.00395
Ccalc.v3.01006	Ccalc.v3.04072		Ccalc.v3.01235	Ccalc.v3.00834	Ccalc.v3.02462		Ccalc.v3.00615	Ccalc.v3.00897		Ccalc.v3.01053	Ccalc.v3.00415
Ccalc.v3.01009	Ccalc.v3.04280		Ccalc.v3.01238	Ccalc.v3.00840	Ccalc.v3.02474		Ccalc.v3.00633	Ccalc.v3.00901		Ccalc.v3.01107	Ccalc.v3.00431
Ccalc.v3.01011	Ccalc.v3.04310		Ccalc.v3.01287	Ccalc.v3.00848	Ccalc.v3.02512		Ccalc.v3.00765	Ccalc.v3.00937		Ccalc.v3.01156	Ccalc.v3.00455
Ccalc.v3.01027	Ccalc.v3.04388		Ccalc.v3.01296	Ccalc.v3.00904	Ccalc.v3.02560		Ccalc.v3.00785	Ccalc.v3.00952		Ccalc.v3.01182	Ccalc.v3.00470
Ccalc.v3.01116	Ccalc.v3.04479		Ccalc.v3.01596	Ccalc.v3.00915	Ccalc.v3.02701		Ccalc.v3.00795	Ccalc.v3.00954		Ccalc.v3.01224	Ccalc.v3.00493
Ccalc.v3.01122	Ccalc.v3.04486		Ccalc.v3.01672	Ccalc.v3.00916	Ccalc.v3.02957		Ccalc.v3.00849	Ccalc.v3.00993		Ccalc.v3.01239	Ccalc.v3.00502
Ccalc.v3.01220	Ccalc.v3.04729		Ccalc.v3.01695	Ccalc.v3.00917	Ccalc.v3.02999		Ccalc.v3.00882	Ccalc.v3.01010		Ccalc.v3.01243	Ccalc.v3.00509
Ccalc.v3.01228	Ccalc.v3.04775		Ccalc.v3.01819	Ccalc.v3.00925	Ccalc.v3.03109		Ccalc.v3.00896	Ccalc.v3.01013		Ccalc.v3.01329	Ccalc.v3.00511
Ccalc.v3.01229	Ccalc.v3.04787		Ccalc.v3.01873	Ccalc.v3.00996	Ccalc.v3.03146		Ccalc.v3.00905	Ccalc.v3.01073		Ccalc.v3.01347	Ccalc.v3.00515
Ccalc.v3.01233	Ccalc.v3.05032		Ccalc.v3.01875	Ccalc.v3.01005	Ccalc.v3.03166		Ccalc.v3.00926	Ccalc.v3.01099		Ccalc.v3.01414	Ccalc.v3.00520
Ccalc.v3.01242	Ccalc.v3.05105		Ccalc.v3.01902	Ccalc.v3.01019	Ccalc.v3.03186		Ccalc.v3.00931	Ccalc.v3.01103		Ccalc.v3.01421	Ccalc.v3.00528
Ccalc.v3.01246	Ccalc.v3.05236		Ccalc.v3.01984	Ccalc.v3.01058	Ccalc.v3.03279		Ccalc.v3.00948	Ccalc.v3.01118		Ccalc.v3.01433	Ccalc.v3.00562
Ccalc.v3.01252	Ccalc.v3.05300		Ccalc.v3.02098	Ccalc.v3.01084	Ccalc.v3.03379		Ccalc.v3.00961	Ccalc.v3.01127		Ccalc.v3.01495	Ccalc.v3.00564
Ccalc.v3.01261	Ccalc.v3.05313		Ccalc.v3.02102	Ccalc.v3.01088	Ccalc.v3.03381		Ccalc.v3.00963	Ccalc.v3.01158		Ccalc.v3.01498	Ccalc.v3.00565
Ccalc.v3.01272	Ccalc.v3.05369		Ccalc.v3.02115	Ccalc.v3.01130	Ccalc.v3.03423		Ccalc.v3.01008	Ccalc.v3.01183		Ccalc.v3.01644	Ccalc.v3.00569
Ccalc.v3.01273	Ccalc.v3.05446		Ccalc.v3.02271	Ccalc.v3.01191	Ccalc.v3.03542		Ccalc.v3.01052	Ccalc.v3.01188		Ccalc.v3.01649	Ccalc.v3.00586
Ccalc.v3.01281	Ccalc.v3.05600		Ccalc.v3.02330	Ccalc.v3.01222	Ccalc.v3.03616		Ccalc.v3.01100	Ccalc.v3.01189		Ccalc.v3.01684	Ccalc.v3.00605
Ccalc.v3.01285	Ccalc.v3.05624		Ccalc.v3.02337	Ccalc.v3.01225	Ccalc.v3.03625		Ccalc.v3.01126	Ccalc.v3.01193		Ccalc.v3.01866	Ccalc.v3.00613
Ccalc.v3.01305	Ccalc.v3.05775		Ccalc.v3.02443	Ccalc.v3.01230	Ccalc.v3.03641		Ccalc.v3.01132	Ccalc.v3.01234		Ccalc.v3.01877	Ccalc.v3.00648
Ccalc.v3.01331	Ccalc.v3.05823		Ccalc.v3.02446	Ccalc.v3.01247	Ccalc.v3.03644		Ccalc.v3.01133	Ccalc.v3.01283		Ccalc.v3.01884	Ccalc.v3.00671
Ccalc.v3.01336	Ccalc.v3.05890		Ccalc.v3.02484	Ccalc.v3.01268	Ccalc.v3.03704		Ccalc.v3.01134	Ccalc.v3.01320		Ccalc.v3.01934	Ccalc.v3.00675
Ccalc.v3.01343	Ccalc.v3.05891		Ccalc.v3.02534	Ccalc.v3.01282	Ccalc.v3.03772		Ccalc.v3.01164	Ccalc.v3.01364		Ccalc.v3.01976	Ccalc.v3.00684
Ccalc.v3.01348	Ccalc.v3.05964		Ccalc.v3.02561	Ccalc.v3.01291	Ccalc.v3.03859		Ccalc.v3.01194	Ccalc.v3.01406		Ccalc.v3.02048	Ccalc.v3.00685
Ccalc.v3.01402	Ccalc.v3.06101		Ccalc.v3.02605	Ccalc.v3.01293	Ccalc.v3.03906		Ccalc.v3.01197	Ccalc.v3.01419		Ccalc.v3.02081	Ccalc.v3.00695
Ccalc.v3.01407	Ccalc.v3.06107		Ccalc.v3.02630	Ccalc.v3.01322	Ccalc.v3.04022		Ccalc.v3.01199	Ccalc.v3.01426		Ccalc.v3.02122	Ccalc.v3.00775
Ccalc.v3.01410	Ccalc.v3.06620		Ccalc.v3.02639	Ccalc.v3.01323	Ccalc.v3.04273		Ccalc.v3.01206	Ccalc.v3.01437		Ccalc.v3.02126	Ccalc.v3.00784
Ccalc.v3.01418	Ccalc.v3.06753		Ccalc.v3.02881	Ccalc.v3.01362	Ccalc.v3.04331		Ccalc.v3.01210	Ccalc.v3.01455		Ccalc.v3.02129	Ccalc.v3.00803
Ccalc.v3.01420	Ccalc.v3.07006		Ccalc.v3.02919	Ccalc.v3.01397	Ccalc.v3.04377		Ccalc.v3.01217	Ccalc.v3.01476		Ccalc.v3.02167	Ccalc.v3.00822
Ccalc.v3.01431	Ccalc.v3.07106		Ccalc.v3.02923	Ccalc.v3.01411	Ccalc.v3.04416		Ccalc.v3.01270	Ccalc.v3.01481		Ccalc.v3.02254	Ccalc.v3.00835
Ccalc.v3.01447	Ccalc.v3.07328		Ccalc.v3.02943	Ccalc.v3.01416	Ccalc.v3.04462		Ccalc.v3.01279	Ccalc.v3.01485		Ccalc.v3.02283	Ccalc.v3.00847
Ccalc.v3.01454	Ccalc.v3.07800		Ccalc.v3.02956	Ccalc.v3.01474	Ccalc.v3.04473		Ccalc.v3.01321	Ccalc.v3.01506		Ccalc.v3.02310	Ccalc.v3.00853
Ccalc.v3.01492	Ccalc.v3.08336		Ccalc.v3.03026	Ccalc.v3.01475	Ccalc.v3.04592		Ccalc.v3.01325	Ccalc.v3.01625		Ccalc.v3.02313	Ccalc.v3.00857
Ccalc.v3.01501	Ccalc.v3.08354		Ccalc.v3.03121	Ccalc.v3.01502	Ccalc.v3.04594		Ccalc.v3.01326	Ccalc.v3.01692		Ccalc.v3.02333	Ccalc.v3.00866
Ccalc.v3.01615	Ccalc.v3.08358		Ccalc.v3.03237	Ccalc.v3.01505	Ccalc.v3.04713		Ccalc.v3.01340	Ccalc.v3.01693		Ccalc.v3.02390	Ccalc.v3.00867
Ccalc.v3.01617	Ccalc.v3.08371		Ccalc.v3.03258	Ccalc.v3.01507	Ccalc.v3.04748		Ccalc.v3.01359	Ccalc.v3.01704		Ccalc.v3.02413	Ccalc.v3.00869
Ccalc.v3.01619	Ccalc.v3.08547		Ccalc.v3.03364	Ccalc.v3.01605	Ccalc.v3.04823		Ccalc.v3.01385	Ccalc.v3.01751		Ccalc.v3.02458	Ccalc.v3.00898
Ccalc.v3.01622	Ccalc.v3.08601		Ccalc.v3.03400	Ccalc.v3.01675	Ccalc.v3.04915		Ccalc.v3.01442	Ccalc.v3.01850		Ccalc.v3.02460	Ccalc.v3.00908
Ccalc.v3.01627	Ccalc.v3.08613		Ccalc.v3.03408	Ccalc.v3.01682	Ccalc.v3.04929		Ccalc.v3.01477	Ccalc.v3.01876		Ccalc.v3.02461	Ccalc.v3.00910
Ccalc.v3.01633	Ccalc.v3.08677		Ccalc.v3.03409	Ccalc.v3.01820	Ccalc.v3.04962		Ccalc.v3.01488	Ccalc.v3.01971		Ccalc.v3.02490	Ccalc.v3.00912
Ccalc.v3.01639	Ccalc.v3.09112		Ccalc.v3.03445	Ccalc.v3.01849	Ccalc.v3.04971		Ccalc.v3.01490	Ccalc.v3.02000		Ccalc.v3.02514	Ccalc.v3.00922
Ccalc.v3.01640	Ccalc.v3.09224		Ccalc.v3.03474	Ccalc.v3.01858	Ccalc.v3.04975		Ccalc.v3.01491	Ccalc.v3.02076		Ccalc.v3.02517	Ccalc.v3.00969
Ccalc.v3.01673	Ccalc.v3.09259		Ccalc.v3.03482	Ccalc.v3.01880	Ccalc.v3.05085		Ccalc.v3.01512	Ccalc.v3.02077		Ccalc.v3.02537	Ccalc.v3.01016
Ccalc.v3.01674	Ccalc.v3.09641		Ccalc.v3.03703	Ccalc.v3.01897	Ccalc.v3.05164		Ccalc.v3.01514	Ccalc.v3.02087		Ccalc.v3.02557	Ccalc.v3.01017
Ccalc.v3.01690	Ccalc.v3.09726		Ccalc.v3.03705	Ccalc.v3.01919	Ccalc.v3.05174		Ccalc.v3.01614	Ccalc.v3.02100		Ccalc.v3.02602	Ccalc.v3.01020
Ccalc.v3.01746	Ccalc.v3.09783		Ccalc.v3.03813	Ccalc.v3.01929	Ccalc.v3.05208		Ccalc.v3.01616	Ccalc.v3.02169		Ccalc.v3.02659	Ccalc.v3.01046
Ccalc.v3.01830	Ccalc.v3.09856		Ccalc.v3.03881	Ccalc.v3.01957	Ccalc.v3.05224		Ccalc.v3.01683	Ccalc.v3.02201		Ccalc.v3.02689	Ccalc.v3.01060
Ccalc.v3.01864	Ccalc.v3.09857		Ccalc.v3.03904	Ccalc.v3.02045	Ccalc.v3.05235		Ccalc.v3.01701	Ccalc.v3.02209		Ccalc.v3.02804	Ccalc.v3.01086
Ccalc.v3.01932	Ccalc.v3.10027		Ccalc.v3.03922	Ccalc.v3.02106	Ccalc.v3.05242		Ccalc.v3.01730	Ccalc.v3.02212		Ccalc.v3.02806	Ccalc.v3.01090
Ccalc.v3.01933	Ccalc.v3.10056		Ccalc.v3.03999	Ccalc.v3.02117	Ccalc.v3.05311		Ccalc.v3.01731	Ccalc.v3.02218		Ccalc.v3.02808	Ccalc.v3.01143
Ccalc.v3.01967	Ccalc.v3.10426		Ccalc.v3.04004	Ccalc.v3.02120	Ccalc.v3.05325		Ccalc.v3.01754	Ccalc.v3.02240		Ccalc.v3.02818	Ccalc.v3.01154
Ccalc.v3.01970	Ccalc.v3.10487		Ccalc.v3.04285	Ccalc.v3.02123	Ccalc.v3.05511		Ccalc.v3.01865	Ccalc.v3.02241		Ccalc.v3.02912	Ccalc.v3.01159
Ccalc.v3.01975	Ccalc.v3.10495		Ccalc.v3.04318	Ccalc.v3.02147	Ccalc.v3.05542		Ccalc.v3.01887	Ccalc.v3.02242		Ccalc.v3.02930	Ccalc.v3.01186
Ccalc.v3.01977	Ccalc.v3.10508		Ccalc.v3.04340	Ccalc.v3.02148	Ccalc.v3.05622		Ccalc.v3.01888	Ccalc.v3.02265		Ccalc.v3.02936	Ccalc.v3.01269
Ccalc.v3.01994	Ccalc.v3.10552		Ccalc.v3.04346	Ccalc.v3.02149	Ccalc.v3.05666		Ccalc.v3.01920	Ccalc.v3.02282		Ccalc.v3.02948	Ccalc.v3.01298
Ccalc.v3.02057	Ccalc.v3.10706		Ccalc.v3.04370	Ccalc.v3.02196	Ccalc.v3.05697		Ccalc.v3.01935	Ccalc.v3.02287		Ccalc.v3.02951	Ccalc.v3.01313
Ccalc.v3.02095	Ccalc.v3.10806		Ccalc.v3.04421	Ccalc.v3.02207	Ccalc.v3.06591		Ccalc.v3.01951	Ccalc.v3.02291		Ccalc.v3.03011	Ccalc.v3.01314
Ccalc.v3.02097	Ccalc.v3.10812		Ccalc.v3.04508	Ccalc.v3.02229	Ccalc.v3.06599		Ccalc.v3.01991	Ccalc.v3.02300		Ccalc.v3.03020	Ccalc.v3.01346
Ccalc.v3.02198	Ccalc.v3.10851		Ccalc.v3.04511	Ccalc.v3.02262	Ccalc.v3.06601		Ccalc.v3.02052	Ccalc.v3.02348		Ccalc.v3.03157	Ccalc.v3.01357
Ccalc.v3.02264	Ccalc.v3.10855		Ccalc.v3.04522	Ccalc.v3.02297	Ccalc.v3.06677		Ccalc.v3.02053	Ccalc.v3.02354		Ccalc.v3.03159	Ccalc.v3.01368
Ccalc.v3.02267	Ccalc.v3.10888		Ccalc.v3.04659	Ccalc.v3.02326	Ccalc.v3.06732		Ccalc.v3.02060	Ccalc.v3.02425		Ccalc.v3.03161	Ccalc.v3.01372
Ccalc.v3.02284	Ccalc.v3.10893		Ccalc.v3.04674	Ccalc.v3.02339	Ccalc.v3.06837		Ccalc.v3.02093	Ccalc.v3.02535		Ccalc.v3.03195	Ccalc.v3.01387
Ccalc.v3.02294	Ccalc.v3.10912		Ccalc.v3.04755	Ccalc.v3.02340	Ccalc.v3.06897		Ccalc.v3.02096	Ccalc.v3.02646		Ccalc.v3.03236	Ccalc.v3.01399
Ccalc.v3.02296	Ccalc.v3.10920		Ccalc.v3.04767	Ccalc.v3.02341	Ccalc.v3.07000		Ccalc.v3.02107	Ccalc.v3.02654		Ccalc.v3.03239	Ccalc.v3.01436
Ccalc.v3.02303	Ccalc.v3.11096		Ccalc.v3.04965	Ccalc.v3.02343	Ccalc.v3.07191		Ccalc.v3.02108	Ccalc.v3.02761		Ccalc.v3.03256	Ccalc.v3.01458
Ccalc.v3.02308	Ccalc.v3.11235		Ccalc.v3.04966	Ccalc.v3.02349	Ccalc.v3.07349		Ccalc.v3.02134	Ccalc.v3.02860		Ccalc.v3.03349	Ccalc.v3.01486
Ccalc.v3.02312	Ccalc.v3.11375		Ccalc.v3.04969	Ccalc.v3.02369	Ccalc.v3.07353		Ccalc.v3.02141	Ccalc.v3.02865		Ccalc.v3.03360	Ccalc.v3.01487
Ccalc.v3.02388	Ccalc.v3.11411		Ccalc.v3.04987	Ccalc.v3.02387	Ccalc.v3.07358		Ccalc.v3.02166	Ccalc.v3.02908		Ccalc.v3.03398	Ccalc.v3.01494
Ccalc.v3.02395	Ccalc.v3.11439		Ccalc.v3.05026	Ccalc.v3.02412	Ccalc.v3.07361		Ccalc.v3.02176	Ccalc.v3.02921		Ccalc.v3.03399	Ccalc.v3.01503
Ccalc.v3.02396	Ccalc.v3.11498		Ccalc.v3.05029	Ccalc.v3.02424	Ccalc.v3.07382		Ccalc.v3.02219	Ccalc.v3.02933		Ccalc.v3.03411	Ccalc.v3.01653
Ccalc.v3.02400	Ccalc.v3.11504		Ccalc.v3.05034	Ccalc.v3.02441	Ccalc.v3.07440		Ccalc.v3.02228	Ccalc.v3.02950		Ccalc.v3.03419	Ccalc.v3.01655
Ccalc.v3.02410	Ccalc.v3.11651		Ccalc.v3.05107	Ccalc.v3.02464	Ccalc.v3.07444		Ccalc.v3.02285	Ccalc.v3.02963		Ccalc.v3.03422	Ccalc.v3.01660
Ccalc.v3.02447	Ccalc.v3.11656		Ccalc.v3.05163	Ccalc.v3.02466	Ccalc.v3.07646		Ccalc.v3.02380	Ccalc.v3.02964		Ccalc.v3.03467	Ccalc.v3.01667
Ccalc.v3.02467	Ccalc.v3.11687		Ccalc.v3.05165	Ccalc.v3.02475	Ccalc.v3.07702		Ccalc.v3.02381	Ccalc.v3.02967		Ccalc.v3.03547	Ccalc.v3.01703
Ccalc.v3.02487	Ccalc.v3.11857		Ccalc.v3.05184	Ccalc.v3.02485	Ccalc.v3.07743		Ccalc.v3.02408	Ccalc.v3.03000		Ccalc.v3.03597	Ccalc.v3.01738
Ccalc.v3.02499	Ccalc.v3.11883		Ccalc.v3.05194	Ccalc.v3.02488	Ccalc.v3.07781		Ccalc.v3.02422	Ccalc.v3.03043		Ccalc.v3.03666	Ccalc.v3.01739
Ccalc.v3.02503	Ccalc.v3.11904		Ccalc.v3.05229	Ccalc.v3.02504	Ccalc.v3.07790		Ccalc.v3.02453	Ccalc.v3.03070		Ccalc.v3.03677	Ccalc.v3.01741
Ccalc.v3.02509	Ccalc.v3.11905		Ccalc.v3.05241	Ccalc.v3.02606	Ccalc.v3.07939		Ccalc.v3.02455	Ccalc.v3.03101		Ccalc.v3.03734	Ccalc.v3.01749
Ccalc.v3.02516	Ccalc.v3.11919		Ccalc.v3.05243	Ccalc.v3.02607	Ccalc.v3.08187		Ccalc.v3.02456	Ccalc.v3.03102		Ccalc.v3.03741	Ccalc.v3.01824
Ccalc.v3.02540	Ccalc.v3.11996		Ccalc.v3.05274	Ccalc.v3.02627	Ccalc.v3.08234		Ccalc.v3.02459	Ccalc.v3.03112		Ccalc.v3.03743	Ccalc.v3.01833
Ccalc.v3.02620	Ccalc.v3.12002		Ccalc.v3.05279	Ccalc.v3.02629	Ccalc.v3.08287		Ccalc.v3.02476	Ccalc.v3.03147		Ccalc.v3.03799	Ccalc.v3.01838
Ccalc.v3.02634	Ccalc.v3.12083		Ccalc.v3.05282	Ccalc.v3.02649	Ccalc.v3.08306		Ccalc.v3.02500	Ccalc.v3.03150		Ccalc.v3.03817	Ccalc.v3.01839
Ccalc.v3.02648	Ccalc.v3.12174		Ccalc.v3.05293	Ccalc.v3.02661	Ccalc.v3.08554		Ccalc.v3.02538	Ccalc.v3.03168		Ccalc.v3.03818	Ccalc.v3.01843
Ccalc.v3.02651	Ccalc.v3.12274		Ccalc.v3.05316	Ccalc.v3.02698	Ccalc.v3.08569		Ccalc.v3.02548	Ccalc.v3.03199		Ccalc.v3.03833	Ccalc.v3.01848
Ccalc.v3.02657	Ccalc.v3.12369		Ccalc.v3.05367	Ccalc.v3.02700	Ccalc.v3.08653		Ccalc.v3.02559	Ccalc.v3.03206		Ccalc.v3.03836	Ccalc.v3.01870
Ccalc.v3.02662	Ccalc.v3.12518		Ccalc.v3.05422	Ccalc.v3.02750	Ccalc.v3.08671		Ccalc.v3.02569	Ccalc.v3.03261		Ccalc.v3.03855	Ccalc.v3.01912
Ccalc.v3.02691	Ccalc.v3.12520		Ccalc.v3.05449	Ccalc.v3.02799	Ccalc.v3.08714		Ccalc.v3.02619	Ccalc.v3.03268		Ccalc.v3.03882	Ccalc.v3.01914
Ccalc.v3.02697	Ccalc.v3.12541		Ccalc.v3.05450	Ccalc.v3.02833	Ccalc.v3.08747		Ccalc.v3.02652	Ccalc.v3.03285		Ccalc.v3.03896	Ccalc.v3.01916
Ccalc.v3.02780	Ccalc.v3.12708		Ccalc.v3.05461	Ccalc.v3.02842	Ccalc.v3.08973		Ccalc.v3.02660	Ccalc.v3.03463		Ccalc.v3.03920	Ccalc.v3.01917
Ccalc.v3.02802	Ccalc.v3.12718		Ccalc.v3.05462	Ccalc.v3.02844	Ccalc.v3.08975		Ccalc.v3.02682	Ccalc.v3.03508		Ccalc.v3.03925	Ccalc.v3.01928
Ccalc.v3.02803	Ccalc.v3.13067		Ccalc.v3.05493	Ccalc.v3.02863	Ccalc.v3.08977		Ccalc.v3.02688	Ccalc.v3.03511		Ccalc.v3.03945	Ccalc.v3.01940
Ccalc.v3.02823	Ccalc.v3.13139		Ccalc.v3.05515	Ccalc.v3.02904	Ccalc.v3.09012		Ccalc.v3.02692	Ccalc.v3.03533		Ccalc.v3.03962	Ccalc.v3.01954
Ccalc.v3.02843	Ccalc.v3.13147		Ccalc.v3.05528	Ccalc.v3.02917	Ccalc.v3.09257		Ccalc.v3.02699	Ccalc.v3.03575		Ccalc.v3.03993	Ccalc.v3.01955
Ccalc.v3.02862	Ccalc.v3.13360		Ccalc.v3.05532	Ccalc.v3.02931	Ccalc.v3.09379		Ccalc.v3.02739	Ccalc.v3.03602		Ccalc.v3.04058	Ccalc.v3.01956
Ccalc.v3.02877	Ccalc.v3.13441		Ccalc.v3.05550	Ccalc.v3.02932	Ccalc.v3.09409		Ccalc.v3.02762	Ccalc.v3.03620		Ccalc.v3.04077	Ccalc.v3.01969
Ccalc.v3.02902	Ccalc.v3.13567		Ccalc.v3.05590	Ccalc.v3.02940	Ccalc.v3.09410		Ccalc.v3.02763	Ccalc.v3.03626		Ccalc.v3.04081	Ccalc.v3.01990
Ccalc.v3.02916	Ccalc.v3.13658		Ccalc.v3.05717	Ccalc.v3.02941	Ccalc.v3.09609		Ccalc.v3.02764	Ccalc.v3.03639		Ccalc.v3.04227	Ccalc.v3.02023
Ccalc.v3.02925	Ccalc.v3.14124		Ccalc.v3.05718	Ccalc.v3.02959	Ccalc.v3.09734		Ccalc.v3.02767	Ccalc.v3.03715		Ccalc.v3.04277	Ccalc.v3.02051
Ccalc.v3.02934	Ccalc.v3.14336		Ccalc.v3.05965	Ccalc.v3.03003	Ccalc.v3.09758		Ccalc.v3.02769	Ccalc.v3.03736		Ccalc.v3.04429	Ccalc.v3.02079
Ccalc.v3.02942	Ccalc.v3.14402		Ccalc.v3.05972	Ccalc.v3.03006	Ccalc.v3.09785		Ccalc.v3.02770	Ccalc.v3.03764		Ccalc.v3.04430	Ccalc.v3.02086
Ccalc.v3.02953	Ccalc.v3.14440		Ccalc.v3.06122	Ccalc.v3.03012	Ccalc.v3.09812		Ccalc.v3.02896	Ccalc.v3.03779		Ccalc.v3.04459	Ccalc.v3.02104
Ccalc.v3.03017	Ccalc.v3.14685		Ccalc.v3.06173	Ccalc.v3.03110	Ccalc.v3.09832		Ccalc.v3.02905	Ccalc.v3.03780		Ccalc.v3.04489	Ccalc.v3.02105
Ccalc.v3.03126	Ccalc.v3.14702		Ccalc.v3.06357	Ccalc.v3.03138	Ccalc.v3.09890		Ccalc.v3.02914	Ccalc.v3.03806		Ccalc.v3.04571	Ccalc.v3.02110
Ccalc.v3.03144	Ccalc.v3.14858		Ccalc.v3.06595	Ccalc.v3.03156	Ccalc.v3.10038		Ccalc.v3.02944	Ccalc.v3.03860		Ccalc.v3.04580	Ccalc.v3.02113
Ccalc.v3.03187			Ccalc.v3.06612	Ccalc.v3.03192	Ccalc.v3.10062		Ccalc.v3.02970	Ccalc.v3.03863		Ccalc.v3.04590	Ccalc.v3.02159
Ccalc.v3.03191			Ccalc.v3.06649	Ccalc.v3.03234	Ccalc.v3.10093		Ccalc.v3.02971	Ccalc.v3.03864		Ccalc.v3.04640	Ccalc.v3.02160
Ccalc.v3.03201			Ccalc.v3.06654	Ccalc.v3.03240	Ccalc.v3.10112		Ccalc.v3.02977	Ccalc.v3.03869		Ccalc.v3.04650	Ccalc.v3.02173
Ccalc.v3.03238			Ccalc.v3.06730	Ccalc.v3.03248	Ccalc.v3.10158		Ccalc.v3.02978	Ccalc.v3.03870		Ccalc.v3.04688	Ccalc.v3.02184
Ccalc.v3.03241			Ccalc.v3.06779	Ccalc.v3.03309	Ccalc.v3.10181		Ccalc.v3.02992	Ccalc.v3.03873		Ccalc.v3.04689	Ccalc.v3.02185
Ccalc.v3.03250			Ccalc.v3.06794	Ccalc.v3.03310	Ccalc.v3.10525		Ccalc.v3.02996	Ccalc.v3.03875		Ccalc.v3.04690	Ccalc.v3.02193
Ccalc.v3.03259			Ccalc.v3.06818	Ccalc.v3.03320	Ccalc.v3.10565		Ccalc.v3.02997	Ccalc.v3.03884		Ccalc.v3.04691	Ccalc.v3.02195
Ccalc.v3.03306			Ccalc.v3.06893	Ccalc.v3.03321	Ccalc.v3.10764		Ccalc.v3.03008	Ccalc.v3.03934		Ccalc.v3.04736	Ccalc.v3.02200
Ccalc.v3.03391			Ccalc.v3.07001	Ccalc.v3.03410	Ccalc.v3.10766		Ccalc.v3.03010	Ccalc.v3.03936		Ccalc.v3.04743	Ccalc.v3.02211
Ccalc.v3.03424			Ccalc.v3.07039	Ccalc.v3.03418	Ccalc.v3.10795		Ccalc.v3.03032	Ccalc.v3.03938		Ccalc.v3.04751	Ccalc.v3.02222
Ccalc.v3.03427			Ccalc.v3.07044	Ccalc.v3.03426	Ccalc.v3.10837		Ccalc.v3.03069	Ccalc.v3.03950		Ccalc.v3.04833	Ccalc.v3.02224
Ccalc.v3.03430			Ccalc.v3.07109	Ccalc.v3.03433	Ccalc.v3.10948		Ccalc.v3.03103	Ccalc.v3.03982		Ccalc.v3.04843	Ccalc.v3.02226
Ccalc.v3.03439			Ccalc.v3.07121	Ccalc.v3.03446	Ccalc.v3.11051		Ccalc.v3.03131	Ccalc.v3.04011		Ccalc.v3.04858	Ccalc.v3.02230
Ccalc.v3.03444			Ccalc.v3.07148	Ccalc.v3.03466	Ccalc.v3.11057		Ccalc.v3.03137	Ccalc.v3.04025		Ccalc.v3.04935	Ccalc.v3.02235
Ccalc.v3.03451			Ccalc.v3.07173	Ccalc.v3.03515	Ccalc.v3.11092		Ccalc.v3.03141	Ccalc.v3.04044		Ccalc.v3.05081	Ccalc.v3.02243
Ccalc.v3.03539			Ccalc.v3.07197	Ccalc.v3.03530	Ccalc.v3.11093		Ccalc.v3.03200	Ccalc.v3.04061		Ccalc.v3.05082	Ccalc.v3.02247
Ccalc.v3.03562			Ccalc.v3.07207	Ccalc.v3.03544	Ccalc.v3.11181		Ccalc.v3.03220	Ccalc.v3.04064		Ccalc.v3.05108	Ccalc.v3.02249
Ccalc.v3.03618			Ccalc.v3.07255	Ccalc.v3.03555	Ccalc.v3.11580		Ccalc.v3.03243	Ccalc.v3.04067		Ccalc.v3.05118	Ccalc.v3.02250
Ccalc.v3.03622			Ccalc.v3.07298	Ccalc.v3.03563	Ccalc.v3.11628		Ccalc.v3.03265	Ccalc.v3.04082		Ccalc.v3.05159	Ccalc.v3.02251
Ccalc.v3.03665			Ccalc.v3.07314	Ccalc.v3.03624	Ccalc.v3.11673		Ccalc.v3.03276	Ccalc.v3.04314		Ccalc.v3.05172	Ccalc.v3.02252
Ccalc.v3.03719			Ccalc.v3.07318	Ccalc.v3.03629	Ccalc.v3.11860		Ccalc.v3.03333	Ccalc.v3.04360		Ccalc.v3.05206	Ccalc.v3.02272
Ccalc.v3.03766			Ccalc.v3.07370	Ccalc.v3.03655	Ccalc.v3.11916		Ccalc.v3.03351	Ccalc.v3.04372		Ccalc.v3.05277	Ccalc.v3.02292
Ccalc.v3.03767			Ccalc.v3.07420	Ccalc.v3.03658	Ccalc.v3.11964		Ccalc.v3.03387	Ccalc.v3.04390		Ccalc.v3.05368	Ccalc.v3.02315
Ccalc.v3.03770			Ccalc.v3.07438	Ccalc.v3.03659	Ccalc.v3.11978		Ccalc.v3.03403	Ccalc.v3.04393		Ccalc.v3.05389	Ccalc.v3.02316
Ccalc.v3.03773			Ccalc.v3.07457	Ccalc.v3.03660	Ccalc.v3.12216		Ccalc.v3.03447	Ccalc.v3.04394		Ccalc.v3.05397	Ccalc.v3.02327
Ccalc.v3.03781			Ccalc.v3.07459	Ccalc.v3.03691	Ccalc.v3.12304		Ccalc.v3.03455	Ccalc.v3.04441		Ccalc.v3.05431	Ccalc.v3.02359
Ccalc.v3.03795			Ccalc.v3.07618	Ccalc.v3.03733	Ccalc.v3.12357		Ccalc.v3.03460	Ccalc.v3.04456		Ccalc.v3.05441	Ccalc.v3.02361
Ccalc.v3.03796			Ccalc.v3.07638	Ccalc.v3.03735	Ccalc.v3.12401		Ccalc.v3.03461	Ccalc.v3.04516		Ccalc.v3.05466	Ccalc.v3.02389
Ccalc.v3.03830			Ccalc.v3.07688	Ccalc.v3.03758	Ccalc.v3.12419		Ccalc.v3.03485	Ccalc.v3.04534		Ccalc.v3.05483	Ccalc.v3.02399
Ccalc.v3.03837			Ccalc.v3.07803	Ccalc.v3.03760	Ccalc.v3.12575		Ccalc.v3.03509	Ccalc.v3.04557		Ccalc.v3.05501	Ccalc.v3.02401
Ccalc.v3.03867			Ccalc.v3.07920	Ccalc.v3.03763	Ccalc.v3.12593		Ccalc.v3.03512	Ccalc.v3.04562		Ccalc.v3.05524	Ccalc.v3.02416
Ccalc.v3.03868			Ccalc.v3.07933	Ccalc.v3.03771	Ccalc.v3.12725		Ccalc.v3.03518	Ccalc.v3.04597		Ccalc.v3.05527	Ccalc.v3.02479
Ccalc.v3.03878			Ccalc.v3.07953	Ccalc.v3.03776	Ccalc.v3.13074		Ccalc.v3.03524	Ccalc.v3.04607		Ccalc.v3.05543	Ccalc.v3.02480
Ccalc.v3.03931			Ccalc.v3.08014	Ccalc.v3.03798	Ccalc.v3.13131		Ccalc.v3.03529	Ccalc.v3.04609		Ccalc.v3.05546	Ccalc.v3.02506
Ccalc.v3.03933			Ccalc.v3.08060	Ccalc.v3.03834	Ccalc.v3.13317		Ccalc.v3.03606	Ccalc.v3.04675		Ccalc.v3.05556	Ccalc.v3.02507
Ccalc.v3.03960			Ccalc.v3.08065	Ccalc.v3.03845	Ccalc.v3.13410		Ccalc.v3.03613	Ccalc.v3.04687		Ccalc.v3.05574	Ccalc.v3.02519
Ccalc.v3.03967			Ccalc.v3.08080	Ccalc.v3.03866	Ccalc.v3.13472		Ccalc.v3.03614	Ccalc.v3.04742		Ccalc.v3.05598	Ccalc.v3.02539
Ccalc.v3.03973			Ccalc.v3.08092	Ccalc.v3.03876	Ccalc.v3.13473		Ccalc.v3.03615	Ccalc.v3.04778		Ccalc.v3.05652	Ccalc.v3.02546
Ccalc.v3.03978			Ccalc.v3.08109	Ccalc.v3.03929	Ccalc.v3.13537		Ccalc.v3.03646	Ccalc.v3.04807		Ccalc.v3.05662	Ccalc.v3.02549
Ccalc.v3.03995			Ccalc.v3.08110	Ccalc.v3.03946	Ccalc.v3.13593		Ccalc.v3.03649	Ccalc.v3.04815		Ccalc.v3.05696	Ccalc.v3.02596
Ccalc.v3.04001			Ccalc.v3.08111	Ccalc.v3.03963	Ccalc.v3.13617		Ccalc.v3.03668	Ccalc.v3.04826		Ccalc.v3.05720	Ccalc.v3.02632
Ccalc.v3.04013			Ccalc.v3.08118	Ccalc.v3.03971	Ccalc.v3.13641		Ccalc.v3.03685	Ccalc.v3.04830		Ccalc.v3.05725	Ccalc.v3.02633
Ccalc.v3.04019			Ccalc.v3.08119	Ccalc.v3.03972	Ccalc.v3.13706		Ccalc.v3.03686	Ccalc.v3.04841		Ccalc.v3.05757	Ccalc.v3.02653
Ccalc.v3.04028			Ccalc.v3.08138	Ccalc.v3.03991	Ccalc.v3.13798		Ccalc.v3.03690	Ccalc.v3.04845		Ccalc.v3.05773	Ccalc.v3.02674
Ccalc.v3.04032			Ccalc.v3.08165	Ccalc.v3.03992	Ccalc.v3.13973		Ccalc.v3.03721	Ccalc.v3.04886		Ccalc.v3.05778	Ccalc.v3.02694
Ccalc.v3.04269			Ccalc.v3.08169	Ccalc.v3.04002	Ccalc.v3.14182		Ccalc.v3.03749	Ccalc.v3.04917		Ccalc.v3.05780	Ccalc.v3.02752
Ccalc.v3.04281			Ccalc.v3.08175	Ccalc.v3.04018	Ccalc.v3.14186		Ccalc.v3.03757	Ccalc.v3.04941		Ccalc.v3.05941	Ccalc.v3.02785
Ccalc.v3.04297			Ccalc.v3.08206	Ccalc.v3.04059	Ccalc.v3.14304		Ccalc.v3.03762	Ccalc.v3.04961		Ccalc.v3.05961	Ccalc.v3.02810
Ccalc.v3.04315			Ccalc.v3.08248	Ccalc.v3.04090	Ccalc.v3.14317		Ccalc.v3.03765	Ccalc.v3.04964		Ccalc.v3.05962	Ccalc.v3.02811
Ccalc.v3.04319			Ccalc.v3.08258	Ccalc.v3.04135	Ccalc.v3.14377		Ccalc.v3.03787	Ccalc.v3.05014		Ccalc.v3.05963	Ccalc.v3.02813
Ccalc.v3.04320			Ccalc.v3.08338	Ccalc.v3.04136	Ccalc.v3.14454		Ccalc.v3.03788	Ccalc.v3.05019		Ccalc.v3.05995	Ccalc.v3.02814
Ccalc.v3.04325			Ccalc.v3.08366	Ccalc.v3.04244	Ccalc.v3.14528		Ccalc.v3.03872	Ccalc.v3.05030		Ccalc.v3.06012	Ccalc.v3.02815
Ccalc.v3.04327			Ccalc.v3.08372	Ccalc.v3.04264	Ccalc.v3.14701		Ccalc.v3.03874	Ccalc.v3.05062		Ccalc.v3.06028	Ccalc.v3.02817
Ccalc.v3.04329			Ccalc.v3.08387	Ccalc.v3.04288	Ccalc.v3.14745		Ccalc.v3.03901	Ccalc.v3.05095		Ccalc.v3.06118	Ccalc.v3.02822
Ccalc.v3.04338			Ccalc.v3.08420	Ccalc.v3.04336	Ccalc.v3.14859		Ccalc.v3.03912	Ccalc.v3.05187		Ccalc.v3.06128	Ccalc.v3.02831
Ccalc.v3.04342			Ccalc.v3.08484	Ccalc.v3.04339			Ccalc.v3.03969	Ccalc.v3.05188		Ccalc.v3.06660	Ccalc.v3.02866
Ccalc.v3.04352			Ccalc.v3.08576	Ccalc.v3.04343			Ccalc.v3.03994	Ccalc.v3.05199		Ccalc.v3.06811	Ccalc.v3.02871
Ccalc.v3.04353			Ccalc.v3.08586	Ccalc.v3.04351			Ccalc.v3.03996	Ccalc.v3.05356		Ccalc.v3.06869	Ccalc.v3.02872
Ccalc.v3.04354			Ccalc.v3.08590	Ccalc.v3.04366			Ccalc.v3.04033	Ccalc.v3.05471		Ccalc.v3.07012	Ccalc.v3.02873
Ccalc.v3.04368			Ccalc.v3.08600	Ccalc.v3.04378			Ccalc.v3.04039	Ccalc.v3.05472		Ccalc.v3.07101	Ccalc.v3.02878
Ccalc.v3.04395			Ccalc.v3.08610	Ccalc.v3.04403			Ccalc.v3.04042	Ccalc.v3.05473		Ccalc.v3.07115	Ccalc.v3.02909
Ccalc.v3.04422			Ccalc.v3.08614	Ccalc.v3.04404			Ccalc.v3.04060	Ccalc.v3.05474		Ccalc.v3.07143	Ccalc.v3.02911
Ccalc.v3.04442			Ccalc.v3.08626	Ccalc.v3.04418			Ccalc.v3.04062	Ccalc.v3.05520		Ccalc.v3.07214	Ccalc.v3.02926
Ccalc.v3.04474			Ccalc.v3.08665	Ccalc.v3.04432			Ccalc.v3.04147	Ccalc.v3.05544		Ccalc.v3.07239	Ccalc.v3.02927
Ccalc.v3.04546			Ccalc.v3.08704	Ccalc.v3.04478			Ccalc.v3.04160	Ccalc.v3.05569		Ccalc.v3.07249	Ccalc.v3.02947
Ccalc.v3.04564			Ccalc.v3.08705	Ccalc.v3.04484			Ccalc.v3.04350	Ccalc.v3.05586		Ccalc.v3.07258	Ccalc.v3.02952
Ccalc.v3.04631			Ccalc.v3.08736	Ccalc.v3.04499			Ccalc.v3.04355	Ccalc.v3.05592		Ccalc.v3.07265	Ccalc.v3.02968
Ccalc.v3.04676			Ccalc.v3.08770	Ccalc.v3.04504			Ccalc.v3.04357	Ccalc.v3.05623		Ccalc.v3.07269	Ccalc.v3.02979
Ccalc.v3.04727			Ccalc.v3.08895	Ccalc.v3.04506			Ccalc.v3.04364	Ccalc.v3.05625		Ccalc.v3.07280	Ccalc.v3.03021
Ccalc.v3.04785			Ccalc.v3.08926	Ccalc.v3.04537			Ccalc.v3.04458	Ccalc.v3.05649		Ccalc.v3.07289	Ccalc.v3.03023
Ccalc.v3.04822			Ccalc.v3.08927	Ccalc.v3.04544			Ccalc.v3.04463	Ccalc.v3.05655		Ccalc.v3.07309	Ccalc.v3.03036
Ccalc.v3.04831			Ccalc.v3.08998	Ccalc.v3.04545			Ccalc.v3.04465	Ccalc.v3.05660		Ccalc.v3.07356	Ccalc.v3.03037
Ccalc.v3.04937			Ccalc.v3.09113	Ccalc.v3.04560			Ccalc.v3.04493	Ccalc.v3.05695		Ccalc.v3.07359	Ccalc.v3.03046
Ccalc.v3.04938			Ccalc.v3.09231	Ccalc.v3.04572			Ccalc.v3.04524	Ccalc.v3.05703		Ccalc.v3.07383	Ccalc.v3.03071
Ccalc.v3.04939			Ccalc.v3.09278	Ccalc.v3.04588			Ccalc.v3.04528	Ccalc.v3.05708		Ccalc.v3.07389	Ccalc.v3.03072
Ccalc.v3.05006			Ccalc.v3.09283	Ccalc.v3.04615			Ccalc.v3.04529	Ccalc.v3.05731		Ccalc.v3.07445	Ccalc.v3.03075
Ccalc.v3.05080			Ccalc.v3.09607	Ccalc.v3.04621			Ccalc.v3.04531	Ccalc.v3.05886		Ccalc.v3.07449	Ccalc.v3.03076
Ccalc.v3.05088			Ccalc.v3.09680	Ccalc.v3.04630			Ccalc.v3.04549	Ccalc.v3.05887		Ccalc.v3.07602	Ccalc.v3.03142
Ccalc.v3.05094			Ccalc.v3.09687	Ccalc.v3.04634			Ccalc.v3.04559	Ccalc.v3.05914		Ccalc.v3.07620	Ccalc.v3.03158
Ccalc.v3.05117			Ccalc.v3.09694	Ccalc.v3.04647			Ccalc.v3.04566	Ccalc.v3.05915		Ccalc.v3.07636	Ccalc.v3.03160
Ccalc.v3.05127			Ccalc.v3.09696	Ccalc.v3.04655			Ccalc.v3.04629	Ccalc.v3.05923		Ccalc.v3.07640	Ccalc.v3.03162
Ccalc.v3.05158			Ccalc.v3.09718	Ccalc.v3.04715			Ccalc.v3.04633	Ccalc.v3.05949		Ccalc.v3.07647	Ccalc.v3.03178
Ccalc.v3.05173			Ccalc.v3.09742	Ccalc.v3.04725			Ccalc.v3.04646	Ccalc.v3.05953		Ccalc.v3.07654	Ccalc.v3.03183
Ccalc.v3.05178			Ccalc.v3.09802	Ccalc.v3.04726			Ccalc.v3.04699	Ccalc.v3.05999		Ccalc.v3.07780	Ccalc.v3.03185
Ccalc.v3.05203			Ccalc.v3.09871	Ccalc.v3.04728			Ccalc.v3.04720	Ccalc.v3.06015		Ccalc.v3.07785	Ccalc.v3.03205
Ccalc.v3.05204			Ccalc.v3.09909	Ccalc.v3.04847			Ccalc.v3.04747	Ccalc.v3.06021		Ccalc.v3.07866	Ccalc.v3.03214
Ccalc.v3.05205			Ccalc.v3.09910	Ccalc.v3.04849			Ccalc.v3.04779	Ccalc.v3.06027		Ccalc.v3.07913	Ccalc.v3.03223
Ccalc.v3.05214			Ccalc.v3.09925	Ccalc.v3.04854			Ccalc.v3.04780	Ccalc.v3.06064		Ccalc.v3.07979	Ccalc.v3.03257
Ccalc.v3.05215			Ccalc.v3.09991	Ccalc.v3.04936			Ccalc.v3.04790	Ccalc.v3.06066		Ccalc.v3.08053	Ccalc.v3.03322
Ccalc.v3.05218			Ccalc.v3.09997	Ccalc.v3.04943			Ccalc.v3.04792	Ccalc.v3.06067		Ccalc.v3.08059	Ccalc.v3.03323
Ccalc.v3.05231			Ccalc.v3.10047	Ccalc.v3.04945			Ccalc.v3.04796	Ccalc.v3.06089		Ccalc.v3.08077	Ccalc.v3.03324
Ccalc.v3.05240			Ccalc.v3.10061	Ccalc.v3.04970			Ccalc.v3.04806	Ccalc.v3.06124		Ccalc.v3.08140	Ccalc.v3.03336
Ccalc.v3.05244			Ccalc.v3.10194	Ccalc.v3.04974			Ccalc.v3.04811	Ccalc.v3.06126		Ccalc.v3.08202	Ccalc.v3.03337
Ccalc.v3.05256			Ccalc.v3.10233	Ccalc.v3.04981			Ccalc.v3.05004	Ccalc.v3.06589		Ccalc.v3.08209	Ccalc.v3.03339
Ccalc.v3.05257			Ccalc.v3.10247	Ccalc.v3.05058			Ccalc.v3.05008	Ccalc.v3.06600		Ccalc.v3.08217	Ccalc.v3.03382
Ccalc.v3.05266			Ccalc.v3.10252	Ccalc.v3.05069			Ccalc.v3.05012	Ccalc.v3.06603		Ccalc.v3.08221	Ccalc.v3.03383
Ccalc.v3.05267			Ccalc.v3.10286	Ccalc.v3.05093			Ccalc.v3.05013	Ccalc.v3.06625		Ccalc.v3.08227	Ccalc.v3.03388
Ccalc.v3.05270			Ccalc.v3.10499	Ccalc.v3.05100			Ccalc.v3.05016	Ccalc.v3.06648		Ccalc.v3.08291	Ccalc.v3.03414
Ccalc.v3.05291			Ccalc.v3.10517	Ccalc.v3.05112			Ccalc.v3.05024	Ccalc.v3.06655		Ccalc.v3.08346	Ccalc.v3.03415
Ccalc.v3.05297			Ccalc.v3.10524	Ccalc.v3.05113			Ccalc.v3.05027	Ccalc.v3.06656		Ccalc.v3.08370	Ccalc.v3.03428
Ccalc.v3.05307			Ccalc.v3.10540	Ccalc.v3.05115			Ccalc.v3.05065	Ccalc.v3.06664		Ccalc.v3.08406	Ccalc.v3.03435
Ccalc.v3.05360			Ccalc.v3.10613	Ccalc.v3.05166			Ccalc.v3.05110	Ccalc.v3.06687		Ccalc.v3.08584	Ccalc.v3.03473
Ccalc.v3.05361			Ccalc.v3.10648	Ccalc.v3.05180			Ccalc.v3.05171	Ccalc.v3.06707		Ccalc.v3.08680	Ccalc.v3.03500
Ccalc.v3.05365			Ccalc.v3.10664	Ccalc.v3.05189			Ccalc.v3.05182	Ccalc.v3.06754		Ccalc.v3.08754	Ccalc.v3.03501
Ccalc.v3.05372			Ccalc.v3.10676	Ccalc.v3.05190			Ccalc.v3.05192	Ccalc.v3.06758		Ccalc.v3.08759	Ccalc.v3.03560
Ccalc.v3.05382			Ccalc.v3.10679	Ccalc.v3.05195			Ccalc.v3.05196	Ccalc.v3.06778		Ccalc.v3.08826	Ccalc.v3.03565
Ccalc.v3.05388			Ccalc.v3.10690	Ccalc.v3.05211			Ccalc.v3.05197	Ccalc.v3.06786		Ccalc.v3.08827	Ccalc.v3.03574
Ccalc.v3.05407			Ccalc.v3.10737	Ccalc.v3.05225			Ccalc.v3.05209	Ccalc.v3.06813		Ccalc.v3.08831	Ccalc.v3.03630
Ccalc.v3.05408			Ccalc.v3.10747	Ccalc.v3.05237			Ccalc.v3.05210	Ccalc.v3.06865		Ccalc.v3.08833	Ccalc.v3.03632
Ccalc.v3.05413			Ccalc.v3.10787	Ccalc.v3.05238			Ccalc.v3.05227	Ccalc.v3.06912		Ccalc.v3.08835	Ccalc.v3.03634
Ccalc.v3.05467			Ccalc.v3.10819	Ccalc.v3.05248			Ccalc.v3.05228	Ccalc.v3.06918		Ccalc.v3.08961	Ccalc.v3.03654
Ccalc.v3.05499			Ccalc.v3.10881	Ccalc.v3.05269			Ccalc.v3.05230	Ccalc.v3.06953		Ccalc.v3.08978	Ccalc.v3.03662
Ccalc.v3.05541			Ccalc.v3.10882	Ccalc.v3.05285			Ccalc.v3.05252	Ccalc.v3.07007		Ccalc.v3.08990	Ccalc.v3.03664
Ccalc.v3.05551			Ccalc.v3.10896	Ccalc.v3.05295			Ccalc.v3.05253	Ccalc.v3.07022		Ccalc.v3.09010	Ccalc.v3.03669
Ccalc.v3.05561			Ccalc.v3.10939	Ccalc.v3.05308			Ccalc.v3.05255	Ccalc.v3.07036		Ccalc.v3.09048	Ccalc.v3.03670
Ccalc.v3.05588			Ccalc.v3.10997	Ccalc.v3.05347			Ccalc.v3.05310	Ccalc.v3.07052		Ccalc.v3.09050	Ccalc.v3.03679
Ccalc.v3.05589			Ccalc.v3.11058	Ccalc.v3.05379			Ccalc.v3.05312	Ccalc.v3.07055		Ccalc.v3.09108	Ccalc.v3.03680
Ccalc.v3.05596			Ccalc.v3.11087	Ccalc.v3.05381			Ccalc.v3.05376	Ccalc.v3.07080		Ccalc.v3.09122	Ccalc.v3.03682
Ccalc.v3.05613			Ccalc.v3.11148	Ccalc.v3.05385			Ccalc.v3.05377	Ccalc.v3.07091		Ccalc.v3.09148	Ccalc.v3.03716
Ccalc.v3.05629			Ccalc.v3.11171	Ccalc.v3.05394			Ccalc.v3.05392	Ccalc.v3.07160		Ccalc.v3.09206	Ccalc.v3.03717
Ccalc.v3.05634			Ccalc.v3.11277	Ccalc.v3.05398			Ccalc.v3.05403	Ccalc.v3.07209		Ccalc.v3.09241	Ccalc.v3.03722
Ccalc.v3.05635			Ccalc.v3.11350	Ccalc.v3.05439			Ccalc.v3.05404	Ccalc.v3.07211		Ccalc.v3.09306	Ccalc.v3.03729
Ccalc.v3.05638			Ccalc.v3.11355	Ccalc.v3.05452			Ccalc.v3.05409	Ccalc.v3.07221		Ccalc.v3.09352	Ccalc.v3.03753
Ccalc.v3.05651			Ccalc.v3.11363	Ccalc.v3.05464			Ccalc.v3.05519	Ccalc.v3.07223		Ccalc.v3.09362	Ccalc.v3.03768
Ccalc.v3.05682			Ccalc.v3.11385	Ccalc.v3.05494			Ccalc.v3.05547	Ccalc.v3.07279		Ccalc.v3.09368	Ccalc.v3.03769
Ccalc.v3.05694			Ccalc.v3.11409	Ccalc.v3.05506			Ccalc.v3.05552	Ccalc.v3.07325		Ccalc.v3.09377	Ccalc.v3.03783
Ccalc.v3.05709			Ccalc.v3.11413	Ccalc.v3.05540			Ccalc.v3.05571	Ccalc.v3.07390		Ccalc.v3.09397	Ccalc.v3.03789
Ccalc.v3.05722			Ccalc.v3.11429	Ccalc.v3.05593			Ccalc.v3.05607	Ccalc.v3.07391		Ccalc.v3.09573	Ccalc.v3.03800
Ccalc.v3.05724			Ccalc.v3.11453	Ccalc.v3.05594			Ccalc.v3.05608	Ccalc.v3.07413		Ccalc.v3.09650	Ccalc.v3.03827
Ccalc.v3.05729			Ccalc.v3.11603	Ccalc.v3.05597			Ccalc.v3.05630	Ccalc.v3.07433		Ccalc.v3.09651	Ccalc.v3.03841
Ccalc.v3.05763			Ccalc.v3.11616	Ccalc.v3.05610			Ccalc.v3.05640	Ccalc.v3.07446		Ccalc.v3.09698	Ccalc.v3.03883
Ccalc.v3.05893			Ccalc.v3.11631	Ccalc.v3.05611			Ccalc.v3.05671	Ccalc.v3.07496		Ccalc.v3.09737	Ccalc.v3.03905
Ccalc.v3.05947			Ccalc.v3.11637	Ccalc.v3.05626			Ccalc.v3.05688	Ccalc.v3.07526		Ccalc.v3.09763	Ccalc.v3.03935
Ccalc.v3.05984			Ccalc.v3.11638	Ccalc.v3.05636			Ccalc.v3.05690	Ccalc.v3.07569		Ccalc.v3.09790	Ccalc.v3.03937
Ccalc.v3.05985			Ccalc.v3.11649	Ccalc.v3.05657			Ccalc.v3.05711	Ccalc.v3.07581		Ccalc.v3.09817	Ccalc.v3.03944
Ccalc.v3.05998			Ccalc.v3.11662	Ccalc.v3.05663			Ccalc.v3.05730	Ccalc.v3.07583		Ccalc.v3.09821	Ccalc.v3.03961
Ccalc.v3.06009			Ccalc.v3.11813	Ccalc.v3.05735			Ccalc.v3.05869	Ccalc.v3.07661		Ccalc.v3.09904	Ccalc.v3.03965
Ccalc.v3.06017			Ccalc.v3.11898	Ccalc.v3.05747			Ccalc.v3.05921	Ccalc.v3.07755		Ccalc.v3.09973	Ccalc.v3.03968
Ccalc.v3.06018			Ccalc.v3.11976	Ccalc.v3.05785			Ccalc.v3.06054	Ccalc.v3.07768		Ccalc.v3.09994	Ccalc.v3.03977
Ccalc.v3.06024			Ccalc.v3.11997	Ccalc.v3.05824			Ccalc.v3.06061	Ccalc.v3.07799		Ccalc.v3.10013	Ccalc.v3.03980
Ccalc.v3.06058			Ccalc.v3.12027	Ccalc.v3.05892			Ccalc.v3.06063	Ccalc.v3.07822		Ccalc.v3.10026	Ccalc.v3.03981
Ccalc.v3.06248			Ccalc.v3.12075	Ccalc.v3.05896			Ccalc.v3.06116	Ccalc.v3.07833		Ccalc.v3.10031	Ccalc.v3.04024
Ccalc.v3.06249			Ccalc.v3.12107	Ccalc.v3.05920			Ccalc.v3.06123	Ccalc.v3.07836		Ccalc.v3.10187	Ccalc.v3.04031
Ccalc.v3.06428			Ccalc.v3.12167	Ccalc.v3.05926			Ccalc.v3.06231	Ccalc.v3.07854		Ccalc.v3.10234	Ccalc.v3.04043
Ccalc.v3.06635			Ccalc.v3.12180	Ccalc.v3.05942			Ccalc.v3.06590	Ccalc.v3.07897		Ccalc.v3.10243	Ccalc.v3.04049
Ccalc.v3.06640			Ccalc.v3.12213	Ccalc.v3.05950			Ccalc.v3.06621	Ccalc.v3.07898		Ccalc.v3.10408	Ccalc.v3.04078
Ccalc.v3.06646			Ccalc.v3.12225	Ccalc.v3.05982			Ccalc.v3.06652	Ccalc.v3.07899		Ccalc.v3.10476	Ccalc.v3.04079
Ccalc.v3.06657			Ccalc.v3.12286	Ccalc.v3.05987			Ccalc.v3.06665	Ccalc.v3.07959		Ccalc.v3.10477	Ccalc.v3.04080
Ccalc.v3.06678			Ccalc.v3.12313	Ccalc.v3.06005			Ccalc.v3.06666	Ccalc.v3.08004		Ccalc.v3.10597	Ccalc.v3.04218
Ccalc.v3.06680			Ccalc.v3.12317	Ccalc.v3.06011			Ccalc.v3.06684	Ccalc.v3.08018		Ccalc.v3.10608	Ccalc.v3.04270
Ccalc.v3.06692			Ccalc.v3.12384	Ccalc.v3.06110			Ccalc.v3.06691	Ccalc.v3.08039		Ccalc.v3.10705	Ccalc.v3.04275
Ccalc.v3.06751			Ccalc.v3.12420	Ccalc.v3.06113			Ccalc.v3.06761	Ccalc.v3.08069		Ccalc.v3.10732	Ccalc.v3.04278
Ccalc.v3.06760			Ccalc.v3.12424	Ccalc.v3.06115			Ccalc.v3.06762	Ccalc.v3.08076		Ccalc.v3.10797	Ccalc.v3.04294
Ccalc.v3.06770			Ccalc.v3.12472	Ccalc.v3.06132			Ccalc.v3.06776	Ccalc.v3.08090		Ccalc.v3.10830	Ccalc.v3.04295
Ccalc.v3.06784			Ccalc.v3.12531	Ccalc.v3.06174			Ccalc.v3.06782	Ccalc.v3.08168		Ccalc.v3.10887	Ccalc.v3.04369
Ccalc.v3.06789			Ccalc.v3.12542	Ccalc.v3.06179			Ccalc.v3.06788	Ccalc.v3.08172		Ccalc.v3.10928	Ccalc.v3.04400
Ccalc.v3.06804			Ccalc.v3.12561	Ccalc.v3.06356			Ccalc.v3.06791	Ccalc.v3.08174		Ccalc.v3.10929	Ccalc.v3.04407
Ccalc.v3.06825			Ccalc.v3.12590	Ccalc.v3.06602			Ccalc.v3.06792	Ccalc.v3.08180		Ccalc.v3.10957	Ccalc.v3.04408
Ccalc.v3.06826			Ccalc.v3.12669	Ccalc.v3.06626			Ccalc.v3.06796	Ccalc.v3.08191		Ccalc.v3.10971	Ccalc.v3.04409
Ccalc.v3.06885			Ccalc.v3.12698	Ccalc.v3.06629			Ccalc.v3.06800	Ccalc.v3.08201		Ccalc.v3.11021	Ccalc.v3.04424
Ccalc.v3.06899			Ccalc.v3.12701	Ccalc.v3.06647			Ccalc.v3.06807	Ccalc.v3.08205		Ccalc.v3.11027	Ccalc.v3.04433
Ccalc.v3.06990			Ccalc.v3.12798	Ccalc.v3.06668			Ccalc.v3.06823	Ccalc.v3.08247		Ccalc.v3.11054	Ccalc.v3.04436
Ccalc.v3.07004			Ccalc.v3.13051	Ccalc.v3.06689			Ccalc.v3.06898	Ccalc.v3.08253		Ccalc.v3.11076	Ccalc.v3.04461
Ccalc.v3.07011			Ccalc.v3.13059	Ccalc.v3.06709			Ccalc.v3.06938	Ccalc.v3.08288		Ccalc.v3.11078	Ccalc.v3.04492
Ccalc.v3.07016			Ccalc.v3.13082	Ccalc.v3.06723			Ccalc.v3.06939	Ccalc.v3.08334		Ccalc.v3.11099	Ccalc.v3.04501
Ccalc.v3.07074			Ccalc.v3.13135	Ccalc.v3.06724			Ccalc.v3.06978	Ccalc.v3.08394		Ccalc.v3.11105	Ccalc.v3.04502
Ccalc.v3.07092			Ccalc.v3.13251	Ccalc.v3.06726			Ccalc.v3.06984	Ccalc.v3.08395		Ccalc.v3.11164	Ccalc.v3.04509
Ccalc.v3.07093			Ccalc.v3.13285	Ccalc.v3.06734			Ccalc.v3.06985	Ccalc.v3.08418		Ccalc.v3.11220	Ccalc.v3.04532
Ccalc.v3.07110			Ccalc.v3.13286	Ccalc.v3.06750			Ccalc.v3.07057	Ccalc.v3.08419		Ccalc.v3.11244	Ccalc.v3.04533
Ccalc.v3.07145			Ccalc.v3.13291	Ccalc.v3.06756			Ccalc.v3.07058	Ccalc.v3.08430		Ccalc.v3.11274	Ccalc.v3.04536
Ccalc.v3.07156			Ccalc.v3.13511	Ccalc.v3.06785			Ccalc.v3.07122	Ccalc.v3.08442		Ccalc.v3.11335	Ccalc.v3.04538
Ccalc.v3.07161			Ccalc.v3.13693	Ccalc.v3.06793			Ccalc.v3.07126	Ccalc.v3.08443		Ccalc.v3.11364	Ccalc.v3.04540
Ccalc.v3.07193			Ccalc.v3.13732	Ccalc.v3.06795			Ccalc.v3.07177	Ccalc.v3.08459		Ccalc.v3.11370	Ccalc.v3.04542
Ccalc.v3.07212			Ccalc.v3.13782	Ccalc.v3.06803			Ccalc.v3.07199	Ccalc.v3.08477		Ccalc.v3.11373	Ccalc.v3.04543
Ccalc.v3.07213			Ccalc.v3.13805	Ccalc.v3.06830			Ccalc.v3.07247	Ccalc.v3.08480		Ccalc.v3.11405	Ccalc.v3.04547
Ccalc.v3.07230			Ccalc.v3.13905	Ccalc.v3.06845			Ccalc.v3.07283	Ccalc.v3.08549		Ccalc.v3.11430	Ccalc.v3.04563
Ccalc.v3.07241			Ccalc.v3.13930	Ccalc.v3.06890			Ccalc.v3.07312	Ccalc.v3.08578		Ccalc.v3.11436	Ccalc.v3.04570
Ccalc.v3.07259			Ccalc.v3.13936	Ccalc.v3.06896			Ccalc.v3.07331	Ccalc.v3.08595		Ccalc.v3.11450	Ccalc.v3.04582
Ccalc.v3.07260			Ccalc.v3.13979	Ccalc.v3.06957			Ccalc.v3.07344	Ccalc.v3.08596		Ccalc.v3.11480	Ccalc.v3.04599
Ccalc.v3.07275			Ccalc.v3.14014	Ccalc.v3.06970			Ccalc.v3.07357	Ccalc.v3.08617		Ccalc.v3.11533	Ccalc.v3.04625
Ccalc.v3.07287			Ccalc.v3.14103	Ccalc.v3.06971			Ccalc.v3.07365	Ccalc.v3.08628		Ccalc.v3.11535	Ccalc.v3.04651
Ccalc.v3.07293			Ccalc.v3.14152	Ccalc.v3.06989			Ccalc.v3.07366	Ccalc.v3.08636		Ccalc.v3.11581	Ccalc.v3.04653
Ccalc.v3.07297			Ccalc.v3.14161	Ccalc.v3.06998			Ccalc.v3.07427	Ccalc.v3.08649		Ccalc.v3.11609	Ccalc.v3.04654
Ccalc.v3.07299			Ccalc.v3.14272	Ccalc.v3.06999			Ccalc.v3.07428	Ccalc.v3.08717		Ccalc.v3.11710	Ccalc.v3.04683
Ccalc.v3.07307			Ccalc.v3.14330	Ccalc.v3.07002			Ccalc.v3.07429	Ccalc.v3.08779		Ccalc.v3.11759	Ccalc.v3.04692
Ccalc.v3.07354			Ccalc.v3.14331	Ccalc.v3.07003			Ccalc.v3.07430	Ccalc.v3.08783		Ccalc.v3.11856	Ccalc.v3.04695
Ccalc.v3.07364			Ccalc.v3.14348	Ccalc.v3.07041			Ccalc.v3.07464	Ccalc.v3.08800		Ccalc.v3.11921	Ccalc.v3.04696
Ccalc.v3.07374			Ccalc.v3.14355	Ccalc.v3.07049			Ccalc.v3.07489	Ccalc.v3.08801		Ccalc.v3.11930	Ccalc.v3.04738
Ccalc.v3.07396			Ccalc.v3.14370	Ccalc.v3.07076			Ccalc.v3.07490	Ccalc.v3.08841		Ccalc.v3.11941	Ccalc.v3.04739
Ccalc.v3.07400			Ccalc.v3.14386	Ccalc.v3.07095			Ccalc.v3.07504	Ccalc.v3.08842		Ccalc.v3.12000	Ccalc.v3.04745
Ccalc.v3.07417			Ccalc.v3.14436	Ccalc.v3.07099			Ccalc.v3.07551	Ccalc.v3.08849		Ccalc.v3.12022	Ccalc.v3.04749
Ccalc.v3.07418			Ccalc.v3.14438	Ccalc.v3.07100			Ccalc.v3.07565	Ccalc.v3.08850		Ccalc.v3.12029	Ccalc.v3.04750
Ccalc.v3.07435			Ccalc.v3.14492	Ccalc.v3.07124			Ccalc.v3.07621	Ccalc.v3.08853		Ccalc.v3.12120	Ccalc.v3.04768
Ccalc.v3.07439			Ccalc.v3.14559	Ccalc.v3.07128			Ccalc.v3.07622	Ccalc.v3.08861		Ccalc.v3.12165	Ccalc.v3.04782
Ccalc.v3.07443			Ccalc.v3.14571	Ccalc.v3.07138			Ccalc.v3.07628	Ccalc.v3.08878		Ccalc.v3.12184	Ccalc.v3.04801
Ccalc.v3.07500			Ccalc.v3.14633	Ccalc.v3.07153			Ccalc.v3.07629	Ccalc.v3.08882		Ccalc.v3.12201	Ccalc.v3.04802
Ccalc.v3.07502			Ccalc.v3.14662	Ccalc.v3.07154			Ccalc.v3.07685	Ccalc.v3.08919		Ccalc.v3.12202	Ccalc.v3.04805
Ccalc.v3.07553			Ccalc.v3.14671	Ccalc.v3.07159			Ccalc.v3.07693	Ccalc.v3.08984		Ccalc.v3.12214	Ccalc.v3.04809
Ccalc.v3.07564			Ccalc.v3.14689	Ccalc.v3.07167			Ccalc.v3.07705	Ccalc.v3.09011		Ccalc.v3.12215	Ccalc.v3.04828
Ccalc.v3.07601			Ccalc.v3.14703	Ccalc.v3.07203			Ccalc.v3.07706	Ccalc.v3.09095		Ccalc.v3.12263	Ccalc.v3.04836
Ccalc.v3.07644			Ccalc.v3.14713	Ccalc.v3.07250			Ccalc.v3.07744	Ccalc.v3.09101		Ccalc.v3.12280	Ccalc.v3.04837
Ccalc.v3.07645			Ccalc.v3.14806	Ccalc.v3.07251			Ccalc.v3.07746	Ccalc.v3.09127		Ccalc.v3.12389	Ccalc.v3.04851
Ccalc.v3.07659			Ccalc.v3.14811	Ccalc.v3.07252			Ccalc.v3.07823	Ccalc.v3.09146		Ccalc.v3.12415	Ccalc.v3.04855
Ccalc.v3.07670			Ccalc.v3.14832	Ccalc.v3.07274			Ccalc.v3.07824	Ccalc.v3.09227		Ccalc.v3.12425	Ccalc.v3.04920
Ccalc.v3.07679				Ccalc.v3.07276			Ccalc.v3.07825	Ccalc.v3.09249		Ccalc.v3.12433	Ccalc.v3.04948
Ccalc.v3.07681				Ccalc.v3.07294			Ccalc.v3.07829	Ccalc.v3.09260		Ccalc.v3.12453	Ccalc.v3.04949
Ccalc.v3.07713				Ccalc.v3.07295			Ccalc.v3.07894	Ccalc.v3.09266		Ccalc.v3.12454	Ccalc.v3.04963
Ccalc.v3.07742				Ccalc.v3.07300			Ccalc.v3.07896	Ccalc.v3.09317		Ccalc.v3.12474	Ccalc.v3.04976
Ccalc.v3.07750				Ccalc.v3.07305			Ccalc.v3.07915	Ccalc.v3.09364		Ccalc.v3.12506	Ccalc.v3.04977
Ccalc.v3.07779				Ccalc.v3.07306			Ccalc.v3.07940	Ccalc.v3.09471		Ccalc.v3.12527	Ccalc.v3.04983
Ccalc.v3.07810				Ccalc.v3.07341			Ccalc.v3.07954	Ccalc.v3.09567		Ccalc.v3.12586	Ccalc.v3.04984
Ccalc.v3.07830				Ccalc.v3.07345			Ccalc.v3.07965	Ccalc.v3.09569		Ccalc.v3.12663	Ccalc.v3.04988
Ccalc.v3.07840				Ccalc.v3.07360			Ccalc.v3.07966	Ccalc.v3.09593		Ccalc.v3.12673	Ccalc.v3.05002
Ccalc.v3.07842				Ccalc.v3.07371			Ccalc.v3.07967	Ccalc.v3.09611		Ccalc.v3.12691	Ccalc.v3.05018
Ccalc.v3.07879				Ccalc.v3.07375			Ccalc.v3.07969	Ccalc.v3.09619		Ccalc.v3.12727	Ccalc.v3.05028
Ccalc.v3.07889				Ccalc.v3.07377			Ccalc.v3.08015	Ccalc.v3.09628		Ccalc.v3.12749	Ccalc.v3.05043
Ccalc.v3.07948				Ccalc.v3.07378			Ccalc.v3.08016	Ccalc.v3.09630		Ccalc.v3.12776	Ccalc.v3.05044
Ccalc.v3.07951				Ccalc.v3.07379			Ccalc.v3.08091	Ccalc.v3.09693		Ccalc.v3.12785	Ccalc.v3.05056
Ccalc.v3.07952				Ccalc.v3.07380			Ccalc.v3.08094	Ccalc.v3.09697		Ccalc.v3.12787	Ccalc.v3.05059
Ccalc.v3.07957				Ccalc.v3.07395			Ccalc.v3.08096	Ccalc.v3.09725		Ccalc.v3.12806	Ccalc.v3.05067
Ccalc.v3.07973				Ccalc.v3.07426			Ccalc.v3.08103	Ccalc.v3.09727		Ccalc.v3.12929	Ccalc.v3.05078
Ccalc.v3.07980				Ccalc.v3.07432			Ccalc.v3.08108	Ccalc.v3.09728		Ccalc.v3.12947	Ccalc.v3.05141
Ccalc.v3.08006				Ccalc.v3.07450			Ccalc.v3.08132	Ccalc.v3.09754		Ccalc.v3.13046	Ccalc.v3.05147
Ccalc.v3.08078				Ccalc.v3.07454			Ccalc.v3.08144	Ccalc.v3.09764		Ccalc.v3.13083	Ccalc.v3.05186
Ccalc.v3.08135				Ccalc.v3.07487			Ccalc.v3.08145	Ccalc.v3.09767		Ccalc.v3.13085	Ccalc.v3.05200
Ccalc.v3.08147				Ccalc.v3.07599			Ccalc.v3.08182	Ccalc.v3.09780		Ccalc.v3.13086	Ccalc.v3.05217
Ccalc.v3.08149				Ccalc.v3.07635			Ccalc.v3.08218	Ccalc.v3.09834		Ccalc.v3.13192	Ccalc.v3.05219
Ccalc.v3.08151				Ccalc.v3.07660			Ccalc.v3.08231	Ccalc.v3.09851		Ccalc.v3.13236	Ccalc.v3.05220
Ccalc.v3.08155				Ccalc.v3.07673			Ccalc.v3.08251	Ccalc.v3.09869		Ccalc.v3.13300	Ccalc.v3.05239
Ccalc.v3.08163				Ccalc.v3.07678			Ccalc.v3.08259	Ccalc.v3.09935		Ccalc.v3.13314	Ccalc.v3.05264
Ccalc.v3.08176				Ccalc.v3.07683			Ccalc.v3.08271	Ccalc.v3.09980		Ccalc.v3.13318	Ccalc.v3.05278
Ccalc.v3.08188				Ccalc.v3.07699			Ccalc.v3.08276	Ccalc.v3.10021		Ccalc.v3.13386	Ccalc.v3.05289
Ccalc.v3.08208				Ccalc.v3.07700			Ccalc.v3.08279	Ccalc.v3.10023		Ccalc.v3.13404	Ccalc.v3.05294
Ccalc.v3.08210				Ccalc.v3.07715			Ccalc.v3.08300	Ccalc.v3.10064		Ccalc.v3.13516	Ccalc.v3.05301
Ccalc.v3.08212				Ccalc.v3.07758			Ccalc.v3.08322	Ccalc.v3.10065		Ccalc.v3.13568	Ccalc.v3.05327
Ccalc.v3.08216				Ccalc.v3.07783			Ccalc.v3.08325	Ccalc.v3.10069		Ccalc.v3.13690	Ccalc.v3.05350
Ccalc.v3.08219				Ccalc.v3.07787			Ccalc.v3.08327	Ccalc.v3.10079		Ccalc.v3.13719	Ccalc.v3.05357
Ccalc.v3.08222				Ccalc.v3.07789			Ccalc.v3.08331	Ccalc.v3.10111		Ccalc.v3.13748	Ccalc.v3.05417
Ccalc.v3.08240				Ccalc.v3.07798			Ccalc.v3.08376	Ccalc.v3.10162		Ccalc.v3.13771	Ccalc.v3.05419
Ccalc.v3.08269				Ccalc.v3.07801			Ccalc.v3.08388	Ccalc.v3.10166		Ccalc.v3.13801	Ccalc.v3.05424
Ccalc.v3.08311				Ccalc.v3.07816			Ccalc.v3.08392	Ccalc.v3.10170		Ccalc.v3.13984	Ccalc.v3.05425
Ccalc.v3.08321				Ccalc.v3.07820			Ccalc.v3.08423	Ccalc.v3.10171		Ccalc.v3.14081	Ccalc.v3.05429
Ccalc.v3.08330				Ccalc.v3.07841			Ccalc.v3.08434	Ccalc.v3.10174		Ccalc.v3.14125	Ccalc.v3.05430
Ccalc.v3.08333				Ccalc.v3.07855			Ccalc.v3.08435	Ccalc.v3.10182		Ccalc.v3.14128	Ccalc.v3.05436
Ccalc.v3.08343				Ccalc.v3.07856			Ccalc.v3.08438	Ccalc.v3.10192		Ccalc.v3.14145	Ccalc.v3.05437
Ccalc.v3.08369				Ccalc.v3.07868			Ccalc.v3.08441	Ccalc.v3.10193		Ccalc.v3.14154	Ccalc.v3.05454
Ccalc.v3.08374				Ccalc.v3.07882			Ccalc.v3.08455	Ccalc.v3.10217		Ccalc.v3.14165	Ccalc.v3.05455
Ccalc.v3.08378				Ccalc.v3.07921			Ccalc.v3.08458	Ccalc.v3.10219		Ccalc.v3.14171	Ccalc.v3.05456
Ccalc.v3.08384				Ccalc.v3.07922			Ccalc.v3.08469	Ccalc.v3.10284		Ccalc.v3.14262	Ccalc.v3.05458
Ccalc.v3.08389				Ccalc.v3.07924			Ccalc.v3.08566	Ccalc.v3.10370		Ccalc.v3.14264	Ccalc.v3.05482
Ccalc.v3.08397				Ccalc.v3.07946			Ccalc.v3.08594	Ccalc.v3.10371		Ccalc.v3.14280	Ccalc.v3.05485
Ccalc.v3.08398				Ccalc.v3.07960			Ccalc.v3.08598	Ccalc.v3.10372		Ccalc.v3.14353	Ccalc.v3.05489
Ccalc.v3.08401				Ccalc.v3.07961			Ccalc.v3.08648	Ccalc.v3.10374		Ccalc.v3.14354	Ccalc.v3.05496
Ccalc.v3.08405				Ccalc.v3.07968			Ccalc.v3.08652	Ccalc.v3.10378		Ccalc.v3.14374	Ccalc.v3.05514
Ccalc.v3.08472				Ccalc.v3.07971			Ccalc.v3.08749	Ccalc.v3.10389		Ccalc.v3.14408	Ccalc.v3.05523
Ccalc.v3.08559				Ccalc.v3.07983			Ccalc.v3.08765	Ccalc.v3.10391		Ccalc.v3.14415	Ccalc.v3.05563
Ccalc.v3.08577				Ccalc.v3.08011			Ccalc.v3.08781	Ccalc.v3.10413		Ccalc.v3.14471	Ccalc.v3.05573
Ccalc.v3.08583				Ccalc.v3.08012			Ccalc.v3.08903	Ccalc.v3.10489		Ccalc.v3.14475	Ccalc.v3.05575
Ccalc.v3.08589				Ccalc.v3.08049			Ccalc.v3.08907	Ccalc.v3.10530		Ccalc.v3.14481	Ccalc.v3.05581
Ccalc.v3.08599				Ccalc.v3.08050			Ccalc.v3.08957	Ccalc.v3.10549		Ccalc.v3.14521	Ccalc.v3.05609
Ccalc.v3.08612				Ccalc.v3.08066			Ccalc.v3.09018	Ccalc.v3.10588		Ccalc.v3.14714	Ccalc.v3.05637
Ccalc.v3.08615				Ccalc.v3.08073			Ccalc.v3.09056	Ccalc.v3.10590		Ccalc.v3.14725	Ccalc.v3.05645
Ccalc.v3.08620				Ccalc.v3.08079			Ccalc.v3.09058	Ccalc.v3.10612		Ccalc.v3.14731	Ccalc.v3.05681
Ccalc.v3.08621				Ccalc.v3.08139			Ccalc.v3.09082	Ccalc.v3.10615		Ccalc.v3.14732	Ccalc.v3.05689
Ccalc.v3.08625				Ccalc.v3.08152			Ccalc.v3.09089	Ccalc.v3.10654		Ccalc.v3.14736	Ccalc.v3.05698
Ccalc.v3.08629				Ccalc.v3.08189			Ccalc.v3.09091	Ccalc.v3.10655		Ccalc.v3.14737	Ccalc.v3.05713
Ccalc.v3.08640				Ccalc.v3.08200			Ccalc.v3.09099	Ccalc.v3.10656		Ccalc.v3.14738	Ccalc.v3.05752
Ccalc.v3.08641				Ccalc.v3.08226			Ccalc.v3.09167	Ccalc.v3.10657		Ccalc.v3.14759	Ccalc.v3.05759
Ccalc.v3.08643				Ccalc.v3.08256			Ccalc.v3.09187	Ccalc.v3.10658		Ccalc.v3.14777	Ccalc.v3.05794
Ccalc.v3.08651				Ccalc.v3.08299			Ccalc.v3.09188	Ccalc.v3.10680		Ccalc.v3.14789	Ccalc.v3.05856
Ccalc.v3.08654				Ccalc.v3.08337			Ccalc.v3.09200	Ccalc.v3.10688		Ccalc.v3.14842	Ccalc.v3.05885
Ccalc.v3.08686				Ccalc.v3.08377			Ccalc.v3.09209	Ccalc.v3.10699		Ccalc.v3.14846	Ccalc.v3.05895
Ccalc.v3.08715				Ccalc.v3.08414			Ccalc.v3.09225	Ccalc.v3.10710		Ccalc.v3.14847	Ccalc.v3.05900
Ccalc.v3.08738				Ccalc.v3.08421			Ccalc.v3.09228	Ccalc.v3.10756		Ccalc.v3.17338	Ccalc.v3.05901
Ccalc.v3.08748				Ccalc.v3.08444			Ccalc.v3.09229	Ccalc.v3.10801		Ccalc.v3.19618	Ccalc.v3.05903
Ccalc.v3.08762				Ccalc.v3.08446			Ccalc.v3.09234	Ccalc.v3.10810		Ccalc.v3.20183	Ccalc.v3.05954
Ccalc.v3.08789				Ccalc.v3.08478			Ccalc.v3.09237	Ccalc.v3.10844			Ccalc.v3.05959
Ccalc.v3.08829				Ccalc.v3.08491			Ccalc.v3.09240	Ccalc.v3.10899			Ccalc.v3.05973
Ccalc.v3.08836				Ccalc.v3.08546			Ccalc.v3.09253	Ccalc.v3.10904			Ccalc.v3.06033
Ccalc.v3.08860				Ccalc.v3.08557			Ccalc.v3.09288	Ccalc.v3.10909			Ccalc.v3.06042
Ccalc.v3.08886				Ccalc.v3.08558			Ccalc.v3.09302	Ccalc.v3.10930			Ccalc.v3.06046
Ccalc.v3.08887				Ccalc.v3.08567			Ccalc.v3.09359	Ccalc.v3.10931			Ccalc.v3.06050
Ccalc.v3.08889				Ccalc.v3.08568			Ccalc.v3.09380	Ccalc.v3.10945			Ccalc.v3.06052
Ccalc.v3.08896				Ccalc.v3.08570			Ccalc.v3.09389	Ccalc.v3.11053			Ccalc.v3.06053
Ccalc.v3.08914				Ccalc.v3.08602			Ccalc.v3.09393	Ccalc.v3.11094			Ccalc.v3.06059
Ccalc.v3.08959				Ccalc.v3.08607			Ccalc.v3.09407	Ccalc.v3.11100			Ccalc.v3.06069
Ccalc.v3.08960				Ccalc.v3.08634			Ccalc.v3.09559	Ccalc.v3.11146			Ccalc.v3.06070
Ccalc.v3.08963				Ccalc.v3.08656			Ccalc.v3.09580	Ccalc.v3.11153			Ccalc.v3.06135
Ccalc.v3.08974				Ccalc.v3.08669			Ccalc.v3.09582	Ccalc.v3.11225			Ccalc.v3.06604
Ccalc.v3.08976				Ccalc.v3.08730			Ccalc.v3.09584	Ccalc.v3.11229			Ccalc.v3.06607
Ccalc.v3.09006				Ccalc.v3.08731			Ccalc.v3.09608	Ccalc.v3.11233			Ccalc.v3.06609
Ccalc.v3.09007				Ccalc.v3.08740			Ccalc.v3.09612	Ccalc.v3.11246			Ccalc.v3.06614
Ccalc.v3.09015				Ccalc.v3.08756			Ccalc.v3.09690	Ccalc.v3.11265			Ccalc.v3.06616
Ccalc.v3.09016				Ccalc.v3.08758			Ccalc.v3.09691	Ccalc.v3.11269			Ccalc.v3.06634
Ccalc.v3.09092				Ccalc.v3.08787			Ccalc.v3.09695	Ccalc.v3.11280			Ccalc.v3.06653
Ccalc.v3.09116				Ccalc.v3.08788			Ccalc.v3.09715	Ccalc.v3.11345			Ccalc.v3.06683
Ccalc.v3.09214				Ccalc.v3.08890			Ccalc.v3.09716	Ccalc.v3.11395			Ccalc.v3.06695
Ccalc.v3.09218				Ccalc.v3.08956			Ccalc.v3.09724	Ccalc.v3.11481			Ccalc.v3.06699
Ccalc.v3.09220				Ccalc.v3.08962			Ccalc.v3.09732	Ccalc.v3.11488			Ccalc.v3.06704
Ccalc.v3.09235				Ccalc.v3.08967			Ccalc.v3.09751	Ccalc.v3.11499			Ccalc.v3.06725
Ccalc.v3.09242				Ccalc.v3.08969			Ccalc.v3.09757	Ccalc.v3.11557			Ccalc.v3.06728
Ccalc.v3.09264				Ccalc.v3.08972			Ccalc.v3.09778	Ccalc.v3.11576			Ccalc.v3.06802
Ccalc.v3.09267				Ccalc.v3.09000			Ccalc.v3.09782	Ccalc.v3.11592			Ccalc.v3.06809
Ccalc.v3.09268				Ccalc.v3.09014			Ccalc.v3.09796	Ccalc.v3.11604			Ccalc.v3.06812
Ccalc.v3.09270				Ccalc.v3.09053			Ccalc.v3.09809	Ccalc.v3.11661			Ccalc.v3.06814
Ccalc.v3.09295				Ccalc.v3.09060			Ccalc.v3.09836	Ccalc.v3.11670			Ccalc.v3.06819
Ccalc.v3.09299				Ccalc.v3.09093			Ccalc.v3.09901	Ccalc.v3.11746			Ccalc.v3.06824
Ccalc.v3.09301				Ccalc.v3.09098			Ccalc.v3.09903	Ccalc.v3.11806			Ccalc.v3.06827
Ccalc.v3.09330				Ccalc.v3.09107			Ccalc.v3.09908	Ccalc.v3.11868			Ccalc.v3.06842
Ccalc.v3.09373				Ccalc.v3.09110			Ccalc.v3.09955	Ccalc.v3.11894			Ccalc.v3.06843
Ccalc.v3.09375				Ccalc.v3.09111			Ccalc.v3.09963	Ccalc.v3.11899			Ccalc.v3.06872
Ccalc.v3.09383				Ccalc.v3.09203			Ccalc.v3.10019	Ccalc.v3.12066			Ccalc.v3.06875
Ccalc.v3.09415				Ccalc.v3.09204			Ccalc.v3.10034	Ccalc.v3.12071			Ccalc.v3.06927
Ccalc.v3.09557				Ccalc.v3.09215			Ccalc.v3.10097	Ccalc.v3.12072			Ccalc.v3.06933
Ccalc.v3.09574				Ccalc.v3.09223			Ccalc.v3.10099	Ccalc.v3.12136			Ccalc.v3.06934
Ccalc.v3.09577				Ccalc.v3.09232			Ccalc.v3.10101	Ccalc.v3.12163			Ccalc.v3.06937
Ccalc.v3.09578				Ccalc.v3.09233			Ccalc.v3.10127	Ccalc.v3.12182			Ccalc.v3.06942
Ccalc.v3.09579				Ccalc.v3.09243			Ccalc.v3.10154	Ccalc.v3.12186			Ccalc.v3.06946
Ccalc.v3.09583				Ccalc.v3.09244			Ccalc.v3.10163	Ccalc.v3.12188			Ccalc.v3.06991
Ccalc.v3.09617				Ccalc.v3.09261			Ccalc.v3.10183	Ccalc.v3.12191			Ccalc.v3.07008
Ccalc.v3.09679				Ccalc.v3.09262			Ccalc.v3.10189	Ccalc.v3.12192			Ccalc.v3.07026
Ccalc.v3.09729				Ccalc.v3.09263			Ccalc.v3.10363	Ccalc.v3.12203			Ccalc.v3.07027
Ccalc.v3.09795				Ccalc.v3.09286			Ccalc.v3.10401	Ccalc.v3.12223			Ccalc.v3.07028
Ccalc.v3.09864				Ccalc.v3.09289			Ccalc.v3.10471	Ccalc.v3.12242			Ccalc.v3.07034
Ccalc.v3.09872				Ccalc.v3.09365			Ccalc.v3.10475	Ccalc.v3.12251			Ccalc.v3.07042
Ccalc.v3.09956				Ccalc.v3.09366			Ccalc.v3.10485	Ccalc.v3.12256			Ccalc.v3.07067
Ccalc.v3.09957				Ccalc.v3.09382			Ccalc.v3.10496	Ccalc.v3.12269			Ccalc.v3.07071
Ccalc.v3.09992				Ccalc.v3.09388			Ccalc.v3.10511	Ccalc.v3.12270			Ccalc.v3.07077
Ccalc.v3.09995				Ccalc.v3.09390			Ccalc.v3.10521	Ccalc.v3.12273			Ccalc.v3.07079
Ccalc.v3.10014				Ccalc.v3.09420			Ccalc.v3.10523	Ccalc.v3.12312			Ccalc.v3.07082
Ccalc.v3.10015				Ccalc.v3.09621			Ccalc.v3.10526	Ccalc.v3.12346			Ccalc.v3.07084
Ccalc.v3.10028				Ccalc.v3.09666			Ccalc.v3.10627	Ccalc.v3.12381			Ccalc.v3.07086
Ccalc.v3.10053				Ccalc.v3.09731			Ccalc.v3.10645	Ccalc.v3.12393			Ccalc.v3.07089
Ccalc.v3.10081				Ccalc.v3.09739			Ccalc.v3.10671	Ccalc.v3.12404			Ccalc.v3.07090
Ccalc.v3.10085				Ccalc.v3.09741			Ccalc.v3.10749	Ccalc.v3.12451			Ccalc.v3.07098
Ccalc.v3.10088				Ccalc.v3.09744			Ccalc.v3.10777	Ccalc.v3.12514			Ccalc.v3.07104
Ccalc.v3.10098				Ccalc.v3.09745			Ccalc.v3.10786	Ccalc.v3.12517			Ccalc.v3.07118
Ccalc.v3.10230				Ccalc.v3.09798			Ccalc.v3.10813	Ccalc.v3.12526			Ccalc.v3.07123
Ccalc.v3.10232				Ccalc.v3.09835			Ccalc.v3.10821	Ccalc.v3.12565			Ccalc.v3.07125
Ccalc.v3.10253				Ccalc.v3.09838			Ccalc.v3.10858	Ccalc.v3.12570			Ccalc.v3.07129
Ccalc.v3.10254				Ccalc.v3.09900			Ccalc.v3.10889	Ccalc.v3.12580			Ccalc.v3.07140
Ccalc.v3.10258				Ccalc.v3.09966			Ccalc.v3.10915	Ccalc.v3.12589			Ccalc.v3.07142
Ccalc.v3.10334				Ccalc.v3.09972			Ccalc.v3.10966	Ccalc.v3.12623			Ccalc.v3.07170
Ccalc.v3.10400				Ccalc.v3.09981			Ccalc.v3.11030	Ccalc.v3.12674			Ccalc.v3.07179
Ccalc.v3.10406				Ccalc.v3.10000			Ccalc.v3.11139	Ccalc.v3.12707			Ccalc.v3.07189
Ccalc.v3.10427				Ccalc.v3.10005			Ccalc.v3.11179	Ccalc.v3.12729			Ccalc.v3.07190
Ccalc.v3.10486				Ccalc.v3.10008			Ccalc.v3.11182	Ccalc.v3.12834			Ccalc.v3.07216
Ccalc.v3.10493				Ccalc.v3.10012			Ccalc.v3.11183	Ccalc.v3.13071			Ccalc.v3.07222
Ccalc.v3.10494				Ccalc.v3.10033			Ccalc.v3.11189	Ccalc.v3.13106			Ccalc.v3.07236
Ccalc.v3.10512				Ccalc.v3.10055			Ccalc.v3.11190	Ccalc.v3.13116			Ccalc.v3.07240
Ccalc.v3.10513				Ccalc.v3.10060			Ccalc.v3.11193	Ccalc.v3.13118			Ccalc.v3.07243
Ccalc.v3.10518				Ccalc.v3.10067			Ccalc.v3.11195	Ccalc.v3.13239			Ccalc.v3.07248
Ccalc.v3.10541				Ccalc.v3.10083			Ccalc.v3.11199	Ccalc.v3.13289			Ccalc.v3.07266
Ccalc.v3.10598				Ccalc.v3.10090			Ccalc.v3.11207	Ccalc.v3.13303			Ccalc.v3.07267
Ccalc.v3.10611				Ccalc.v3.10091			Ccalc.v3.11222	Ccalc.v3.13307			Ccalc.v3.07268
Ccalc.v3.10686				Ccalc.v3.10092			Ccalc.v3.11234	Ccalc.v3.13348			Ccalc.v3.07271
Ccalc.v3.10692				Ccalc.v3.10155			Ccalc.v3.11236	Ccalc.v3.13350			Ccalc.v3.07273
Ccalc.v3.10693				Ccalc.v3.10175			Ccalc.v3.11276	Ccalc.v3.13373			Ccalc.v3.07282
Ccalc.v3.10707				Ccalc.v3.10176			Ccalc.v3.11308	Ccalc.v3.13395			Ccalc.v3.07320
Ccalc.v3.10740				Ccalc.v3.10250			Ccalc.v3.11312	Ccalc.v3.13519			Ccalc.v3.07323
Ccalc.v3.10746				Ccalc.v3.10251			Ccalc.v3.11313	Ccalc.v3.13550			Ccalc.v3.07324
Ccalc.v3.10759				Ccalc.v3.10335			Ccalc.v3.11319	Ccalc.v3.13585			Ccalc.v3.07334
Ccalc.v3.10793				Ccalc.v3.10399			Ccalc.v3.11320	Ccalc.v3.13598			Ccalc.v3.07336
Ccalc.v3.10796				Ccalc.v3.10490			Ccalc.v3.11331	Ccalc.v3.13642			Ccalc.v3.07337
Ccalc.v3.10800				Ccalc.v3.10491			Ccalc.v3.11372	Ccalc.v3.13645			Ccalc.v3.07339
Ccalc.v3.10804				Ccalc.v3.10497			Ccalc.v3.11378	Ccalc.v3.13697			Ccalc.v3.07368
Ccalc.v3.10805				Ccalc.v3.10509			Ccalc.v3.11402	Ccalc.v3.13698			Ccalc.v3.07403
Ccalc.v3.10842				Ccalc.v3.10522			Ccalc.v3.11438	Ccalc.v3.13778			Ccalc.v3.07419
Ccalc.v3.10850				Ccalc.v3.10534			Ccalc.v3.11445	Ccalc.v3.13831			Ccalc.v3.07421
Ccalc.v3.10913				Ccalc.v3.10539			Ccalc.v3.11455	Ccalc.v3.13832			Ccalc.v3.07447
Ccalc.v3.10926				Ccalc.v3.10554			Ccalc.v3.11468	Ccalc.v3.13857			Ccalc.v3.07451
Ccalc.v3.10927				Ccalc.v3.10566			Ccalc.v3.11497	Ccalc.v3.13875			Ccalc.v3.07463
Ccalc.v3.10936				Ccalc.v3.10568			Ccalc.v3.11508	Ccalc.v3.13917			Ccalc.v3.07479
Ccalc.v3.10938				Ccalc.v3.10574			Ccalc.v3.11510	Ccalc.v3.13924			Ccalc.v3.07483
Ccalc.v3.10941				Ccalc.v3.10575			Ccalc.v3.11524	Ccalc.v3.13927			Ccalc.v3.07484
Ccalc.v3.10943				Ccalc.v3.10600			Ccalc.v3.11528	Ccalc.v3.13932			Ccalc.v3.07485
Ccalc.v3.11024				Ccalc.v3.10601			Ccalc.v3.11530	Ccalc.v3.13941			Ccalc.v3.07494
Ccalc.v3.11025				Ccalc.v3.10606			Ccalc.v3.11539	Ccalc.v3.13943			Ccalc.v3.07537
Ccalc.v3.11048				Ccalc.v3.10614			Ccalc.v3.11543	Ccalc.v3.13954			Ccalc.v3.07558
Ccalc.v3.11197				Ccalc.v3.10677			Ccalc.v3.11568	Ccalc.v3.13958			Ccalc.v3.07561
Ccalc.v3.11262				Ccalc.v3.10678			Ccalc.v3.11572	Ccalc.v3.13964			Ccalc.v3.07566
Ccalc.v3.11279				Ccalc.v3.10685			Ccalc.v3.11573	Ccalc.v3.14012			Ccalc.v3.07579
Ccalc.v3.11317				Ccalc.v3.10703			Ccalc.v3.11575	Ccalc.v3.14013			Ccalc.v3.07586
Ccalc.v3.11329				Ccalc.v3.10733			Ccalc.v3.11597	Ccalc.v3.14025			Ccalc.v3.07587
Ccalc.v3.11330				Ccalc.v3.10741			Ccalc.v3.11602	Ccalc.v3.14026			Ccalc.v3.07590
Ccalc.v3.11360				Ccalc.v3.10744			Ccalc.v3.11621	Ccalc.v3.14134			Ccalc.v3.07591
Ccalc.v3.11390				Ccalc.v3.10748			Ccalc.v3.11623	Ccalc.v3.14135			Ccalc.v3.07592
Ccalc.v3.11403				Ccalc.v3.10824			Ccalc.v3.11733	Ccalc.v3.14144			Ccalc.v3.07612
Ccalc.v3.11412				Ccalc.v3.10832			Ccalc.v3.11757	Ccalc.v3.14155			Ccalc.v3.07613
Ccalc.v3.11422				Ccalc.v3.10852			Ccalc.v3.11761	Ccalc.v3.14168			Ccalc.v3.07642
Ccalc.v3.11432				Ccalc.v3.10875			Ccalc.v3.11764	Ccalc.v3.14313			Ccalc.v3.07665
Ccalc.v3.11440				Ccalc.v3.10907			Ccalc.v3.11765	Ccalc.v3.14349			Ccalc.v3.07675
Ccalc.v3.11452				Ccalc.v3.10914			Ccalc.v3.11797	Ccalc.v3.14368			Ccalc.v3.07708
Ccalc.v3.11454				Ccalc.v3.10919			Ccalc.v3.11802	Ccalc.v3.14393			Ccalc.v3.07791
Ccalc.v3.11478				Ccalc.v3.10922			Ccalc.v3.11821	Ccalc.v3.14430			Ccalc.v3.07796
Ccalc.v3.11532				Ccalc.v3.10923			Ccalc.v3.11850	Ccalc.v3.14435			Ccalc.v3.07808
Ccalc.v3.11549				Ccalc.v3.10944			Ccalc.v3.11861	Ccalc.v3.14449			Ccalc.v3.07809
Ccalc.v3.11554				Ccalc.v3.10998			Ccalc.v3.11863	Ccalc.v3.14451			Ccalc.v3.07843
Ccalc.v3.11555				Ccalc.v3.11020			Ccalc.v3.11866	Ccalc.v3.14458			Ccalc.v3.07867
Ccalc.v3.11556				Ccalc.v3.11049			Ccalc.v3.11867	Ccalc.v3.14463			Ccalc.v3.07878
Ccalc.v3.11606				Ccalc.v3.11052			Ccalc.v3.11871	Ccalc.v3.14523			Ccalc.v3.07881
Ccalc.v3.11620				Ccalc.v3.11056			Ccalc.v3.11890	Ccalc.v3.14541			Ccalc.v3.07932
Ccalc.v3.11634				Ccalc.v3.11060			Ccalc.v3.11906	Ccalc.v3.14590			Ccalc.v3.07938
Ccalc.v3.11639				Ccalc.v3.11074			Ccalc.v3.11932	Ccalc.v3.14594			Ccalc.v3.07956
Ccalc.v3.11641				Ccalc.v3.11080			Ccalc.v3.11946	Ccalc.v3.14631			Ccalc.v3.07970
Ccalc.v3.11643				Ccalc.v3.11084			Ccalc.v3.11950	Ccalc.v3.14686			Ccalc.v3.07985
Ccalc.v3.11653				Ccalc.v3.11085			Ccalc.v3.11951	Ccalc.v3.14695			Ccalc.v3.08028
Ccalc.v3.11712				Ccalc.v3.11089			Ccalc.v3.11952	Ccalc.v3.14709			Ccalc.v3.08029
Ccalc.v3.11722				Ccalc.v3.11124			Ccalc.v3.11960	Ccalc.v3.14710			Ccalc.v3.08041
Ccalc.v3.11723				Ccalc.v3.11141			Ccalc.v3.11966	Ccalc.v3.14783			Ccalc.v3.08045
Ccalc.v3.11724				Ccalc.v3.11165			Ccalc.v3.11983	Ccalc.v3.14784			Ccalc.v3.08046
Ccalc.v3.11811				Ccalc.v3.11226			Ccalc.v3.11984	Ccalc.v3.14798			Ccalc.v3.08051
Ccalc.v3.11858				Ccalc.v3.11239			Ccalc.v3.12010	Ccalc.v3.14800			Ccalc.v3.08058
Ccalc.v3.11882				Ccalc.v3.11249			Ccalc.v3.12011	Ccalc.v3.14813			Ccalc.v3.08062
Ccalc.v3.11888				Ccalc.v3.11255			Ccalc.v3.12018	Ccalc.v3.14814			Ccalc.v3.08068
Ccalc.v3.11896				Ccalc.v3.11321			Ccalc.v3.12035	Ccalc.v3.14815			Ccalc.v3.08074
Ccalc.v3.11920				Ccalc.v3.11322			Ccalc.v3.12065				Ccalc.v3.08089
Ccalc.v3.11940				Ccalc.v3.11336			Ccalc.v3.12067				Ccalc.v3.08126
Ccalc.v3.11943				Ccalc.v3.11337			Ccalc.v3.12070				Ccalc.v3.08127
Ccalc.v3.11945				Ccalc.v3.11339			Ccalc.v3.12108				Ccalc.v3.08129
Ccalc.v3.11959				Ccalc.v3.11340			Ccalc.v3.12142				Ccalc.v3.08130
Ccalc.v3.11963				Ccalc.v3.11341			Ccalc.v3.12169				Ccalc.v3.08131
Ccalc.v3.11989				Ccalc.v3.11343			Ccalc.v3.12185				Ccalc.v3.08141
Ccalc.v3.12034				Ccalc.v3.11349			Ccalc.v3.12187				Ccalc.v3.08146
Ccalc.v3.12079				Ccalc.v3.11351			Ccalc.v3.12207				Ccalc.v3.08150
Ccalc.v3.12089				Ccalc.v3.11354			Ccalc.v3.12236				Ccalc.v3.08167
Ccalc.v3.12172				Ccalc.v3.11367			Ccalc.v3.12308				Ccalc.v3.08173
Ccalc.v3.12178				Ccalc.v3.11400			Ccalc.v3.12349				Ccalc.v3.08195
Ccalc.v3.12179				Ccalc.v3.11401			Ccalc.v3.12352				Ccalc.v3.08199
Ccalc.v3.12197				Ccalc.v3.11425			Ccalc.v3.12372				Ccalc.v3.08204
Ccalc.v3.12239				Ccalc.v3.11437			Ccalc.v3.12373				Ccalc.v3.08224
Ccalc.v3.12250				Ccalc.v3.11447			Ccalc.v3.12386				Ccalc.v3.08236
Ccalc.v3.12288				Ccalc.v3.11461			Ccalc.v3.12388				Ccalc.v3.08241
Ccalc.v3.12289				Ccalc.v3.11474			Ccalc.v3.12399				Ccalc.v3.08249
Ccalc.v3.12302				Ccalc.v3.11490			Ccalc.v3.12418				Ccalc.v3.08257
Ccalc.v3.12305				Ccalc.v3.11492			Ccalc.v3.12421				Ccalc.v3.08277
Ccalc.v3.12306				Ccalc.v3.11496			Ccalc.v3.12443				Ccalc.v3.08278
Ccalc.v3.12319				Ccalc.v3.11514			Ccalc.v3.12473				Ccalc.v3.08292
Ccalc.v3.12320				Ccalc.v3.11516			Ccalc.v3.12511				Ccalc.v3.08301
Ccalc.v3.12322				Ccalc.v3.11523			Ccalc.v3.12558				Ccalc.v3.08313
Ccalc.v3.12324				Ccalc.v3.11536			Ccalc.v3.12573				Ccalc.v3.08316
Ccalc.v3.12328				Ccalc.v3.11571			Ccalc.v3.12609				Ccalc.v3.08317
Ccalc.v3.12338				Ccalc.v3.11582			Ccalc.v3.12624				Ccalc.v3.08353
Ccalc.v3.12347				Ccalc.v3.11591			Ccalc.v3.12628				Ccalc.v3.08359
Ccalc.v3.12350				Ccalc.v3.11617			Ccalc.v3.12647				Ccalc.v3.08382
Ccalc.v3.12359				Ccalc.v3.11629			Ccalc.v3.12670				Ccalc.v3.08383
Ccalc.v3.12364				Ccalc.v3.11640			Ccalc.v3.12680				Ccalc.v3.08404
Ccalc.v3.12374				Ccalc.v3.11671			Ccalc.v3.12724				Ccalc.v3.08416
Ccalc.v3.12380				Ccalc.v3.11675			Ccalc.v3.13075				Ccalc.v3.08426
Ccalc.v3.12396				Ccalc.v3.11676			Ccalc.v3.13076				Ccalc.v3.08429
Ccalc.v3.12397				Ccalc.v3.11686			Ccalc.v3.13080				Ccalc.v3.08433
Ccalc.v3.12409				Ccalc.v3.11727			Ccalc.v3.13113				Ccalc.v3.08440
Ccalc.v3.12427				Ccalc.v3.11750			Ccalc.v3.13117				Ccalc.v3.08565
Ccalc.v3.12439				Ccalc.v3.11812			Ccalc.v3.13119				Ccalc.v3.08575
Ccalc.v3.12445				Ccalc.v3.11818			Ccalc.v3.13127				Ccalc.v3.08606
Ccalc.v3.12515				Ccalc.v3.11884			Ccalc.v3.13141				Ccalc.v3.08608
Ccalc.v3.12550				Ccalc.v3.11886			Ccalc.v3.13154				Ccalc.v3.08611
Ccalc.v3.12569				Ccalc.v3.11889			Ccalc.v3.13224				Ccalc.v3.08650
Ccalc.v3.12582				Ccalc.v3.11892			Ccalc.v3.13270				Ccalc.v3.08658
Ccalc.v3.12585				Ccalc.v3.11935			Ccalc.v3.13290				Ccalc.v3.08673
Ccalc.v3.12597				Ccalc.v3.11938			Ccalc.v3.13339				Ccalc.v3.08675
Ccalc.v3.12610				Ccalc.v3.11955			Ccalc.v3.13349				Ccalc.v3.08676
Ccalc.v3.12644				Ccalc.v3.11957			Ccalc.v3.13359				Ccalc.v3.08683
Ccalc.v3.12648				Ccalc.v3.11975			Ccalc.v3.13365				Ccalc.v3.08737
Ccalc.v3.12650				Ccalc.v3.11980			Ccalc.v3.13397				Ccalc.v3.08775
Ccalc.v3.12652				Ccalc.v3.11981			Ccalc.v3.13408				Ccalc.v3.08791
Ccalc.v3.12692				Ccalc.v3.12009			Ccalc.v3.13444				Ccalc.v3.08830
Ccalc.v3.12709				Ccalc.v3.12033			Ccalc.v3.13491				Ccalc.v3.08844
Ccalc.v3.12710				Ccalc.v3.12082			Ccalc.v3.13493				Ccalc.v3.08847
Ccalc.v3.12711				Ccalc.v3.12092			Ccalc.v3.13540				Ccalc.v3.08848
Ccalc.v3.12713				Ccalc.v3.12096			Ccalc.v3.13545				Ccalc.v3.08855
Ccalc.v3.12719				Ccalc.v3.12164			Ccalc.v3.13577				Ccalc.v3.08862
Ccalc.v3.12760				Ccalc.v3.12176			Ccalc.v3.13578				Ccalc.v3.08863
Ccalc.v3.12761				Ccalc.v3.12220			Ccalc.v3.13582				Ccalc.v3.08898
Ccalc.v3.13060				Ccalc.v3.12241			Ccalc.v3.13592				Ccalc.v3.08899
Ccalc.v3.13104				Ccalc.v3.12243			Ccalc.v3.13613				Ccalc.v3.08964
Ccalc.v3.13115				Ccalc.v3.12247			Ccalc.v3.13619				Ccalc.v3.08965
Ccalc.v3.13129				Ccalc.v3.12255			Ccalc.v3.13622				Ccalc.v3.08966
Ccalc.v3.13130				Ccalc.v3.12262			Ccalc.v3.13633				Ccalc.v3.08992
Ccalc.v3.13149				Ccalc.v3.12287			Ccalc.v3.13650				Ccalc.v3.08993
Ccalc.v3.13213				Ccalc.v3.12300			Ccalc.v3.13652				Ccalc.v3.08994
Ccalc.v3.13247				Ccalc.v3.12301			Ccalc.v3.13663				Ccalc.v3.08995
Ccalc.v3.13261				Ccalc.v3.12315			Ccalc.v3.13664				Ccalc.v3.08997
Ccalc.v3.13299				Ccalc.v3.12323			Ccalc.v3.13666				Ccalc.v3.09002
Ccalc.v3.13312				Ccalc.v3.12341			Ccalc.v3.13696				Ccalc.v3.09027
Ccalc.v3.13316				Ccalc.v3.12342			Ccalc.v3.13715				Ccalc.v3.09030
Ccalc.v3.13323				Ccalc.v3.12343			Ccalc.v3.13793				Ccalc.v3.09104
Ccalc.v3.13355				Ccalc.v3.12362			Ccalc.v3.13795				Ccalc.v3.09114
Ccalc.v3.13378				Ccalc.v3.12363			Ccalc.v3.13797				Ccalc.v3.09117
Ccalc.v3.13394				Ccalc.v3.12365			Ccalc.v3.13807				Ccalc.v3.09207
Ccalc.v3.13495				Ccalc.v3.12377			Ccalc.v3.13952				Ccalc.v3.09245
Ccalc.v3.13521				Ccalc.v3.12400			Ccalc.v3.13969				Ccalc.v3.09297
Ccalc.v3.13573				Ccalc.v3.12403			Ccalc.v3.13974				Ccalc.v3.09342
Ccalc.v3.13574				Ccalc.v3.12412			Ccalc.v3.14015				Ccalc.v3.09367
Ccalc.v3.13581				Ccalc.v3.12455			Ccalc.v3.14018				Ccalc.v3.09502
Ccalc.v3.13588				Ccalc.v3.12499			Ccalc.v3.14061				Ccalc.v3.09570
Ccalc.v3.13589				Ccalc.v3.12524			Ccalc.v3.14153				Ccalc.v3.09590
Ccalc.v3.13594				Ccalc.v3.12539			Ccalc.v3.14276				Ccalc.v3.09591
Ccalc.v3.13596				Ccalc.v3.12583			Ccalc.v3.14364				Ccalc.v3.09620
Ccalc.v3.13655				Ccalc.v3.12587			Ccalc.v3.14381				Ccalc.v3.09638
Ccalc.v3.13661				Ccalc.v3.12592			Ccalc.v3.14407				Ccalc.v3.09653
Ccalc.v3.13667				Ccalc.v3.12603			Ccalc.v3.14439				Ccalc.v3.09656
Ccalc.v3.13669				Ccalc.v3.12612			Ccalc.v3.14488				Ccalc.v3.09657
Ccalc.v3.13707				Ccalc.v3.12638			Ccalc.v3.14489				Ccalc.v3.09659
Ccalc.v3.13711				Ccalc.v3.12639			Ccalc.v3.14490				Ccalc.v3.09662
Ccalc.v3.13770				Ccalc.v3.12672			Ccalc.v3.14503				Ccalc.v3.09688
Ccalc.v3.13774				Ccalc.v3.12704			Ccalc.v3.14525				Ccalc.v3.09747
Ccalc.v3.13796				Ccalc.v3.12754			Ccalc.v3.14537				Ccalc.v3.09753
Ccalc.v3.13799				Ccalc.v3.12759			Ccalc.v3.14546				Ccalc.v3.09761
Ccalc.v3.13803				Ccalc.v3.13087			Ccalc.v3.14547				Ccalc.v3.09781
Ccalc.v3.13886				Ccalc.v3.13088			Ccalc.v3.14560				Ccalc.v3.09799
Ccalc.v3.13910				Ccalc.v3.13091			Ccalc.v3.14624				Ccalc.v3.09807
Ccalc.v3.13919				Ccalc.v3.13125			Ccalc.v3.14676				Ccalc.v3.09808
Ccalc.v3.13966				Ccalc.v3.13176			Ccalc.v3.14705				Ccalc.v3.09811
Ccalc.v3.13976				Ccalc.v3.13208			Ccalc.v3.14708				Ccalc.v3.09822
Ccalc.v3.13981				Ccalc.v3.13226			Ccalc.v3.14742				Ccalc.v3.09854
Ccalc.v3.13995				Ccalc.v3.13252			Ccalc.v3.14751				Ccalc.v3.09859
Ccalc.v3.13998				Ccalc.v3.13256			Ccalc.v3.14772				Ccalc.v3.09862
Ccalc.v3.14017				Ccalc.v3.13327			Ccalc.v3.14801				Ccalc.v3.09866
Ccalc.v3.14037				Ccalc.v3.13330			Ccalc.v3.14802				Ccalc.v3.09898
Ccalc.v3.14051				Ccalc.v3.13344			Ccalc.v3.14810				Ccalc.v3.09969
Ccalc.v3.14059				Ccalc.v3.13374							Ccalc.v3.09971
Ccalc.v3.14084				Ccalc.v3.13382							Ccalc.v3.09974
Ccalc.v3.14092				Ccalc.v3.13406							Ccalc.v3.09975
Ccalc.v3.14098				Ccalc.v3.13407							Ccalc.v3.09976
Ccalc.v3.14105				Ccalc.v3.13469							Ccalc.v3.09982
Ccalc.v3.14261				Ccalc.v3.13513							Ccalc.v3.09983
Ccalc.v3.14281				Ccalc.v3.13514							Ccalc.v3.09999
Ccalc.v3.14288				Ccalc.v3.13518							Ccalc.v3.10007
Ccalc.v3.14294				Ccalc.v3.13575							Ccalc.v3.10011
Ccalc.v3.14297				Ccalc.v3.13609							Ccalc.v3.10036
Ccalc.v3.14298				Ccalc.v3.13610							Ccalc.v3.10040
Ccalc.v3.14305				Ccalc.v3.13689							Ccalc.v3.10058
Ccalc.v3.14306				Ccalc.v3.13705							Ccalc.v3.10073
Ccalc.v3.14329				Ccalc.v3.13708							Ccalc.v3.10156
Ccalc.v3.14335				Ccalc.v3.13786							Ccalc.v3.10157
Ccalc.v3.14338				Ccalc.v3.13787							Ccalc.v3.10190
Ccalc.v3.14340				Ccalc.v3.13821							Ccalc.v3.10191
Ccalc.v3.14342				Ccalc.v3.13878							Ccalc.v3.10207
Ccalc.v3.14351				Ccalc.v3.13890							Ccalc.v3.10287
Ccalc.v3.14369				Ccalc.v3.13892							Ccalc.v3.10288
Ccalc.v3.14375				Ccalc.v3.13920							Ccalc.v3.10289
Ccalc.v3.14380				Ccalc.v3.13959							Ccalc.v3.10305
Ccalc.v3.14382				Ccalc.v3.13970							Ccalc.v3.10336
Ccalc.v3.14383				Ccalc.v3.13971							Ccalc.v3.10337
Ccalc.v3.14394				Ccalc.v3.13992							Ccalc.v3.10387
Ccalc.v3.14453				Ccalc.v3.14002							Ccalc.v3.10388
Ccalc.v3.14457				Ccalc.v3.14007							Ccalc.v3.10396
Ccalc.v3.14461				Ccalc.v3.14016							Ccalc.v3.10416
Ccalc.v3.14469				Ccalc.v3.14054							Ccalc.v3.10424
Ccalc.v3.14470				Ccalc.v3.14088							Ccalc.v3.10500
Ccalc.v3.14477				Ccalc.v3.14094							Ccalc.v3.10506
Ccalc.v3.14491				Ccalc.v3.14095							Ccalc.v3.10527
Ccalc.v3.14493				Ccalc.v3.14097							Ccalc.v3.10546
Ccalc.v3.14498				Ccalc.v3.14100							Ccalc.v3.10548
Ccalc.v3.14501				Ccalc.v3.14109							Ccalc.v3.10550
Ccalc.v3.14522				Ccalc.v3.14123							Ccalc.v3.10577
Ccalc.v3.14529				Ccalc.v3.14140							Ccalc.v3.10578
Ccalc.v3.14623				Ccalc.v3.14149							Ccalc.v3.10579
Ccalc.v3.14634				Ccalc.v3.14150							Ccalc.v3.10591
Ccalc.v3.14667				Ccalc.v3.14156							Ccalc.v3.10594
Ccalc.v3.14669				Ccalc.v3.14164							Ccalc.v3.10603
Ccalc.v3.14673				Ccalc.v3.14167							Ccalc.v3.10618
Ccalc.v3.14682				Ccalc.v3.14178							Ccalc.v3.10634
Ccalc.v3.14722				Ccalc.v3.14183							Ccalc.v3.10635
Ccalc.v3.14724				Ccalc.v3.14266							Ccalc.v3.10649
				Ccalc.v3.14279							Ccalc.v3.10652
				Ccalc.v3.14285							Ccalc.v3.10659
				Ccalc.v3.14307							Ccalc.v3.10662
				Ccalc.v3.14309							Ccalc.v3.10675
				Ccalc.v3.14315							Ccalc.v3.10682
				Ccalc.v3.14318							Ccalc.v3.10701
				Ccalc.v3.14320							Ccalc.v3.10702
				Ccalc.v3.14334							Ccalc.v3.10728
				Ccalc.v3.14337							Ccalc.v3.10742
				Ccalc.v3.14339							Ccalc.v3.10743
				Ccalc.v3.14357							Ccalc.v3.10752
				Ccalc.v3.14363							Ccalc.v3.10780
				Ccalc.v3.14395							Ccalc.v3.10825
				Ccalc.v3.14400							Ccalc.v3.10826
				Ccalc.v3.14404							Ccalc.v3.10828
				Ccalc.v3.14406							Ccalc.v3.10833
				Ccalc.v3.14437							Ccalc.v3.10846
				Ccalc.v3.14442							Ccalc.v3.10857
				Ccalc.v3.14455							Ccalc.v3.10871
				Ccalc.v3.14456							Ccalc.v3.10873
				Ccalc.v3.14466							Ccalc.v3.10885
				Ccalc.v3.14478							Ccalc.v3.10940
				Ccalc.v3.14479							Ccalc.v3.10947
				Ccalc.v3.14520							Ccalc.v3.10972
				Ccalc.v3.14572							Ccalc.v3.11003
				Ccalc.v3.14588							Ccalc.v3.11017
				Ccalc.v3.14589							Ccalc.v3.11061
				Ccalc.v3.14629							Ccalc.v3.11066
				Ccalc.v3.14684							Ccalc.v3.11067
				Ccalc.v3.14688							Ccalc.v3.11122
				Ccalc.v3.14707							Ccalc.v3.11147
				Ccalc.v3.14729							Ccalc.v3.11150
				Ccalc.v3.14740							Ccalc.v3.11174
				Ccalc.v3.14747							Ccalc.v3.11176
				Ccalc.v3.14755							Ccalc.v3.11210
				Ccalc.v3.14785							Ccalc.v3.11214
				Ccalc.v3.14816							Ccalc.v3.11237
				Ccalc.v3.14818							Ccalc.v3.11253
				Ccalc.v3.14860							Ccalc.v3.11257
				Ccalc.v3.18428							Ccalc.v3.11314
											Ccalc.v3.11374
											Ccalc.v3.11376
											Ccalc.v3.11389
											Ccalc.v3.11404
											Ccalc.v3.11415
											Ccalc.v3.11451
											Ccalc.v3.11472
											Ccalc.v3.11473
											Ccalc.v3.11486
											Ccalc.v3.11506
											Ccalc.v3.11537
											Ccalc.v3.11551
											Ccalc.v3.11564
											Ccalc.v3.11596
											Ccalc.v3.11599
											Ccalc.v3.11600
											Ccalc.v3.11607
											Ccalc.v3.11619
											Ccalc.v3.11633
											Ccalc.v3.11644
											Ccalc.v3.11668
											Ccalc.v3.11678
											Ccalc.v3.11695
											Ccalc.v3.11698
											Ccalc.v3.11738
											Ccalc.v3.11739
											Ccalc.v3.11745
											Ccalc.v3.11747
											Ccalc.v3.11752
											Ccalc.v3.11794
											Ccalc.v3.11817
											Ccalc.v3.11854
											Ccalc.v3.11869
											Ccalc.v3.11870
											Ccalc.v3.11908
											Ccalc.v3.11912
											Ccalc.v3.11913
											Ccalc.v3.11917
											Ccalc.v3.11922
											Ccalc.v3.11925
											Ccalc.v3.11942
											Ccalc.v3.11965
											Ccalc.v3.11973
											Ccalc.v3.11974
											Ccalc.v3.11994
											Ccalc.v3.11995
											Ccalc.v3.11999
											Ccalc.v3.12008
											Ccalc.v3.12014
											Ccalc.v3.12021
											Ccalc.v3.12099
											Ccalc.v3.12162
											Ccalc.v3.12195
											Ccalc.v3.12208
											Ccalc.v3.12266
											Ccalc.v3.12267
											Ccalc.v3.12282
											Ccalc.v3.12283
											Ccalc.v3.12291
											Ccalc.v3.12293
											Ccalc.v3.12294
											Ccalc.v3.12295
											Ccalc.v3.12318
											Ccalc.v3.12351
											Ccalc.v3.12358
											Ccalc.v3.12367
											Ccalc.v3.12390
											Ccalc.v3.12394
											Ccalc.v3.12407
											Ccalc.v3.12435
											Ccalc.v3.12437
											Ccalc.v3.12440
											Ccalc.v3.12458
											Ccalc.v3.12463
											Ccalc.v3.12469
											Ccalc.v3.12471
											Ccalc.v3.12475
											Ccalc.v3.12478
											Ccalc.v3.12498
											Ccalc.v3.12505
											Ccalc.v3.12507
											Ccalc.v3.12544
											Ccalc.v3.12545
											Ccalc.v3.12566
											Ccalc.v3.12629
											Ccalc.v3.12633
											Ccalc.v3.12636
											Ccalc.v3.12662
											Ccalc.v3.12694
											Ccalc.v3.12703
											Ccalc.v3.12717
											Ccalc.v3.12721
											Ccalc.v3.12752
											Ccalc.v3.12797
											Ccalc.v3.12835
											Ccalc.v3.13048
											Ccalc.v3.13069
											Ccalc.v3.13078
											Ccalc.v3.13084
											Ccalc.v3.13105
											Ccalc.v3.13163
											Ccalc.v3.13169
											Ccalc.v3.13196
											Ccalc.v3.13197
											Ccalc.v3.13203
											Ccalc.v3.13222
											Ccalc.v3.13240
											Ccalc.v3.13241
											Ccalc.v3.13265
											Ccalc.v3.13267
											Ccalc.v3.13293
											Ccalc.v3.13295
											Ccalc.v3.13296
											Ccalc.v3.13297
											Ccalc.v3.13301
											Ccalc.v3.13310
											Ccalc.v3.13320
											Ccalc.v3.13321
											Ccalc.v3.13341
											Ccalc.v3.13352
											Ccalc.v3.13364
											Ccalc.v3.13376
											Ccalc.v3.13381
											Ccalc.v3.13387
											Ccalc.v3.13388
											Ccalc.v3.13392
											Ccalc.v3.13398
											Ccalc.v3.13412
											Ccalc.v3.13477
											Ccalc.v3.13494
											Ccalc.v3.13534
											Ccalc.v3.13536
											Ccalc.v3.13557
											Ccalc.v3.13561
											Ccalc.v3.13565
											Ccalc.v3.13586
											Ccalc.v3.13604
											Ccalc.v3.13607
											Ccalc.v3.13614
											Ccalc.v3.13656
											Ccalc.v3.13699
											Ccalc.v3.13700
											Ccalc.v3.13703
											Ccalc.v3.13784
											Ccalc.v3.13792
											Ccalc.v3.13814
											Ccalc.v3.13815
											Ccalc.v3.13833
											Ccalc.v3.13835
											Ccalc.v3.13850
											Ccalc.v3.13851
											Ccalc.v3.13856
											Ccalc.v3.13877
											Ccalc.v3.13879
											Ccalc.v3.13881
											Ccalc.v3.13893
											Ccalc.v3.13894
											Ccalc.v3.13899
											Ccalc.v3.13902
											Ccalc.v3.13906
											Ccalc.v3.13907
											Ccalc.v3.13908
											Ccalc.v3.13915
											Ccalc.v3.13935
											Ccalc.v3.13939
											Ccalc.v3.13940
											Ccalc.v3.13945
											Ccalc.v3.13950
											Ccalc.v3.13986
											Ccalc.v3.14001
											Ccalc.v3.14028
											Ccalc.v3.14055
											Ccalc.v3.14056
											Ccalc.v3.14067
											Ccalc.v3.14068
											Ccalc.v3.14069
											Ccalc.v3.14083
											Ccalc.v3.14089
											Ccalc.v3.14093
											Ccalc.v3.14102
											Ccalc.v3.14106
											Ccalc.v3.14110
											Ccalc.v3.14114
											Ccalc.v3.14116
											Ccalc.v3.14139
											Ccalc.v3.14147
											Ccalc.v3.14166
											Ccalc.v3.14185
											Ccalc.v3.14286
											Ccalc.v3.14287
											Ccalc.v3.14312
											Ccalc.v3.14327
											Ccalc.v3.14360
											Ccalc.v3.14367
											Ccalc.v3.14385
											Ccalc.v3.14391
											Ccalc.v3.14428
											Ccalc.v3.14441
											Ccalc.v3.14483
											Ccalc.v3.14494
											Ccalc.v3.14495
											Ccalc.v3.14500
											Ccalc.v3.14514
											Ccalc.v3.14517
											Ccalc.v3.14518
											Ccalc.v3.14530
											Ccalc.v3.14531
											Ccalc.v3.14538
											Ccalc.v3.14539
											Ccalc.v3.14540
											Ccalc.v3.14542
											Ccalc.v3.14543
											Ccalc.v3.14548
											Ccalc.v3.14566
											Ccalc.v3.14574
											Ccalc.v3.14579
											Ccalc.v3.14580
											Ccalc.v3.14597
											Ccalc.v3.14619
											Ccalc.v3.14626
											Ccalc.v3.14627
											Ccalc.v3.14675
											Ccalc.v3.14678
											Ccalc.v3.14680
											Ccalc.v3.14691
											Ccalc.v3.14692
											Ccalc.v3.14699
											Ccalc.v3.14711
											Ccalc.v3.14716
											Ccalc.v3.14727
											Ccalc.v3.14764
											Ccalc.v3.14768
											Ccalc.v3.14791
											Ccalc.v3.14794
											Ccalc.v3.14795
											Ccalc.v3.14797
											Ccalc.v3.14819
											Ccalc.v3.14834
											Ccalc.v3.14849
											Ccalc.v3.14851
											Ccalc.v3.14853
											Ccalc.v3.14856
											Ccalc.v3.14857
											Ccalc.v3.14880
											Ccalc.v3.14881
											Ccalc.v3.15927
											Ccalc.v3.15928

## Sheet: 5_TX_DESeq2_Stage
																																										Robust DEGs					Unique DEGs
Early Larvae (3345)			Late Larvae (4344)				Early Larvae (4431)			Pupae (5895)				Callow (4033)			Early Larvae (3807)				Late Larvae (4284)			Pupae (5389)				Callow (3617)			Late Larvae (3873)				Callow (3498)			Pupae (4062)				Early Larvae (156)	Late Larvae (37)	Pupae (113)	Callow (78)		Early Larvae (340)	Late Larvae (383)	Pupae (1010)
Gene ID	Log2FC	padj	Gene ID	Log2FC	padj		Gene ID	Log2FC	padj	Gene ID	Log2FC	padj		Gene ID	Log2FC	padj	Gene ID	Log2FC	padj		Gene ID	Log2FC	padj	Gene ID	Log2FC	padj		Gene ID	Log2FC	padj	Gene ID	Log2FC	padj		Gene ID	Log2FC	padj	Gene ID	Log2FC	padj		Ccalc.v3.05682	Ccalc.v3.14528	Ccalc.v3.08174	Ccalc.v3.08831		Ccalc.v3.10515	Ccalc.v3.12140	Ccalc.v3.13248
Ccalc.v3.04382	8.52237	2.73974e-39	Ccalc.v3.08326	-6.75797	1.76235e-11		Ccalc.v3.01411	14.9556	0	Ccalc.v3.05396	-0.0642913	0.0455344		Ccalc.v3.14788	16.0356	5.65e-110	Ccalc.v3.11951	-0.10555	0.0431045		Ccalc.v3.06269	28.341	3.90383e-229	Ccalc.v3.12436	-14.9583	4.16169e-155		Ccalc.v3.12436	16.9995	5.18101e-46	Ccalc.v3.13148	-0.116016	0.0322199		Ccalc.v3.11775	13.1078	5.91842e-48	Ccalc.v3.08620	-0.0893292	0.0153013		Ccalc.v3.01006	Ccalc.v3.07440	Ccalc.v3.02291	Ccalc.v3.05773		Ccalc.v3.23681	Ccalc.v3.21961	Ccalc.v3.03899
Ccalc.v3.06081	6.7476	0.001888	Ccalc.v3.08271	-6.61654	7.80796e-39		Ccalc.v3.06289	13.8194	2.3559e-288	Ccalc.v3.00777	-0.0649568	0.0440561		Ccalc.v3.07990	14.9957	2.5e-53	Ccalc.v3.07680	-0.125656	0.0312082		Ccalc.v3.01411	14.414	3.40832e-197	Ccalc.v3.13935	-14.4096	3.88785e-99		Ccalc.v3.07990	16.7187	3.91518e-304	Ccalc.v3.12331	-0.118635	0.0307048		Ccalc.v3.07990	12.7055	2.33073e-29	Ccalc.v3.14279	-0.0952558	0.015823		Ccalc.v3.08210	Ccalc.v3.02407	Ccalc.v3.03285	Ccalc.v3.08978		Ccalc.v3.18580	Ccalc.v3.05358	Ccalc.v3.02089
Ccalc.v3.06082	6.51948	0.000235794	Ccalc.v3.12141	-6.33945	1.05424e-13		Ccalc.v3.06269	12.6381	2.88672e-166	Ccalc.v3.13248	-0.0667325	0.00547695		Ccalc.v3.14855	14.7786	6.31e-67	Ccalc.v3.04027	-0.128857	0.0155332		Ccalc.v3.16907	13.2008	7.8808e-129	Ccalc.v3.06043	-13.1955	8.28857e-170		Ccalc.v3.14788	15.6473	2.10313e-131	Ccalc.v3.13499	-0.122302	0.044434		Ccalc.v3.14257	12.4191	7.57468e-25	Ccalc.v3.10365	-0.101801	0.0119481		Ccalc.v3.07810	Ccalc.v3.13617	Ccalc.v3.08018	Ccalc.v3.02514		Ccalc.v3.02541	Ccalc.v3.21260	Ccalc.v3.04555
Ccalc.v3.12957	6.49441	2.32616e-31	Ccalc.v3.17477	-6.24171	1.03695e-20		Ccalc.v3.06294	12.6112	6.14177e-175	Ccalc.v3.11364	-0.0724251	0.0388412		Ccalc.v3.14789	14.486	8.34e-192	Ccalc.v3.13876	-0.13097	0.0209323		Ccalc.v3.06289	12.9255	6.09061e-78	Ccalc.v3.13196	-11.9102	4.82498e-181		Ccalc.v3.13195	13.7485	6.22499e-70	Ccalc.v3.10538	-0.125102	0.0268687		Ccalc.v3.17487	11.7887	9.04357e-85	Ccalc.v3.05958	-0.109718	0.0155501		Ccalc.v3.11555	Ccalc.v3.06677	Ccalc.v3.04025	Ccalc.v3.09650		Ccalc.v3.08888	Ccalc.v3.22729	Ccalc.v3.10492
Ccalc.v3.07291	6.30913	2.41488e-23	Ccalc.v3.08983	-6.2417	4.3066e-10		Ccalc.v3.16907	12.5145	2.24122e-187	Ccalc.v3.02304	-0.0784526	0.0337472		Ccalc.v3.13192	12.9182	3.49e-53	Ccalc.v3.11954	-0.134902	0.0485261		Ccalc.v3.19122	12.6396	1.15857e-68	Ccalc.v3.06086	-10.9826	1.46582e-35		Ccalc.v3.13192	13.2073	5.97108e-48	Ccalc.v3.10926	-0.128989	0.0478174		Ccalc.v3.01947	11.5556	9.7141e-25	Ccalc.v3.07922	-0.111609	0.0155232		Ccalc.v3.04315	Ccalc.v3.13693	Ccalc.v3.02860	Ccalc.v3.01224		Ccalc.v3.12960	Ccalc.v3.16913	Ccalc.v3.11665
Ccalc.v3.14042	6.23533	4.26948e-10	Ccalc.v3.02590	-6.23835	1.55457e-08		Ccalc.v3.19122	12.3966	8.1732e-89	Ccalc.v3.10084	-0.0792816	0.0147623		Ccalc.v3.12436	12.7664	3.84e-41	Ccalc.v3.13148	-0.135287	0.0229563		Ccalc.v3.03515	12.0262	4.31212e-155	Ccalc.v3.13934	-10.556	4.00846e-60		Ccalc.v3.14855	13.1744	1.12817e-35	Ccalc.v3.11338	-0.134132	0.0121502		Ccalc.v3.03671	11.3954	1.10695e-218	Ccalc.v3.11954	-0.118032	0.0129777		Ccalc.v3.03241	Ccalc.v3.01957	Ccalc.v3.00175	Ccalc.v3.01934		Ccalc.v3.05754	Ccalc.v3.19966	Ccalc.v3.11990
Ccalc.v3.06084	6.12094	8.53873e-16	Ccalc.v3.06920	-6.16412	2.93509e-09		Ccalc.v3.03515	12.041	1.75828e-245	Ccalc.v3.12159	-0.0796216	0.00231199		Ccalc.v3.18968	12.0388	2.61e-291	Ccalc.v3.11401	-0.135545	0.0455182		Ccalc.v3.19118	11.2594	2.32967e-50	Ccalc.v3.12435	-10.4436	6.6058e-106		Ccalc.v3.14789	12.9878	5.42711e-87	Ccalc.v3.03678	-0.134241	0.0360358		Ccalc.v3.16907	11.3035	4.94997e-32	Ccalc.v3.13248	-0.12152	0.00238318		Ccalc.v3.08343	Ccalc.v3.14729	Ccalc.v3.07390	Ccalc.v3.02912		Ccalc.v3.04252	Ccalc.v3.11126	Ccalc.v3.00199
Ccalc.v3.14038	5.83291	4.36212e-21	Ccalc.v3.13282	-5.9063	9.84451e-09		Ccalc.v3.19118	12.0101	1.12509e-62	Ccalc.v3.12253	-0.0800995	0.0179314		Ccalc.v3.12942	11.8993	2.81e-224	Ccalc.v3.11338	-0.136185	0.00452853		Ccalc.v3.22448	11.1985	2.80525e-49	Ccalc.v3.14856	-10.3847	1.18053e-183		Ccalc.v3.13194	11.9572	3.90441e-51	Ccalc.v3.00284	-0.13431	0.0195997		Ccalc.v3.08831	10.9808	1.8059e-266	Ccalc.v3.12725	-0.12479	0.0158658		Ccalc.v3.09299	Ccalc.v3.03026	Ccalc.v3.13831	Ccalc.v3.07640		Ccalc.v3.21781	Ccalc.v3.10462	Ccalc.v3.11359
Ccalc.v3.01702	5.76155	1.36624e-22	Ccalc.v3.08595	-5.85009	7.75405e-38		Ccalc.v3.22448	11.2549	1.27226e-67	Ccalc.v3.11577	-0.0803215	0.0425273		Ccalc.v3.13194	11.8265	3.13e-53	Ccalc.v3.09831	-0.138874	0.0287		Ccalc.v3.05717	10.9962	0	Ccalc.v3.13192	-10.3087	2.28349e-75		Ccalc.v3.01947	11.926	5.66926e-81	Ccalc.v3.04425	-0.136147	0.0450059		Ccalc.v3.13195	10.5462	9.46244e-30	Ccalc.v3.11932	-0.125919	0.0155736		Ccalc.v3.07948	Ccalc.v3.11339	Ccalc.v3.00285	Ccalc.v3.07449		Ccalc.v3.06436	Ccalc.v3.06277	Ccalc.v3.03979
Ccalc.v3.01656	5.73231	9.24864e-09	Ccalc.v3.08605	-5.61128	1.047e-11		Ccalc.v3.04214	11.0623	8.63794e-49	Ccalc.v3.07208	-0.0837043	0.0275526		Ccalc.v3.03671	11.7045	9.77e-129	Ccalc.v3.14086	-0.140966	0.00560634		Ccalc.v3.04214	10.756	1.39236e-51	Ccalc.v3.13197	-10.2208	1.14201e-79		Ccalc.v3.12435	11.8241	2.33001e-42	Ccalc.v3.08663	-0.137666	0.0228911		Ccalc.v3.02671	10.0556	4.53014e-120	Ccalc.v3.08766	-0.126157	7.59264e-05		Ccalc.v3.14335	Ccalc.v3.06756	Ccalc.v3.10930	Ccalc.v3.07115		Ccalc.v3.08499	Ccalc.v3.01235	Ccalc.v3.05228
Ccalc.v3.06083	5.60976	0.000116226	Ccalc.v3.12460	-5.57257	1.11505e-07		Ccalc.v3.05679	10.9828	0	Ccalc.v3.13777	-0.0842434	0.0203778		Ccalc.v3.17487	11.6628	3.19e-162	Ccalc.v3.13592	-0.142868	0.0407414		Ccalc.v3.11461	10.6651	5.19526e-166	Ccalc.v3.13940	-10.0766	8.27031e-98		Ccalc.v3.14257	11.6092	1.24944e-79	Ccalc.v3.08766	-0.141825	0.00323735		Ccalc.v3.04507	10.0055	1.48828e-87	Ccalc.v3.05640	-0.12683	0.0146828		Ccalc.v3.05407	Ccalc.v3.03703	Ccalc.v3.00338	Ccalc.v3.07239		Ccalc.v3.01676	Ccalc.v3.15913	Ccalc.v3.06708
Ccalc.v3.04858	5.3245	1.99667e-38	Ccalc.v3.00543	-5.53737	1.89005e-06		Ccalc.v3.20079	10.7912	0	Ccalc.v3.03899	-0.0845451	0.00848515		Ccalc.v3.09104	11.4795	1.28e-74	Ccalc.v3.00594	-0.151764	0.0460161		Ccalc.v3.08980	10.6044	2.27159e-69	Ccalc.v3.13845	-9.86324	5.58557e-61		Ccalc.v3.14896	11.4089	6.27961e-184	Ccalc.v3.08329	-0.142123	0.041937		Ccalc.v3.07139	9.95243	5.66678e-128	Ccalc.v3.12167	-0.129732	0.000189927		Ccalc.v3.10796	Ccalc.v3.10824	Ccalc.v3.13943	Ccalc.v3.14737		Ccalc.v3.08498	Ccalc.v3.06401	Ccalc.v3.02945
Ccalc.v3.14418	5.25091	1.2279e-29	Ccalc.v3.03742	-5.52901	1.33084e-12		Ccalc.v3.11775	10.753	2.52645e-95	Ccalc.v3.01089	-0.0846098	0.00827951		Ccalc.v3.17483	11.3926	3.52e-09	Ccalc.v3.08190	-0.152503	0.0353251		Ccalc.v3.05679	10.5979	1.97356e-303	Ccalc.v3.01656	-9.56473	4.95902e-58		Ccalc.v3.03671	11.4067	1.06992e-98	Ccalc.v3.08212	-0.144248	0.0311519		Ccalc.v3.05910	9.89317	1.23798e-30	Ccalc.v3.13646	-0.129759	0.00128314		Ccalc.v3.12719	Ccalc.v3.03544	Ccalc.v3.05655	Ccalc.v3.14165		Ccalc.v3.06041	Ccalc.v3.13733	Ccalc.v3.01014
Ccalc.v3.10515	5.04158	1.38166e-31	Ccalc.v3.07557	-5.37007	2.87604e-07		Ccalc.v3.01410	10.6581	0	Ccalc.v3.08663	-0.0847785	0.00135411		Ccalc.v3.08831	11.1745	2.84e-129	Ccalc.v3.08107	-0.153587	0.0021051		Ccalc.v3.03847	10.3973	3.31505e-67	Ccalc.v3.09104	-9.55494	2.02019e-105		Ccalc.v3.06043	11.3677	2.76474e-116	Ccalc.v3.03439	-0.144666	0.0411511		Ccalc.v3.14899	9.73464	1.63411e-09	Ccalc.v3.11858	-0.130765	0.00585953		Ccalc.v3.09268	Ccalc.v3.13131	Ccalc.v3.03509	Ccalc.v3.12673		Ccalc.v3.12897	Ccalc.v3.02392	Ccalc.v3.05621
Ccalc.v3.00049	5.01259	1.53166e-33	Ccalc.v3.01042	-5.31497	3.0025e-06		Ccalc.v3.11461	10.617	9.17247e-184	Ccalc.v3.14169	-0.0849828	0.011673		Ccalc.v3.12435	11.1417	4.56e-47	Ccalc.v3.07698	-0.154056	0.00319543		Ccalc.v3.11775	9.9315	1.95896e-76	Ccalc.v3.12437	-9.50626	3.33292e-142		Ccalc.v3.17487	11.171	1.82454e-174	Ccalc.v3.12555	-0.14544	0.0411197		Ccalc.v3.04214	9.36332	3.73319e-07	Ccalc.v3.06633	-0.13136	0.00647076		Ccalc.v3.01633	Ccalc.v3.03625	Ccalc.v3.05544	Ccalc.v3.08754		Ccalc.v3.07861	Ccalc.v3.16911	Ccalc.v3.02644
Ccalc.v3.04380	4.7939	2.43434e-24	Ccalc.v3.12494	-5.21986	6.22747e-08		Ccalc.v3.11606	10.4073	0	Ccalc.v3.02958	-0.0853909	0.00596479		Ccalc.v3.05431	10.9309	3.47e-157	Ccalc.v3.01089	-0.154463	0.00205791		Ccalc.v3.12333	9.89593	5.66956e-167	Ccalc.v3.09975	-9.43884	2.42839e-174		Ccalc.v3.13196	11.0963	1.94691e-109	Ccalc.v3.09392	-0.151334	0.0357097		Ccalc.v3.17483	9.252	6.36299e-15	Ccalc.v3.14086	-0.134579	0.00376903		Ccalc.v3.11643	Ccalc.v3.07921	Ccalc.v3.00173	Ccalc.v3.06811		Ccalc.v3.22558	Ccalc.v3.22681	Ccalc.v3.00292
Ccalc.v3.02894	4.74484	1.13195e-22	Ccalc.v3.13812	-5.17928	0.000827983		Ccalc.v3.01994	10.2313	5.75163e-76	Ccalc.v3.08157	-0.0864891	0.0108417		Ccalc.v3.13277	10.9238	4.47e-206	Ccalc.v3.06676	-0.15586	0.00307181		Ccalc.v3.06294	9.61913	7.82369e-31	Ccalc.v3.11570	-9.32632	3.69321e-77		Ccalc.v3.18968	10.9212	1.47723e-90	Ccalc.v3.08619	-0.152746	0.0398889		Ccalc.v3.17336	9.22698	7.66963e-11	Ccalc.v3.02644	-0.134854	0.00801478		Ccalc.v3.10513	Ccalc.v3.09283	Ccalc.v3.07526	Ccalc.v3.02310		Ccalc.v3.13794	Ccalc.v3.16105	Ccalc.v3.03326
Ccalc.v3.03213	4.73817	6.52018e-25	Ccalc.v3.17482	-5.16347	1.79786e-26		Ccalc.v3.20052	10.1549	1.60244e-89	Ccalc.v3.02061	-0.0871257	0.0130124		Ccalc.v3.14896	10.9127	1.01e-107	Ccalc.v3.02944	-0.159248	0.0141677		Ccalc.v3.20079	9.49897	2.41328e-132	Ccalc.v3.09342	-9.12265	8.86167e-69		Ccalc.v3.02673	10.6734	1.05003e-137	Ccalc.v3.02133	-0.155037	0.0361927		Ccalc.v3.12933	9.17208	3.35808e-16	Ccalc.v3.04387	-0.13577	0.0144489		Ccalc.v3.09415	Ccalc.v3.05540	Ccalc.v3.10688	Ccalc.v3.13314		Ccalc.v3.19290	Ccalc.v3.19710	Ccalc.v3.06588
Ccalc.v3.12433	4.73121	9.82602e-14	Ccalc.v3.02158	-5.08146	0.00021689		Ccalc.v3.03847	9.94552	3.54518e-74	Ccalc.v3.02089	-0.0890499	0.0321513		Ccalc.v3.13196	10.8806	2.75e-52	Ccalc.v3.06759	-0.159905	0.0483463		Ccalc.v3.00653	9.43759	6.07794e-96	Ccalc.v3.03133	-9.03392	7.57159e-51		Ccalc.v3.16301	10.6151	5.42523e-19	Ccalc.v3.05226	-0.155411	0.0171936		Ccalc.v3.03329	9.12419	1.26096e-84	Ccalc.v3.01448	-0.137565	0.0174461		Ccalc.v3.07443	Ccalc.v3.10566	Ccalc.v3.02077	Ccalc.v3.03398		Ccalc.v3.03292	Ccalc.v3.05836	Ccalc.v3.12473
Ccalc.v3.14036	4.5627	2.78037e-14	Ccalc.v3.12140	-5.06625	0.000912945		Ccalc.v3.20080	9.76971	5.80625e-246	Ccalc.v3.04555	-0.0892788	0.0444238		Ccalc.v3.13195	10.6667	4.34e-22	Ccalc.v3.03975	-0.16051	0.0248735		Ccalc.v3.01410	9.37179	5.0489e-226	Ccalc.v3.13222	-8.75656	8.40593e-77		Ccalc.v3.08831	10.5187	7.21373e-119	Ccalc.v3.08107	-0.155577	0.00235675		Ccalc.v3.14789	9.04917	1.2743e-74	Ccalc.v3.11044	-0.137635	0.00765764		Ccalc.v3.08188	Ccalc.v3.07968	Ccalc.v3.02476	Ccalc.v3.12184		Ccalc.v3.05985	Ccalc.v3.18432	Ccalc.v3.13233
Ccalc.v3.14037	4.53688	2.93959e-19	Ccalc.v3.05793	-5.05258	8.63641e-16		Ccalc.v3.13796	9.60182	2.4943e-291	Ccalc.v3.00208	-0.0902646	0.0014916		Ccalc.v3.14899	10.5187	8.82e-19	Ccalc.v3.04004	-0.162138	0.00620219		Ccalc.v3.01672	9.18089	3.16802e-156	Ccalc.v3.06094	-8.71081	1.61979e-23		Ccalc.v3.09104	10.4063	3.35953e-78	Ccalc.v3.09762	-0.157458	0.0135581		Ccalc.v3.12942	9.02717	6.33027e-24	Ccalc.v3.11888	-0.139101	0.00474004		Ccalc.v3.05365	Ccalc.v3.14014	Ccalc.v3.06589	Ccalc.v3.04571		Ccalc.v3.08886	Ccalc.v3.17664	Ccalc.v3.07202
Ccalc.v3.14041	4.53222	7.84636e-10	Ccalc.v3.11420	-5.03763	2.1389e-09		Ccalc.v3.13938	9.50917	1.53191e-252	Ccalc.v3.01868	-0.0904616	0.00895568		Ccalc.v3.14895	10.4961	3.13e-144	Ccalc.v3.08568	-0.165914	0.0165104		Ccalc.v3.20080	9.05121	8.13777e-129	Ccalc.v3.07134	-8.67221	1.49475e-70		Ccalc.v3.13277	10.3483	5.2739e-230	Ccalc.v3.11360	-0.158346	0.00468911		Ccalc.v3.17474	8.79641	7.93146e-06	Ccalc.v3.04312	-0.14028	0.00835987		Ccalc.v3.11440	Ccalc.v3.04499	Ccalc.v3.13622	Ccalc.v3.02122		Ccalc.v3.04177	Ccalc.v3.22326	Ccalc.v3.08339
Ccalc.v3.13847	4.44386	1.33383e-15	Ccalc.v3.07965	-4.99745	1.51399e-61		Ccalc.v3.20856	9.36834	3.60039e-55	Ccalc.v3.13714	-0.0912471	0.0100092		Ccalc.v3.02256	10.002	2.8e-162	Ccalc.v3.12097	-0.166633	0.0437427		Ccalc.v3.20052	8.98681	1.454e-40	Ccalc.v3.13844	-8.39338	8.7234e-37		Ccalc.v3.14895	10.2515	4.30747e-149	Ccalc.v3.01341	-0.15859	0.0438904		Ccalc.v3.14788	8.71603	1.71653e-10	Ccalc.v3.10567	-0.141183	0.00888757		Ccalc.v3.02877	Ccalc.v3.08614	Ccalc.v3.07836	Ccalc.v3.08406		Ccalc.v3.18368	Ccalc.v3.21978	Ccalc.v3.08632
Ccalc.v3.19272	4.31321	1.26983e-09	Ccalc.v3.11379	-4.94596	1.29194e-10		Ccalc.v3.08980	9.0869	1.92266e-36	Ccalc.v3.10492	-0.0913112	0.00728892		Ccalc.v3.12933	10.001	1.17e-33	Ccalc.v3.12759	-0.167208	0.0109628		Ccalc.v3.13938	8.94044	7.18293e-227	Ccalc.v3.03106	-8.3727	3.42411e-65		Ccalc.v3.14899	10.2284	3.85388e-17	Ccalc.v3.11422	-0.15952	0.0379911		Ccalc.v3.04143	8.62006	6.96898e-128	Ccalc.v3.13915	-0.1412	0.000572316		Ccalc.v3.02509	Ccalc.v3.07420	Ccalc.v3.13642	Ccalc.v3.13568		Ccalc.v3.08887	Ccalc.v3.16422	Ccalc.v3.03604
Ccalc.v3.10514	4.28849	8.49874e-31	Ccalc.v3.05418	-4.94514	4.00177e-07		Ccalc.v3.11900	9.04713	9.02743e-154	Ccalc.v3.02119	-0.0913869	0.0259478		Ccalc.v3.13424	9.97284	5.51e-64	Ccalc.v3.04402	-0.16884	0.029865		Ccalc.v3.04411	8.92262	1.54857e-71	Ccalc.v3.13841	-8.17894	8.94851e-63		Ccalc.v3.14128	10.1623	8.1547e-60	Ccalc.v3.01352	-0.1632	0.0307178		Ccalc.v3.16301	8.40745	6.26379e-08	Ccalc.v3.09786	-0.144522	0.00636328		Ccalc.v3.02691	Ccalc.v3.03410	Ccalc.v3.09611	Ccalc.v3.01498		Ccalc.v3.11712	Ccalc.v3.04102	Ccalc.v3.12595
Ccalc.v3.05753	4.25682	6.83512e-17	Ccalc.v3.20430	-4.9423	0.00446302		Ccalc.v3.14520	9.02287	1.43256e-62	Ccalc.v3.02332	-0.0921202	0.00933821		Ccalc.v3.13935	9.88785	3.22e-25	Ccalc.v3.12669	-0.171781	0.0485964		Ccalc.v3.14520	8.72898	7.60392e-56	Ccalc.v3.18968	-8.08936	4.88382e-47		Ccalc.v3.13935	10.0014	4.88085e-14	Ccalc.v3.01974	-0.164545	0.04077		Ccalc.v3.14867	8.34021	4.48321e-24	Ccalc.v3.07392	-0.14509	0.0109896		Ccalc.v3.14342	Ccalc.v3.06602	Ccalc.v3.11395	Ccalc.v3.00386		Ccalc.v3.10348	Ccalc.v3.06575	Ccalc.v3.03434
Ccalc.v3.12436	4.23246	6.00008e-09	Ccalc.v3.02082	-4.93466	2.16936e-09		Ccalc.v3.00653	8.99841	1.94236e-106	Ccalc.v3.11665	-0.0926523	0.00391346		Ccalc.v3.02673	9.87234	7.27e-50	Ccalc.v3.10939	-0.172961	0.0490465		Ccalc.v3.11900	8.47737	1.31574e-85	Ccalc.v3.08276	-7.97224	2.63487e-39		Ccalc.v3.12437	9.87019	1.28534e-39	Ccalc.v3.11029	-0.164666	0.0375371		Ccalc.v3.05526	8.32514	1.31482e-57	Ccalc.v3.09392	-0.146991	0.011901		Ccalc.v3.06678	Ccalc.v3.10012	Ccalc.v3.03529	Ccalc.v3.09651		Ccalc.v3.06417	Ccalc.v3.13216	Ccalc.v3.14275
Ccalc.v3.11606	4.22127	2.54128e-13	Ccalc.v3.13239	-4.91802	1.51373e-17		Ccalc.v3.12333	8.87718	4.36195e-164	Ccalc.v3.02121	-0.0927007	0.0136981		Ccalc.v3.14257	9.8072	7.91e-29	Ccalc.v3.11029	-0.173691	0.0414565		Ccalc.v3.20856	8.35764	2.23036e-32	Ccalc.v3.12407	-7.93076	2.30079e-132		Ccalc.v3.12942	9.82269	1.56818e-30	Ccalc.v3.02486	-0.164971	0.0456115		Ccalc.v3.08832	8.30593	2.11182e-27	Ccalc.v3.01701	-0.14904	0.0151177		Ccalc.v3.14669	Ccalc.v3.09261	Ccalc.v3.12186	Ccalc.v3.08202		Ccalc.v3.17829	Ccalc.v3.00717	Ccalc.v3.11423
Ccalc.v3.08275	4.05064	1.06789e-21	Ccalc.v3.11291	-4.91708	4.13047e-24		Ccalc.v3.11005	8.79863	8.80693e-53	Ccalc.v3.04391	-0.095334	0.000142435		Ccalc.v3.08832	9.66139	5.18e-29	Ccalc.v3.13072	-0.175373	0.0371378		Ccalc.v3.13796	8.22913	1.23843e-155	Ccalc.v3.14896	-7.88262	3.72669e-27		Ccalc.v3.20669	9.78413	4.33096e-85	Ccalc.v3.02598	-0.165615	0.0194779		Ccalc.v3.20052	8.29746	1.06351e-09	Ccalc.v3.10022	-0.151116	0.000755897		Ccalc.v3.08398	Ccalc.v3.01225	Ccalc.v3.14594	Ccalc.v3.04429		Ccalc.v3.08889	Ccalc.v3.04187	Ccalc.v3.13315
Ccalc.v3.08272	4.03278	2.29287e-27	Ccalc.v3.11598	-4.91681	4.93242e-08		Ccalc.v3.04985	8.75363	4.4179e-57	Ccalc.v3.13819	-0.0954497	0.0448976		Ccalc.v3.01947	9.64504	1.78e-87	Ccalc.v3.08552	-0.175727	0.0011893		Ccalc.v3.09702	8.19757	3.76375e-45	Ccalc.v3.08830	-7.8346	3.70073e-96		Ccalc.v3.12433	9.70889	6.49686e-25	Ccalc.v3.05101	-0.166049	0.0338905		Ccalc.v3.06289	8.28554	5.40994e-06	Ccalc.v3.05182	-0.151999	0.0010164		Ccalc.v3.14493	Ccalc.v3.11437	Ccalc.v3.06600	Ccalc.v3.09122		Ccalc.v3.03819	Ccalc.v3.19479	Ccalc.v3.03862
Ccalc.v3.08872	4.02571	9.29185e-07	Ccalc.v3.21961	-4.90374	0.00130743		Ccalc.v3.00955	8.64365	6.46586e-181	Ccalc.v3.00594	-0.0957874	0.000539855		Ccalc.v3.07139	9.56386	1.85e-122	Ccalc.v3.13647	-0.175754	0.041487		Ccalc.v3.11684	8.11081	1.63769e-63	Ccalc.v3.13277	-7.80589	7.71094e-48		Ccalc.v3.13424	9.54476	1.61011e-143	Ccalc.v3.12236	-0.16838	0.0154142		Ccalc.v3.15880	8.25213	1.86159e-07	Ccalc.v3.14168	-0.152449	0.00186295		Ccalc.v3.04342	Ccalc.v3.03705	Ccalc.v3.05703	Ccalc.v3.02659		Ccalc.v3.02756	Ccalc.v3.22256	Ccalc.v3.10531
Ccalc.v3.05489	3.98557	2.58986e-21	Ccalc.v3.12917	-4.8715	4.1341e-14		Ccalc.v3.00956	8.52324	2.81872e-138	Ccalc.v3.14362	-0.0960719	0.00928832		Ccalc.v3.03108	9.51199	5.81e-94	Ccalc.v3.09965	-0.176039	0.0216629		Ccalc.v3.01994	7.95791	1.88536e-41	Ccalc.v3.05489	-7.64493	1.38711e-46		Ccalc.v3.07139	9.30433	9.31628e-161	Ccalc.v3.05259	-0.169524	0.0341468		Ccalc.v3.18518	8.20483	2.666e-31	Ccalc.v3.14027	-0.153089	0.0168192		Ccalc.v3.07980	Ccalc.v3.02923	Ccalc.v3.03936	Ccalc.v3.03993		Ccalc.v3.02395	Ccalc.v3.21359	Ccalc.v3.13579
Ccalc.v3.14328	3.96262	2.65885e-35	Ccalc.v3.08513	-4.83575	3.55493e-06		Ccalc.v3.04411	8.48303	6.59624e-78	Ccalc.v3.11352	-0.0968022	0.0160516		Ccalc.v3.14416	9.4154	7.26e-75	Ccalc.v3.00132	-0.177433	0.00502073		Ccalc.v3.11005	7.69451	3.4457e-42	Ccalc.v3.14774	-7.43611	7.66678e-49		Ccalc.v3.08832	9.19994	1.61065e-36	Ccalc.v3.10561	-0.171492	0.0221395		Ccalc.v3.18881	8.14476	6.03598e-07	Ccalc.v3.12762	-0.153575	0.00437588		Ccalc.v3.05541	Ccalc.v3.13920	Ccalc.v3.13585	Ccalc.v3.00304		Ccalc.v3.16878	Ccalc.v3.05509	Ccalc.v3.12408
Ccalc.v3.12982	3.95381	2.56261e-25	Ccalc.v3.09805	-4.82464	3.17064e-08		Ccalc.v3.04504	8.43769	0	Ccalc.v3.11990	-0.0968738	0.0041186		Ccalc.v3.17477	9.35175	9.77e-20	Ccalc.v3.05486	-0.178732	0.0085006		Ccalc.v3.05910	7.5913	4.55675e-47	Ccalc.v3.06059	-7.31669	2.87595e-43		Ccalc.v3.12933	9.14659	4.58303e-28	Ccalc.v3.02258	-0.174402	0.0478062		Ccalc.v3.09702	8.13073	3.3889e-11	Ccalc.v3.00346	-0.154075	0.00878354		Ccalc.v3.08374	Ccalc.v3.14339	Ccalc.v3.08919	Ccalc.v3.01243		Ccalc.v3.09363	Ccalc.v3.22004	Ccalc.v3.13053
Ccalc.v3.09923	3.94373	1.16118e-13	Ccalc.v3.09209	-4.61736	1.03921e-28		Ccalc.v3.06295	8.34883	1.12765e-77	Ccalc.v3.00199	-0.0973811	0.0036139		Ccalc.v3.14128	9.28985	8.27e-53	Ccalc.v3.09723	-0.17896	0.0133301		Ccalc.v3.04504	7.56785	9.12436e-168	Ccalc.v3.03414	-7.27882	3.87067e-111		Ccalc.v3.01670	9.13845	6.75382e-59	Ccalc.v3.05306	-0.174436	0.0183891		Ccalc.v3.20632	8.09169	6.46188e-07	Ccalc.v3.04676	-0.155905	0.0164311		Ccalc.v3.10406	Ccalc.v3.08338	Ccalc.v3.12373	Ccalc.v3.05598		Ccalc.v3.12733	Ccalc.v3.04797	Ccalc.v3.07527
Ccalc.v3.08830	3.9372	3.77561e-24	Ccalc.v3.12699	-4.60182	1.04359e-13		Ccalc.v3.19272	8.22583	1.93432e-28	Ccalc.v3.12331	-0.0981476	0.00071775		Ccalc.v3.16301	9.21612	2.4e-23	Ccalc.v3.11577	-0.178994	0.0109164		Ccalc.v3.03834	7.41613	2.5286e-75	Ccalc.v3.07133	-7.2408	5.66946e-46		Ccalc.v3.17336	8.98794	8.72082e-46	Ccalc.v3.04370	-0.175472	0.0223568		Ccalc.v3.04551	8.07941	1.45816e-68	Ccalc.v3.03139	-0.156568	0.00965522		Ccalc.v3.01975	Ccalc.v3.00839	Ccalc.v3.14489	Ccalc.v3.11370		Ccalc.v3.02779	Ccalc.v3.01422	Ccalc.v3.03390
Ccalc.v3.08274	3.90321	2.75344e-20	Ccalc.v3.05471	-4.59032	5.55968e-22		Ccalc.v3.11684	8.06731	9.28706e-65	Ccalc.v3.11359	-0.0986177	0.0441959		Ccalc.v3.14856	9.1477	1.31e-33	Ccalc.v3.07528	-0.179255	0.00594429		Ccalc.v3.05835	7.35989	3.21198e-72	Ccalc.v3.06092	-7.11399	1.21231e-25		Ccalc.v3.14856	8.85723	1.13278e-23	Ccalc.v3.09399	-0.176175	0.00916575		Ccalc.v3.19118	7.99694	1.57389e-05	Ccalc.v3.12182	-0.157343	0.00459355		Ccalc.v3.01242		Ccalc.v3.07823	Ccalc.v3.14471		Ccalc.v3.01220	Ccalc.v3.00718	Ccalc.v3.12388
Ccalc.v3.01649	3.89463	6.46639e-25	Ccalc.v3.13283	-4.58227	3.02845e-05		Ccalc.v3.05347	7.78638	5.40625e-80	Ccalc.v3.07363	-0.0999141	0.0341069		Ccalc.v3.19292	9.145	1.43e-20	Ccalc.v3.07753	-0.179955	0.039523		Ccalc.v3.05528	7.24078	2.31387e-129	Ccalc.v3.13840	-7.052	5.53224e-26		Ccalc.v3.01144	8.82849	1.44791e-10	Ccalc.v3.02336	-0.176738	0.0274808		Ccalc.v3.18503	7.93752	5.15181e-13	Ccalc.v3.09317	-0.157489	0.00248326		Ccalc.v3.08620		Ccalc.v3.03780	Ccalc.v3.14353		Ccalc.v3.04254	Ccalc.v3.02774	Ccalc.v3.13108
Ccalc.v3.12407	3.88996	1.28451e-35	Ccalc.v3.01788	-4.51083	4.253e-06		Ccalc.v3.03834	7.7684	9.12619e-84	Ccalc.v3.03702	-0.100914	0.0398206		Ccalc.v3.07265	9.12586	8.65e-90	Ccalc.v3.12277	-0.181322	0.0190287		Ccalc.v3.00955	7.04472	8.57673e-54	Ccalc.v3.06081	-6.98939	1.2451e-15		Ccalc.v3.05526	8.79946	1.50824e-42	Ccalc.v3.09746	-0.1789	0.0148502		Ccalc.v3.14214	7.91573	7.0573e-06	Ccalc.v3.05127	-0.157893	0.00808414		Ccalc.v3.07418		Ccalc.v3.01625	Ccalc.v3.04430		Ccalc.v3.03444	Ccalc.v3.04184	Ccalc.v3.12606
Ccalc.v3.10547	3.76145	2.89002e-19	Ccalc.v3.08251	-4.50048	1.14263e-21		Ccalc.v3.20083	7.71895	6.89412e-219	Ccalc.v3.01236	-0.101878	0.00456493		Ccalc.v3.11273	9.1154	2.14e-88	Ccalc.v3.09215	-0.181947	0.032632		Ccalc.v3.05834	7.04369	4.20962e-56	Ccalc.v3.13902	-6.98877	4.10518e-36		Ccalc.v3.03833	8.67823	4.3086e-134	Ccalc.v3.11371	-0.179195	0.00501026		Ccalc.v3.13194	7.842	3.85532e-16	Ccalc.v3.02136	-0.159344	0.00513538		Ccalc.v3.13312		Ccalc.v3.03261	Ccalc.v3.04077		Ccalc.v3.04578	Ccalc.v3.12767	Ccalc.v3.02918
Ccalc.v3.06087	3.67278	3.70914e-05	Ccalc.v3.17483	-4.49613	6.72073e-11		Ccalc.v3.10346	7.65527	1.36444e-91	Ccalc.v3.04628	-0.102344	0.0352413		Ccalc.v3.02948	9.08861	2.09e-164	Ccalc.v3.11309	-0.182651	0.0496875		Ccalc.v3.20083	7.03446	3.88748e-139	Ccalc.v3.06082	-6.92666	6.37288e-17		Ccalc.v3.07265	8.67785	9.62408e-86	Ccalc.v3.07743	-0.179283	0.0257099		Ccalc.v3.14855	7.82529	1.26127e-24	Ccalc.v3.07374	-0.161487	0.00848947		Ccalc.v3.10938		Ccalc.v3.13807	Ccalc.v3.03467		Ccalc.v3.00888	Ccalc.v3.18050	Ccalc.v3.05077
Ccalc.v3.05777	3.66345	1.04622e-07	Ccalc.v3.05474	-4.40159	1.10424e-20		Ccalc.v3.06428	7.64874	5.65847e-241	Ccalc.v3.03024	-0.103587	0.00273389		Ccalc.v3.06043	9.06194	1.47e-40	Ccalc.v3.11044	-0.184454	0.00213652		Ccalc.v3.06955	7.00977	4.39705e-94	Ccalc.v3.13837	-6.917	2.53283e-72		Ccalc.v3.18881	8.66997	3.26789e-16	Ccalc.v3.14167	-0.179445	0.0267224		Ccalc.v3.14863	7.81599	8.06164e-14	Ccalc.v3.09016	-0.162409	0.0161391		Ccalc.v3.03451		Ccalc.v3.08300	Ccalc.v3.00253		Ccalc.v3.07290	Ccalc.v3.14232	Ccalc.v3.13580
Ccalc.v3.13840	3.65464	0.00409302	Ccalc.v3.04138	-4.38903	8.1695e-13		Ccalc.v3.16093	7.46474	1.35283e-101	Ccalc.v3.01483	-0.104434	0.00800529		Ccalc.v3.00084	8.85556	3.23e-290	Ccalc.v3.01342	-0.184558	0.0210723		Ccalc.v3.00652	6.96215	2.77466e-51	Ccalc.v3.13193	-6.78775	1.67282e-32		Ccalc.v3.05431	8.64512	3.56204e-57	Ccalc.v3.04086	-0.179757	0.00731816		Ccalc.v3.18955	7.79836	1.01481e-05	Ccalc.v3.10875	-0.163492	0.0116084		Ccalc.v3.05266		Ccalc.v3.14624	Ccalc.v3.12280		Ccalc.v3.10246	Ccalc.v3.00631	Ccalc.v3.02099
Ccalc.v3.12434	3.60781	2.76887e-18	Ccalc.v3.09792	-4.3736	1.54787e-07		Ccalc.v3.04146	7.35704	6.16386e-233	Ccalc.v3.01513	-0.104481	0.0148236		Ccalc.v3.13739	8.74602	1.24e-50	Ccalc.v3.11371	-0.184567	0.00659501		Ccalc.v3.05347	6.87902	5.50789e-56	Ccalc.v3.02292	-6.78184	1.41219e-118		Ccalc.v3.10205	8.55822	3.91487e-152	Ccalc.v3.05390	-0.18062	0.0227043		Ccalc.v3.18531	7.76632	9.65631e-53	Ccalc.v3.02401	-0.163548	0.000696962		Ccalc.v3.08269		Ccalc.v3.14710	Ccalc.v3.07979		Ccalc.v3.04912	Ccalc.v3.06873	Ccalc.v3.02221
Ccalc.v3.23681	3.59903	0.00126403	Ccalc.v3.09800	-4.37126	3.59667e-05		Ccalc.v3.09701	7.25147	0	Ccalc.v3.04620	-0.106426	0.0119867		Ccalc.v3.17336	8.70773	2.53e-59	Ccalc.v3.12142	-0.184992	0.00580002		Ccalc.v3.11427	6.85498	2.63964e-96	Ccalc.v3.09497	-6.72425	6.16141e-20		Ccalc.v3.14904	8.52101	5.6535e-57	Ccalc.v3.10037	-0.181036	0.0247916		Ccalc.v3.17328	7.70194	2.21877e-07	Ccalc.v3.10693	-0.163699	0.000975225		Ccalc.v3.13060		Ccalc.v3.07583	Ccalc.v3.09698		Ccalc.v3.18560	Ccalc.v3.09749	Ccalc.v3.08461
Ccalc.v3.04381	3.59642	9.07017e-10	Ccalc.v3.08876	-4.36788	1.24005e-06		Ccalc.v3.06249	7.23638	2.7795e-66	Ccalc.v3.12749	-0.106619	0.0221015		Ccalc.v3.18531	8.66374	9.25e-50	Ccalc.v3.06807	-0.187161	0.0185251		Ccalc.v3.01995	6.77164	6.27695e-58	Ccalc.v3.14895	-6.71579	4.11969e-19		Ccalc.v3.02948	8.49057	2.2036e-113	Ccalc.v3.08166	-0.182899	0.0214515		Ccalc.v3.22448	7.63852	0.000130473	Ccalc.v3.09581	-0.163913	0.00690409		Ccalc.v3.09557		Ccalc.v3.03276	Ccalc.v3.05118		Ccalc.v3.06993	Ccalc.v3.05137	Ccalc.v3.11932
Ccalc.v3.02225	3.56787	2.29152e-13	Ccalc.v3.02285	-4.35288	4.20892e-24		Ccalc.v3.01995	7.17026	8.56332e-59	Ccalc.v3.09762	-0.107118	0.00135852		Ccalc.v3.13239	8.62816	3.13e-38	Ccalc.v3.11444	-0.187809	0.0120415		Ccalc.v3.21087	6.72074	3.39659e-83	Ccalc.v3.07136	-6.63229	5.317e-30		Ccalc.v3.19292	8.48092	7.58019e-13	Ccalc.v3.00065	-0.183088	0.00210932		Ccalc.v3.02673	7.59484	6.20815e-30	Ccalc.v3.02624	-0.16448	0.00269262		Ccalc.v3.12409		Ccalc.v3.09018	Ccalc.v3.01877		Ccalc.v3.02303	Ccalc.v3.02991	Ccalc.v3.05560
Ccalc.v3.07168	3.46623	1.61691e-09	Ccalc.v3.11396	-4.33659	1.73337e-19		Ccalc.v3.04500	7.15631	1.20142e-37	Ccalc.v3.06631	-0.108633	0.0121868		Ccalc.v3.09051	8.38977	2.78e-48	Ccalc.v3.12327	-0.188784	0.0347756		Ccalc.v3.00956	6.70735	3.575e-61	Ccalc.v3.14791	-6.62201	3.82451e-82		Ccalc.v3.04507	8.48072	1.35342e-126	Ccalc.v3.12252	-0.183129	0.0471247		Ccalc.v3.20856	7.56162	3.59854e-06	Ccalc.v3.03792	-0.164883	0.00390339		Ccalc.v3.05360		Ccalc.v3.03872	Ccalc.v3.14738		Ccalc.v3.04735	Ccalc.v3.00713	Ccalc.v3.03861
Ccalc.v3.06295	3.45355	3.45628e-11	Ccalc.v3.06966	-4.32065	3.77148e-21		Ccalc.v3.03767	7.0039	1.0246e-204	Ccalc.v3.09830	-0.108985	0.000119329		Ccalc.v3.04507	8.29862	2.1e-133	Ccalc.v3.00426	-0.189394	0.0188602		Ccalc.v3.01647	6.6943	2.35784e-21	Ccalc.v3.12433	-6.62166	3.12815e-47		Ccalc.v3.03242	8.47371	3.78529e-23	Ccalc.v3.08599	-0.183478	0.040116		Ccalc.v3.00653	7.53876	2.36575e-21	Ccalc.v3.13522	-0.164934	0.0110935		Ccalc.v3.11024		Ccalc.v3.05255	Ccalc.v3.09737		Ccalc.v3.17764	Ccalc.v3.04182	Ccalc.v3.08645
Ccalc.v3.14775	3.44482	4.92783e-21	Ccalc.v3.00902	-4.29512	1.81755e-11		Ccalc.v3.10347	6.99997	2.25502e-73	Ccalc.v3.03979	-0.110833	0.00426883		Ccalc.v3.13741	8.23898	4.35e-39	Ccalc.v3.07201	-0.189632	0.0464092		Ccalc.v3.10679	6.66498	4.03073e-122	Ccalc.v3.00049	-6.58578	4.33906e-103		Ccalc.v3.02671	8.4654	7.76084e-21	Ccalc.v3.12375	-0.184058	0.00674778		Ccalc.v3.20635	7.47431	2.49834e-22	Ccalc.v3.05733	-0.165942	0.000565691		Ccalc.v3.13316		Ccalc.v3.13954	Ccalc.v3.14475		Ccalc.v3.18345	Ccalc.v3.13433	Ccalc.v3.03816
Ccalc.v3.12437	3.43279	4.48533e-15	Ccalc.v3.00798	-4.29261	4.79249e-05		Ccalc.v3.11023	6.94269	8.22518e-95	Ccalc.v3.12555	-0.111531	0.0024569		Ccalc.v3.09428	8.20594	2.01e-38	Ccalc.v3.13616	-0.190072	0.00722304		Ccalc.v3.04143	6.6225	1.54454e-131	Ccalc.v3.03107	-6.47516	5.04937e-66		Ccalc.v3.14416	8.46001	4.07436e-20	Ccalc.v3.01979	-0.18456	0.00814562		Ccalc.v3.20668	7.44658	3.03765e-12	Ccalc.v3.13518	-0.166121	0.00565925		Ccalc.v3.11554		Ccalc.v3.12072	Ccalc.v3.02129		Ccalc.v3.15619	Ccalc.v3.11827	Ccalc.v3.12509
Ccalc.v3.11023	3.41873	9.36086e-14	Ccalc.v3.10900	-4.27826	8.63892e-07		Ccalc.v3.09702	6.83834	4.81225e-31	Ccalc.v3.04299	-0.11189	0.00612172		Ccalc.v3.14415	8.08475	4.08e-42	Ccalc.v3.08203	-0.190868	0.00032504		Ccalc.v3.04551	6.50561	2.53843e-71	Ccalc.v3.05351	-6.38988	3.27923e-35		Ccalc.v3.20668	8.4395	1.28953e-35	Ccalc.v3.04649	-0.185513	0.0062882		Ccalc.v3.20669	7.43427	5.4902e-12	Ccalc.v3.02132	-0.166441	0.00542708		Ccalc.v3.07275		Ccalc.v3.09935	Ccalc.v3.08346		Ccalc.v3.12034	Ccalc.v3.02371	Ccalc.v3.09183
Ccalc.v3.16094	3.40001	4.51487e-10	Ccalc.v3.05340	-4.23635	4.47355e-12		Ccalc.v3.20632	6.7924	3.78755e-22	Ccalc.v3.04401	-0.112698	0.0474773		Ccalc.v3.05501	8.08293	1.16e-209	Ccalc.v3.10479	-0.191273	0.0255531		Ccalc.v3.06427	6.47371	7.55192e-40	Ccalc.v3.14783	-6.37679	1.84531e-66		Ccalc.v3.14127	8.4377	1.01284e-40	Ccalc.v3.08451	-0.185585	0.00345718		Ccalc.v3.16420	7.39041	6.14632e-13	Ccalc.v3.07822	-0.166478	0.0106997		Ccalc.v3.12648		Ccalc.v3.00533	Ccalc.v3.03597		Ccalc.v3.02495	Ccalc.v3.16266	Ccalc.v3.13820
Ccalc.v3.10203	3.29875	5.5707e-21	Ccalc.v3.01710	-4.22777	5.43414e-05		Ccalc.v3.01000	6.78796	0	Ccalc.v3.08728	-0.112791	0.0440561		Ccalc.v3.17474	8.04557	8.44e-07	Ccalc.v3.07700	-0.191299	0.0113587		Ccalc.v3.04985	6.46651	2.82317e-32	Ccalc.v3.13937	-6.30671	4.38042e-26		Ccalc.v3.17474	8.40939	0.000284435	Ccalc.v3.13072	-0.185612	0.0231112		Ccalc.v3.13898	7.36229	6.84464e-29	Ccalc.v3.01264	-0.167155	0.00563271		Ccalc.v3.09007		Ccalc.v3.01197	Ccalc.v3.09397		Ccalc.v3.11605	Ccalc.v3.12765	Ccalc.v3.05566
Ccalc.v3.02138	3.27452	2.38285e-11	Ccalc.v3.11794	-4.21146	5.05977e-08		Ccalc.v3.21087	6.76385	6.0997e-128	Ccalc.v3.12193	-0.113348	0.000243518		Ccalc.v3.13222	7.98652	2.03e-98	Ccalc.v3.05465	-0.191373	0.00780411		Ccalc.v3.03957	6.25936	2.4558e-99	Ccalc.v3.05911	-6.26481	4.28546e-09		Ccalc.v3.00084	8.37086	2.6651e-106	Ccalc.v3.14352	-0.186701	0.0220322		Ccalc.v3.10205	7.28443	9.31122e-62	Ccalc.v3.13148	-0.168326	0.00096198		Ccalc.v3.12328		Ccalc.v3.02076	Ccalc.v3.09010		Ccalc.v3.06250	Ccalc.v3.04120	Ccalc.v3.03499
Ccalc.v3.07222	3.24592	1.49679e-36	Ccalc.v3.13824	-4.20694	2.19921e-06		Ccalc.v3.10179	6.75008	1.69483e-237	Ccalc.v3.03762	-0.113438	0.00754078		Ccalc.v3.12201	7.97347	1.82e-166	Ccalc.v3.10020	-0.191513	0.00639808		Ccalc.v3.03329	6.25535	6.82429e-104	Ccalc.v3.13877	-6.22108	1.64873e-87		Ccalc.v3.04858	8.33898	8.41541e-41	Ccalc.v3.14065	-0.186804	0.00817173		Ccalc.v3.14866	7.27858	3.13373e-25	Ccalc.v3.01506	-0.168446	0.00446005		Ccalc.v3.08654		Ccalc.v3.03646	Ccalc.v3.07602		Ccalc.v3.05203	Ccalc.v3.00632	Ccalc.v3.08734
Ccalc.v3.11088	3.21539	3.04901e-15	Ccalc.v3.08488	-4.19415	4.31099e-18		Ccalc.v3.06413	6.73325	1.91004e-114	Ccalc.v3.05276	-0.113524	0.0140321		Ccalc.v3.05489	7.95877	1.84e-25	Ccalc.v3.00284	-0.19208	0.00766487		Ccalc.v3.01386	6.24417	1.12373e-93	Ccalc.v3.07131	-6.16119	1.60919e-23		Ccalc.v3.05489	8.22318	1.50618e-13	Ccalc.v3.07818	-0.187382	0.000137978		Ccalc.v3.19292	7.25888	1.65506e-13	Ccalc.v3.11326	-0.16865	0.00406938		Ccalc.v3.14288		Ccalc.v3.09612	Ccalc.v3.05368		Ccalc.v3.03796	Ccalc.v3.13435	Ccalc.v3.01965
Ccalc.v3.12438	3.19198	1.40187e-09	Ccalc.v3.08314	-4.18828	0.00735767		Ccalc.v3.05329	6.66352	1.11463e-120	Ccalc.v3.01510	-0.115486	0.0342018		Ccalc.v3.17480	7.88122	2.34e-06	Ccalc.v3.02867	-0.194197	0.0188459		Ccalc.v3.08414	6.23675	8.92769e-107	Ccalc.v3.14313	-6.13659	1.34193e-72		Ccalc.v3.07775	8.20512	9.34729e-94	Ccalc.v3.05244	-0.187461	0.0396814		Ccalc.v3.14520	7.1949	1.36456e-10	Ccalc.v3.02405	-0.170128	0.000327125		Ccalc.v3.01273		Ccalc.v3.03901	Ccalc.v3.12425		Ccalc.v3.18553	Ccalc.v3.14241	Ccalc.v3.03296
Ccalc.v3.09123	3.18649	6.08068e-12	Ccalc.v3.17476	-4.14031	8.7439e-07		Ccalc.v3.18428	6.61789	4.39865e-228	Ccalc.v3.00327	-0.115942	0.0142208		Ccalc.v3.03833	7.8286	6.71e-138	Ccalc.v3.02649	-0.194592	0.00979926		Ccalc.v3.14214	6.18123	9.53603e-18	Ccalc.v3.10007	-6.07517	2.27951e-121		Ccalc.v3.01649	8.12784	4.73281e-68	Ccalc.v3.10996	-0.188493	0.017591		Ccalc.v3.10346	7.15527	1.20033e-20	Ccalc.v3.03405	-0.170137	0.00450544		Ccalc.v3.12302		Ccalc.v3.10899	Ccalc.v3.03896		Ccalc.v3.07957	Ccalc.v3.01031	Ccalc.v3.13470
Ccalc.v3.11570	3.1819	5.47574e-13	Ccalc.v3.06697	-4.14003	1.56907e-07		Ccalc.v3.00652	6.61002	5.19654e-91	Ccalc.v3.14735	-0.115943	0.0466212		Ccalc.v3.12202	7.80446	1.69e-21	Ccalc.v3.02486	-0.195323	0.00147527		Ccalc.v3.11606	6.1796	3.15321e-53	Ccalc.v3.13839	-6.06946	4.73162e-24		Ccalc.v3.01702	8.12617	5.8252e-43	Ccalc.v3.01634	-0.189366	0.0405857		Ccalc.v3.12806	7.15426	6.26027e-83	Ccalc.v3.05360	-0.170681	0.011754		Ccalc.v3.07951		Ccalc.v3.02688	Ccalc.v3.04058		Ccalc.v3.05613	Ccalc.v3.05423	Ccalc.v3.11657
Ccalc.v3.18580	3.10378	4.80897e-05	Ccalc.v3.05473	-4.11152	2.45558e-39		Ccalc.v3.06955	6.58991	6.41437e-90	Ccalc.v3.08427	-0.116406	0.00509327		Ccalc.v3.04138	7.80111	1.08e-32	Ccalc.v3.03538	-0.195454	0.0355144		Ccalc.v3.18428	6.06804	8.43133e-127	Ccalc.v3.07291	-5.99647	1.5487e-42		Ccalc.v3.09428	8.10796	4.23747e-43	Ccalc.v3.13114	-0.190763	0.00979271		Ccalc.v3.14415	7.12718	2.32474e-24	Ccalc.v3.03975	-0.171315	0.00123214		Ccalc.v3.02780		Ccalc.v3.07091	Ccalc.v3.01347		Ccalc.v3.02845	Ccalc.v3.04477	Ccalc.v3.10838
Ccalc.v3.09352	3.07945	2.73974e-39	Ccalc.v3.09440	-4.09455	2.81967e-05		Ccalc.v3.14214	6.57898	2.11178e-20	Ccalc.v3.12013	-0.116519	0.0118006		Ccalc.v3.14127	7.78894	8.01e-47	Ccalc.v3.01155	-0.195896	0.00348202		Ccalc.v3.10179	6.04413	4.37082e-128	Ccalc.v3.04837	-5.98992	3.89292e-57		Ccalc.v3.02256	8.1072	2.2769e-56	Ccalc.v3.13592	-0.192608	0.00447837		Ccalc.v3.05692	7.05644	1.50284e-77	Ccalc.v3.11093	-0.17238	0.0173463		Ccalc.v3.12445		Ccalc.v3.11575	Ccalc.v3.07359		Ccalc.v3.12439	Ccalc.v3.09429	Ccalc.v3.14677
Ccalc.v3.13195	3.07513	1.0224e-06	Ccalc.v3.02073	-4.075	2.1221e-05		Ccalc.v3.02754	6.50809	4.37519e-257	Ccalc.v3.05228	-0.116548	0.0261663		Ccalc.v3.20635	7.73816	1.56e-20	Ccalc.v3.13613	-0.196294	0.0460068		Ccalc.v3.20632	6.01986	3.25674e-17	Ccalc.v3.03108	-5.92451	1.22389e-88		Ccalc.v3.05501	8.09815	2.07267e-129	Ccalc.v3.04838	-0.19318	9.1185e-05		Ccalc.v3.14416	7.05156	3.05525e-12	Ccalc.v3.08298	-0.172667	0.00605892		Ccalc.v3.11330		Ccalc.v3.11234	Ccalc.v3.07249		Ccalc.v3.11940	Ccalc.v3.08712	Ccalc.v3.09858
Ccalc.v3.01144	3.06447	7.40397e-05	Ccalc.v3.08798	-4.05988	6.12512e-09		Ccalc.v3.01386	6.45562	5.18965e-197	Ccalc.v3.13915	-0.116891	6.63465e-05		Ccalc.v3.01914	7.72399	1.6e-68	Ccalc.v3.08109	-0.196668	0.0102051		Ccalc.v3.06249	5.94086	5.12781e-41	Ccalc.v3.13901	-5.8785	3.28078e-18		Ccalc.v3.11609	8.02951	2.50544e-176	Ccalc.v3.05231	-0.193932	0.0325609		Ccalc.v3.00245	7.0476	1.24117e-25	Ccalc.v3.07355	-0.173196	0.0132231		Ccalc.v3.02057		Ccalc.v3.06061	Ccalc.v3.02390		Ccalc.v3.16658	Ccalc.v3.21128	Ccalc.v3.13123
Ccalc.v3.06088	3.05009	0.0127343	Ccalc.v3.02367	-4.05839	3.35573e-05		Ccalc.v3.01675	6.44185	1.24376e-159	Ccalc.v3.12012	-0.117368	0.00612643		Ccalc.v3.08291	7.72344	4.77e-87	Ccalc.v3.02142	-0.198251	0.0442393		Ccalc.v3.00650	5.92379	3.9747e-41	Ccalc.v3.06084	-5.87704	1.62534e-23		Ccalc.v3.13741	8.00856	7.67433e-31	Ccalc.v3.05792	-0.193952	0.0463425		Ccalc.v3.11461	6.95744	4.44534e-22	Ccalc.v3.08762	-0.173539	0.00763191		Ccalc.v3.10518		Ccalc.v3.13795	Ccalc.v3.06869		Ccalc.v3.16417	Ccalc.v3.10464	Ccalc.v3.01198
Ccalc.v3.14069	3.04957	3.80214e-11	Ccalc.v3.01789	-4.05299	0.00116948		Ccalc.v3.14873	6.33014	1.97676e-91	Ccalc.v3.13978	-0.118959	0.0380892		Ccalc.v3.00245	7.67486	5.06e-30	Ccalc.v3.08682	-0.199573	0.0404779		Ccalc.v3.07292	5.89262	6.16081e-74	Ccalc.v3.06083	-5.76046	2.595e-13		Ccalc.v3.20635	7.99693	4.66637e-23	Ccalc.v3.05695	-0.194262	0.0266797		Ccalc.v3.12333	6.88841	2.7434e-27	Ccalc.v3.06821	-0.173689	0.000430363		Ccalc.v3.01492		Ccalc.v3.03874	Ccalc.v3.09241		Ccalc.v3.01055	Ccalc.v3.11824	Ccalc.v3.07178
Ccalc.v3.14043	3.02792	4.24346e-17	Ccalc.v3.04799	-4.05173	0.00271874		Ccalc.v3.05717	6.32123	2.07771e-93	Ccalc.v3.06782	-0.119185	0.00708975		Ccalc.v3.03242	7.65871	3.13e-67	Ccalc.v3.00041	-0.200563	0.0144903		Ccalc.v3.04931	5.86728	4.43701e-39	Ccalc.v3.03833	-5.75755	6.64834e-47		Ccalc.v3.14415	7.98895	2.40381e-38	Ccalc.v3.14269	-0.194332	0.000400866		Ccalc.v3.04138	6.88206	9.95635e-21	Ccalc.v3.11920	-0.173883	0.0151662		Ccalc.v3.08078		Ccalc.v3.05110	Ccalc.v3.08835		Ccalc.v3.07860	Ccalc.v3.07624	Ccalc.v3.11949
Ccalc.v3.13940	3.02099	5.02029e-08	Ccalc.v3.05510	-4.04968	8.22614e-16		Ccalc.v3.06999	6.29466	2.21871e-145	Ccalc.v3.03964	-0.119459	0.00165836		Ccalc.v3.13191	7.63198	9.07e-16	Ccalc.v3.11890	-0.200778	0.0482815		Ccalc.v3.06428	5.84951	4.16738e-100	Ccalc.v3.01655	-5.71603	2.22461e-52		Ccalc.v3.07289	7.97735	2.72336e-253	Ccalc.v3.00278	-0.195062	0.0301391		Ccalc.v3.03734	6.83556	7.58292e-165	Ccalc.v3.09267	-0.174755	0.00164744		Ccalc.v3.11641		Ccalc.v3.08652	Ccalc.v3.14759		Ccalc.v3.12711	Ccalc.v3.01855	Ccalc.v3.09582
Ccalc.v3.01748	3.01219	4.83442e-15	Ccalc.v3.08982	-4.0156	0.000194901		Ccalc.v3.17672	6.27579	3.97057e-25	Ccalc.v3.02515	-0.119706	0.0137939		Ccalc.v3.09434	7.53754	8.23e-24	Ccalc.v3.13068	-0.201242	0.0331755		Ccalc.v3.04146	5.78854	4.81994e-116	Ccalc.v3.14775	-5.71099	1.78561e-71		Ccalc.v3.09051	7.94197	6.83732e-44	Ccalc.v3.12759	-0.195784	0.0217496		Ccalc.v3.09428	6.81356	1.56786e-22	Ccalc.v3.13497	-0.175248	0.00284093		Ccalc.v3.11532		Ccalc.v3.13076	Ccalc.v3.08209		Ccalc.v3.08149	Ccalc.v3.18545	Ccalc.v3.04003
Ccalc.v3.06269	3.00358	3.02087e-06	Ccalc.v3.09213	-4.00997	2.13445e-06		Ccalc.v3.01846	6.24141	1.55089e-91	Ccalc.v3.13668	-0.119945	0.00680372		Ccalc.v3.01670	7.46361	6.5e-31	Ccalc.v3.00341	-0.201535	0.0218522		Ccalc.v3.08310	5.76334	2.01916e-70	Ccalc.v3.01670	-5.70036	2.79715e-26		Ccalc.v3.13222	7.87887	2.69934e-119	Ccalc.v3.13995	-0.196362	0.0259777		Ccalc.v3.14414	6.77178	2.51701e-116	Ccalc.v3.10494	-0.175719	0.000914103		Ccalc.v3.06009		Ccalc.v3.11139	Ccalc.v3.08217		Ccalc.v3.11096	Ccalc.v3.10249	Ccalc.v3.08485
Ccalc.v3.06294	2.98903	1.47102e-06	Ccalc.v3.14787	-3.99059	1.11612e-10		Ccalc.v3.07292	6.22611	7.51203e-91	Ccalc.v3.12233	-0.121531	0.0205703		Ccalc.v3.07289	7.44641	2.09e-197	Ccalc.v3.13646	-0.201757	0.00273956		Ccalc.v3.06999	5.70186	4.79593e-94	Ccalc.v3.04984	-5.69081	2.17454e-39		Ccalc.v3.03414	7.81103	8.63766e-71	Ccalc.v3.02914	-0.196569	0.00538638		Ccalc.v3.11684	6.68006	1.4107e-11	Ccalc.v3.12555	-0.176001	0.00117809		Ccalc.v3.01617		Ccalc.v3.14435	Ccalc.v3.00279		Ccalc.v3.08330	Ccalc.v3.13044	Ccalc.v3.02601
Ccalc.v3.02541	2.98584	5.86931e-08	Ccalc.v3.15919	-3.98281	9.28523e-21		Ccalc.v3.13998	6.22266	0	Ccalc.v3.11320	-0.121562	0.0241755		Ccalc.v3.20901	7.37085	3.16e-24	Ccalc.v3.13786	-0.201946	0.00159218		Ccalc.v3.07683	5.67745	4.4642e-276	Ccalc.v3.00867	-5.68273	2.59963e-52		Ccalc.v3.11273	7.78868	1.20208e-91	Ccalc.v3.04716	-0.197706	0.0437464		Ccalc.v3.14865	6.62537	1.60407e-28	Ccalc.v3.06817	-0.176147	0.0171869		Ccalc.v3.09242		Ccalc.v3.03912	Ccalc.v3.05961		Ccalc.v3.12239	Ccalc.v3.00630	Ccalc.v3.02658
Ccalc.v3.12958	2.97592	1.35043e-07	Ccalc.v3.00456	-3.97041	4.58501e-06		Ccalc.v3.07683	6.17661	0	Ccalc.v3.02203	-0.121743	0.0031727		Ccalc.v3.19293	7.35029	1.73e-11	Ccalc.v3.10024	-0.202184	0.0164904		Ccalc.v3.00987	5.61726	4.43523e-46	Ccalc.v3.06046	-5.63835	4.3736e-64		Ccalc.v3.13193	7.74719	3.85582e-15	Ccalc.v3.08555	-0.197716	0.0226494		Ccalc.v3.14125	6.61862	1.23162e-34	Ccalc.v3.13499	-0.176337	0.00160695		Ccalc.v3.03427		Ccalc.v3.12188	Ccalc.v3.07785		Ccalc.v3.06400	Ccalc.v3.04212	Ccalc.v3.07346
Ccalc.v3.08254	2.94826	0.000144914	Ccalc.v3.01435	-3.95436	2.00562e-11		Ccalc.v3.05528	6.15188	6.20675e-72	Ccalc.v3.10562	-0.121922	0.0114247		Ccalc.v3.17476	7.28885	4.17e-09	Ccalc.v3.01484	-0.204436	0.0450172		Ccalc.v3.04500	5.59887	1.59183e-25	Ccalc.v3.12434	-5.58936	2.25504e-87		Ccalc.v3.14620	7.70071	1.58008e-35	Ccalc.v3.11344	-0.197791	0.0123887		Ccalc.v3.17337	6.58258	2.0349e-06	Ccalc.v3.14053	-0.176814	0.0139188		Ccalc.v3.01281		Ccalc.v3.01731	Ccalc.v3.05963		Ccalc.v3.16419	Ccalc.v3.02855	Ccalc.v3.13625
Ccalc.v3.18957	2.92222	8.15159e-09	Ccalc.v3.17478	-3.94218	1.35227e-13		Ccalc.v3.03329	6.15008	1.58974e-66	Ccalc.v3.06708	-0.122264	0.010581		Ccalc.v3.07773	7.28679	4.26e-30	Ccalc.v3.11495	-0.204966	0.0394829		Ccalc.v3.02748	5.4668	4.11523e-74	Ccalc.v3.07132	-5.579	1.21362e-28		Ccalc.v3.03108	7.7001	1.31241e-33	Ccalc.v3.10541	-0.197835	0.000678803		Ccalc.v3.06955	6.57391	7.27992e-29	Ccalc.v3.04626	-0.178255	0.000163016		Ccalc.v3.08914		Ccalc.v3.08145	Ccalc.v3.05962		Ccalc.v3.07417	Ccalc.v3.03459	Ccalc.v3.14300
Ccalc.v3.05526	2.90258	1.11156e-06	Ccalc.v3.09285	-3.94166	1.88491e-18		Ccalc.v3.06427	6.14451	1.7012e-34	Ccalc.v3.02945	-0.122491	0.0216826		Ccalc.v3.04933	7.25924	9.49e-27	Ccalc.v3.12672	-0.205233	0.00093618		Ccalc.v3.01675	5.45045	6.33937e-80	Ccalc.v3.04835	-5.57419	3.17424e-29		Ccalc.v3.18518	7.69088	1.0241e-23	Ccalc.v3.09924	-0.198007	0.0445518		Ccalc.v3.05347	6.53631	1.14414e-14	Ccalc.v3.01047	-0.178499	0.00145437		Ccalc.v3.04939		Ccalc.v3.05519	Ccalc.v3.10928		Ccalc.v3.18552	Ccalc.v3.18429	Ccalc.v3.06684
Ccalc.v3.04759	2.89309	5.79072e-15	Ccalc.v3.05884	-3.93734	5.22446e-12		Ccalc.v3.07856	6.13785	5.47583e-254	Ccalc.v3.01014	-0.123472	0.0123287		Ccalc.v3.00864	7.20479	1.71e-30	Ccalc.v3.07075	-0.206327	0.0110736		Ccalc.v3.06413	5.44515	2.66122e-52	Ccalc.v3.01658	-5.49691	5.02867e-42		Ccalc.v3.14863	7.68704	3.42739e-29	Ccalc.v3.07680	-0.19946	0.013118		Ccalc.v3.12949	6.53433	1.03519e-05	Ccalc.v3.11185	-0.178801	0.00487285		Ccalc.v3.11432		Ccalc.v3.09569	Ccalc.v3.00876		Ccalc.v3.01246	Ccalc.v3.06595	Ccalc.v3.07456
Ccalc.v3.13808	2.88527	7.1991e-20	Ccalc.v3.02568	-3.93275	1.75059e-08		Ccalc.v3.12427	6.09679	1.89703e-85	Ccalc.v3.11097	-0.123555	0.0188121		Ccalc.v3.14129	7.15103	2.21e-26	Ccalc.v3.04589	-0.208688	0.00987641		Ccalc.v3.09926	5.4244	2.62979e-74	Ccalc.v3.10934	-5.45221	5.87388e-22		Ccalc.v3.13191	7.63688	7.23914e-10	Ccalc.v3.06591	-0.19996	0.0100064		Ccalc.v3.01144	6.50164	2.37673e-15	Ccalc.v3.03862	-0.179048	0.015939		Ccalc.v3.08472		Ccalc.v3.13080			Ccalc.v3.13655	Ccalc.v3.09113	Ccalc.v3.09859
Ccalc.v3.14130	2.87446	0.00140446	Ccalc.v3.13500	-3.91046	1.84612e-05		Ccalc.v3.14046	6.08883	3.53452e-138	Ccalc.v3.03621	-0.124064	0.00127682		Ccalc.v3.02230	7.11743	3.3e-115	Ccalc.v3.02298	-0.209603	0.00316738		Ccalc.v3.07856	5.41164	9.1658e-141	Ccalc.v3.06958	-5.44844	5.07807e-49		Ccalc.v3.14777	7.62314	1.64701e-45	Ccalc.v3.06757	-0.200132	0.0134422		Ccalc.v3.10679	6.4957	5.90363e-53	Ccalc.v3.11371	-0.180174	0.00768935		Ccalc.v3.09214		Ccalc.v3.05095			Ccalc.v3.12288	Ccalc.v3.01857	Ccalc.v3.07757
Ccalc.v3.03133	2.87393	9.41282e-09	Ccalc.v3.06051	-3.87255	3.51314e-10		Ccalc.v3.06340	6.07825	9.32281e-101	Ccalc.v3.02952	-0.124389	0.000799162		Ccalc.v3.20668	7.10006	2.28e-20	Ccalc.v3.12084	-0.210181	0.00700083		Ccalc.v3.14046	5.40941	3.62769e-84	Ccalc.v3.04382	-5.43203	8.81632e-33		Ccalc.v3.12982	7.56891	2.73602e-26	Ccalc.v3.06003	-0.200469	0.0423249		Ccalc.v3.12948	6.39255	1.54474e-07	Ccalc.v3.14065	-0.180848	0.00065778		Ccalc.v3.05651		Ccalc.v3.04493			Ccalc.v3.10850	Ccalc.v3.04189	Ccalc.v3.04256
Ccalc.v3.08252	2.86543	1.16754e-08	Ccalc.v3.14460	-3.87112	5.35061e-06		Ccalc.v3.02842	6.07265	0	Ccalc.v3.10955	-0.124519	0.00535273		Ccalc.v3.09975	7.06619	3.61e-144	Ccalc.v3.10087	-0.211713	0.0187651		Ccalc.v3.11649	5.38882	1.57988e-119	Ccalc.v3.14286	-5.43198	3.69096e-59		Ccalc.v3.09434	7.53638	6.46199e-37	Ccalc.v3.14690	-0.200495	0.0430507		Ccalc.v3.11297	6.39079	1.84611e-15	Ccalc.v3.08585	-0.181718	0.0039047		Ccalc.v3.01622		Ccalc.v3.03765			Ccalc.v3.08405	Ccalc.v3.23090	Ccalc.v3.05030
Ccalc.v3.06059	2.83103	0.00503669	Ccalc.v3.03750	-3.86468	1.45434e-11		Ccalc.v3.11088	6.06736	6.66823e-70	Ccalc.v3.03614	-0.124793	0.020602		Ccalc.v3.04277	7.03157	1.92e-106	Ccalc.v3.14755	-0.211887	0.0404939		Ccalc.v3.02842	5.37901	5.2635e-166	Ccalc.v3.02761	-5.39678	5.72524e-58		Ccalc.v3.13739	7.53181	8.31356e-28	Ccalc.v3.11143	-0.201073	0.0412277		Ccalc.v3.03242	6.34444	3.05355e-21	Ccalc.v3.14703	-0.181769	0.00180642		Ccalc.v3.01331		Ccalc.v3.00961			Ccalc.v3.14432	Ccalc.v3.13750	Ccalc.v3.11635
Ccalc.v3.08888	2.82197	5.25367e-11	Ccalc.v3.05472	-3.84377	4.06623e-20		Ccalc.v3.01673	6.01478	8.21661e-268	Ccalc.v3.07114	-0.12597	0.00265949		Ccalc.v3.03422	7.01816	6.83e-288	Ccalc.v3.04730	-0.212437	0.0489802		Ccalc.v3.08065	5.35481	6.1328e-111	Ccalc.v3.02735	-5.39619	1.09005e-34		Ccalc.v3.06926	7.50246	7.7762e-24	Ccalc.v3.11616	-0.201709	0.0297567		Ccalc.v3.10347	6.328	1.71344e-14	Ccalc.v3.00737	-0.182224	0.0110624		Ccalc.v3.13104		Ccalc.v3.04458			Ccalc.v3.10602	Ccalc.v3.02581	Ccalc.v3.05481
Ccalc.v3.14774	2.81272	0.00318353	Ccalc.v3.11911	-3.8389	1.43133e-19		Ccalc.v3.16416	5.99921	1.72222e-26	Ccalc.v3.05621	-0.127249	0.00359201		Ccalc.v3.14777	7.00849	3.59e-46	Ccalc.v3.09560	-0.213423	0.0329297		Ccalc.v3.17672	5.33634	2.55152e-15	Ccalc.v3.04502	-5.38769	3.1199e-35		Ccalc.v3.17328	7.4708	1.61253e-13	Ccalc.v3.03450	-0.201713	0.000883571		Ccalc.v3.08833	6.28789	1.71237e-29	Ccalc.v3.14135	-0.182753	0.000698672		Ccalc.v3.07156		Ccalc.v3.06621			Ccalc.v3.01895	Ccalc.v3.21977	Ccalc.v3.10988
Ccalc.v3.03754	2.80695	6.06884e-23	Ccalc.v3.00458	-3.8236	4.64548e-10		Ccalc.v3.09926	5.85829	2.99154e-85	Ccalc.v3.09280	-0.127705	0.0167375		Ccalc.v3.14414	6.97795	3.96e-71	Ccalc.v3.08766	-0.213801	0.0012929		Ccalc.v3.02526	5.30881	3.17758e-24	Ccalc.v3.07222	-5.36687	1.19691e-58		Ccalc.v3.00210	7.41316	8.66473e-46	Ccalc.v3.11342	-0.202111	0.0159578		Ccalc.v3.13741	6.25956	1.56225e-40	Ccalc.v3.05027	-0.182806	0.00286922		Ccalc.v3.09577		Ccalc.v3.12185			Ccalc.v3.05889	Ccalc.v3.16891	Ccalc.v3.03514
Ccalc.v3.18237	2.78172	2.187e-05	Ccalc.v3.15918	-3.81378	1.63986e-20		Ccalc.v3.11427	5.85801	2.47363e-63	Ccalc.v3.11167	-0.127993	0.00770698		Ccalc.v3.04843	6.94189	1.75e-128	Ccalc.v3.07692	-0.214161	0.00163013		Ccalc.v3.14811	5.26325	8.22536e-155	Ccalc.v3.14069	-5.36086	1.8217e-64		Ccalc.v3.12949	7.34116	0.0028063	Ccalc.v3.10232	-0.202712	0.0407667		Ccalc.v3.14129	6.25393	6.12231e-11	Ccalc.v3.10796	-0.183302	6.05934e-06		Ccalc.v3.12289		Ccalc.v3.04792			Ccalc.v3.10041	Ccalc.v3.05054	Ccalc.v3.09004
Ccalc.v3.01952	2.78084	3.87179e-21	Ccalc.v3.05036	-3.806	1.68645e-07		Ccalc.v3.06433	5.77419	1.10631e-149	Ccalc.v3.12543	-0.128679	0.00700666		Ccalc.v3.17328	6.94096	7.53e-16	Ccalc.v3.09255	-0.214876	0.00667419		Ccalc.v3.10346	5.24782	1.98905e-22	Ccalc.v3.03132	-5.3156	8.29695e-30		Ccalc.v3.04833	7.3224	2.20732e-141	Ccalc.v3.11367	-0.203752	0.0162694		Ccalc.v3.07265	6.24201	2.20989e-19	Ccalc.v3.00306	-0.185407	0.00562508		Ccalc.v3.08640		Ccalc.v3.07940			Ccalc.v3.14582	Ccalc.v3.07704	Ccalc.v3.09815
Ccalc.v3.16093	2.77536	2.4412e-09	Ccalc.v3.14322	-3.79812	1.18454e-07		Ccalc.v3.12592	5.74583	8.16556e-52	Ccalc.v3.01131	-0.129034	0.026641		Ccalc.v3.12949	6.90975	0.00027097	Ccalc.v3.02094	-0.214902	0.00086584		Ccalc.v3.07536	5.21117	1.90679e-18	Ccalc.v3.02758	-5.27171	2.37861e-37		Ccalc.v3.14130	7.30949	2.12695e-14	Ccalc.v3.05818	-0.204017	0.00694771		Ccalc.v3.11005	6.21834	3.08242e-07	Ccalc.v3.11672	-0.185414	0.010416		Ccalc.v3.12397		Ccalc.v3.03969			Ccalc.v3.04899	Ccalc.v3.01370	Ccalc.v3.07036
Ccalc.v3.12960	2.77139	0.00066917	Ccalc.v3.09866	-3.79518	3.73112e-07		Ccalc.v3.00650	5.7454	9.66763e-43	Ccalc.v3.07410	-0.129572	0.030436		Ccalc.v3.00710	6.90855	1.18e-10	Ccalc.v3.12665	-0.217115	0.0178744		Ccalc.v3.04945	5.20715	3.05824e-70	Ccalc.v3.06089	-5.24381	9.62421e-22		Ccalc.v3.19293	7.23418	1.38089e-08	Ccalc.v3.09984	-0.204382	0.0171629		Ccalc.v3.04752	6.21759	1.09527e-10	Ccalc.v3.05697	-0.185898	0.0103031		Ccalc.v3.02902		Ccalc.v3.04064			Ccalc.v3.04895	Ccalc.v3.04762	Ccalc.v3.03196
Ccalc.v3.14421	2.75191	6.63071e-07	Ccalc.v3.02986	-3.75514	0.000306483		Ccalc.v3.14866	5.73985	2.56137e-51	Ccalc.v3.07225	-0.129985	0.00381749		Ccalc.v3.09688	6.90847	9.19e-37	Ccalc.v3.04349	-0.217478	0.0112581		Ccalc.v3.10882	5.18272	1.7593e-113	Ccalc.v3.09923	-5.24156	2.70392e-21		Ccalc.v3.14867	7.18651	7.8796e-13	Ccalc.v3.03732	-0.20446	0.00274455		Ccalc.v3.04504	6.20343	1.496e-57	Ccalc.v3.11665	-0.186039	0.000423746		Ccalc.v3.04028		Ccalc.v3.05571			Ccalc.v3.07679	Ccalc.v3.01650	Ccalc.v3.08588
Ccalc.v3.14867	2.7448	3.53278e-06	Ccalc.v3.05717	-3.74414	7.3569e-11		Ccalc.v3.02748	5.73591	1.33523e-94	Ccalc.v3.14484	-0.133536	0.0220706		Ccalc.v3.12120	6.88022	3.87e-45	Ccalc.v3.10759	-0.217569	0.0362648		Ccalc.v3.06286	5.165	2.57678e-38	Ccalc.v3.01914	-5.19301	1.23775e-79		Ccalc.v3.07777	7.17756	2.84751e-05	Ccalc.v3.07409	-0.204478	0.00641686		Ccalc.v3.19293	6.17676	1.17471e-08	Ccalc.v3.08896	-0.186381	0.00678106		Ccalc.v3.01447		Ccalc.v3.00039			Ccalc.v3.09956	Ccalc.v3.12972	Ccalc.v3.02173
Ccalc.v3.13998	2.73893	8.40256e-18	Ccalc.v3.03744	-3.73931	0.00256329		Ccalc.v3.05910	5.72071	9.14185e-14	Ccalc.v3.01398	-0.13387	0.00622917		Ccalc.v3.04833	6.87772	2.08e-230	Ccalc.v3.10524	-0.218127	0.0444545		Ccalc.v3.08075	5.10647	4.31492e-37	Ccalc.v3.08683	-5.1905	3.64325e-74		Ccalc.v3.04933	7.13549	5.91677e-51	Ccalc.v3.12086	-0.205789	0.00274049		Ccalc.v3.12952	6.1205	3.75363e-09	Ccalc.v3.05218	-0.186541	0.0104444		Ccalc.v3.01970		Ccalc.v3.09225			Ccalc.v3.13996	Ccalc.v3.00573	Ccalc.v3.09219
Ccalc.v3.18955	2.70325	1.48281e-05	Ccalc.v3.11217	-3.70973	1.46498e-05		Ccalc.v3.00480	5.70769	6.26297e-63	Ccalc.v3.13909	-0.134527	0.0011376		Ccalc.v3.03414	6.872	1.54e-95	Ccalc.v3.03405	-0.218279	0.0263298		Ccalc.v3.16416	5.08634	5.03101e-19	Ccalc.v3.02272	-5.18579	5.98538e-93		Ccalc.v3.04834	7.07961	2.59519e-15	Ccalc.v3.11631	-0.20591	0.00013917		Ccalc.v3.07684	6.1049	5.77405e-74	Ccalc.v3.02054	-0.187567	0.0159286		Ccalc.v3.07644		Ccalc.v3.08594			Ccalc.v3.14461	Ccalc.v3.04105	Ccalc.v3.07748
Ccalc.v3.10000	2.6993	3.9763e-35	Ccalc.v3.11816	-3.70507	1.91035e-10		Ccalc.v3.08311	5.66717	3.19631e-195	Ccalc.v3.01950	-0.134593	0.000402502		Ccalc.v3.17478	6.78506	1.06e-18	Ccalc.v3.14278	-0.218763	0.0298662		Ccalc.v3.14873	5.07562	1.29065e-54	Ccalc.v3.13899	-5.16113	9.84544e-55		Ccalc.v3.07773	7.07205	2.08348e-40	Ccalc.v3.05634	-0.205978	0.00070777		Ccalc.v3.14128	6.09746	2.73847e-14	Ccalc.v3.11094	-0.187788	0.00496171		Ccalc.v3.11262		Ccalc.v3.12346			Ccalc.v3.08397	Ccalc.v3.19130	Ccalc.v3.00689
Ccalc.v3.10510	2.69706	2.13742e-34	Ccalc.v3.02535	-3.69625	4.27963e-25		Ccalc.v3.14682	5.6392	6.23464e-219	Ccalc.v3.09681	-0.135937	0.000538771		Ccalc.v3.20669	6.78139	2.21e-10	Ccalc.v3.09581	-0.219899	0.0412701		Ccalc.v3.00464	5.06376	9.40267e-72	Ccalc.v3.00866	-5.13349	4.06944e-38		Ccalc.v3.18531	7.01285	1.98631e-24	Ccalc.v3.03852	-0.206087	0.0240992		Ccalc.v3.19122	6.08911	0.000138529	Ccalc.v3.02921	-0.187963	0.00740633		Ccalc.v3.10081		Ccalc.v3.10101			Ccalc.v3.10258	Ccalc.v3.13643	Ccalc.v3.13715
Ccalc.v3.04379	2.69098	2.27906e-05	Ccalc.v3.08121	-3.66257	1.9062e-10		Ccalc.v3.13997	5.61394	6.03011e-104	Ccalc.v3.03831	-0.136541	0.00669436		Ccalc.v3.14720	6.77344	4.35e-33	Ccalc.v3.05450	-0.220675	0.0113443		Ccalc.v3.00480	4.97418	8.81126e-20	Ccalc.v3.10885	-5.01692	2.18048e-43		Ccalc.v3.12201	6.96148	2.09366e-68	Ccalc.v3.05799	-0.207318	0.0407377		Ccalc.v3.01012	6.01851	1.50911e-75	Ccalc.v3.10024	-0.188112	0.0145576		Ccalc.v3.14351		Ccalc.v3.09240			Ccalc.v3.03908	Ccalc.v3.09934	Ccalc.v3.02703
Ccalc.v3.06093	2.68982	0.000328567	Ccalc.v3.14798	-3.63385	9.49823e-25		Ccalc.v3.14050	5.56622	6.44237e-208	Ccalc.v3.09907	-0.136755	0.0267612		Ccalc.v3.05474	6.76612	6.56e-125	Ccalc.v3.09968	-0.220739	0.0492317		Ccalc.v3.02534	4.97119	7.94685e-109	Ccalc.v3.02785	-5.00099	9.14448e-36		Ccalc.v3.00867	6.95068	1.66765e-27	Ccalc.v3.05098	-0.207447	0.000598088		Ccalc.v3.17495	6.01276	0.00162591	Ccalc.v3.01476	-0.189338	8.08407e-05		Ccalc.v3.06751		Ccalc.v3.10627			Ccalc.v3.06327	Ccalc.v3.08115	Ccalc.v3.09061
Ccalc.v3.09059	2.68882	2.19318e-13	Ccalc.v3.05358	-3.60989	3.68957e-13		Ccalc.v3.13898	5.5539	1.53137e-45	Ccalc.v3.09288	-0.137046	0.00380687		Ccalc.v3.10205	6.74058	3.85e-51	Ccalc.v3.02652	-0.221023	0.00408809		Ccalc.v3.13407	4.94241	5.49871e-125	Ccalc.v3.01653	-4.99255	7.58862e-33		Ccalc.v3.14414	6.93722	8.07535e-76	Ccalc.v3.08229	-0.208075	0.0083999		Ccalc.v3.07775	6.01133	1.51913e-36	Ccalc.v3.05273	-0.190401	0.00424378		Ccalc.v3.14623		Ccalc.v3.04355			Ccalc.v3.05467	Ccalc.v3.11520	Ccalc.v3.05557
Ccalc.v3.14039	2.68206	7.61758e-20	Ccalc.v3.07606	-3.59424	0.0142092		Ccalc.v3.07536	5.51686	2.34994e-20	Ccalc.v3.00500	-0.137834	4.75855e-06		Ccalc.v3.01372	6.71906	3.61e-103	Ccalc.v3.11167	-0.221864	0.0275781		Ccalc.v3.03026	4.93097	1.7834e-182	Ccalc.v3.02230	-4.98746	2.27107e-72		Ccalc.v3.09975	6.92931	3.01665e-132	Ccalc.v3.03380	-0.20851	0.00388783		Ccalc.v3.07777	6.00222	1.39221e-08	Ccalc.v3.05390	-0.191852	0.000885588		Ccalc.v3.12172		Ccalc.v3.12580			Ccalc.v3.09116	Ccalc.v3.06218	Ccalc.v3.03829
Ccalc.v3.05754	2.66884	0.004858	Ccalc.v3.07991	-3.5268	8.24242e-05		Ccalc.v3.02526	5.50605	1.38478e-37	Ccalc.v3.09228	-0.138148	0.0194523		Ccalc.v3.00867	6.71693	2.24e-29	Ccalc.v3.00096	-0.222008	0.0480293		Ccalc.v3.08066	4.9107	2.92393e-194	Ccalc.v3.01657	-4.98335	4.97157e-18		Ccalc.v3.05441	6.91817	8.78439e-60	Ccalc.v3.14293	-0.209207	0.0145894		Ccalc.v3.06180	5.97578	3.32646e-21	Ccalc.v3.09642	-0.191868	0.00308177		Ccalc.v3.04831		Ccalc.v3.07365			Ccalc.v3.21694	Ccalc.v3.12482	Ccalc.v3.08492
Ccalc.v3.16910	2.66796	3.96599e-06	Ccalc.v3.01709	-3.51414	3.08286e-06		Ccalc.v3.14871	5.46189	8.15351e-105	Ccalc.v3.05086	-0.13965	0.000587315		Ccalc.v3.05482	6.70721	1.4e-47	Ccalc.v3.10048	-0.222177	0.0334484		Ccalc.v3.03767	4.89995	2.44976e-87	Ccalc.v3.13985	-4.97652	3.86388e-36		Ccalc.v3.04277	6.815	4.78848e-147	Ccalc.v3.06129	-0.209589	0.000181186		Ccalc.v3.02256	5.92373	1.56478e-35	Ccalc.v3.06708	-0.192051	0.015558		Ccalc.v3.08860		Ccalc.v3.07247			Ccalc.v3.14052	Ccalc.v3.09422	Ccalc.v3.02394
Ccalc.v3.02267	2.65489	6.90662e-21	Ccalc.v3.09571	-3.51175	3.51091e-11		Ccalc.v3.04945	5.46182	9.06985e-85	Ccalc.v3.09392	-0.139713	3.5582e-05		Ccalc.v3.14904	6.68238	1.24e-12	Ccalc.v3.13545	-0.223012	0.0129598		Ccalc.v3.06295	4.89021	5.43039e-09	Ccalc.v3.04501	-4.95018	1.17754e-36		Ccalc.v3.14129	6.80831	3.32895e-18	Ccalc.v3.10698	-0.209629	0.0431776		Ccalc.v3.08414	5.8896	1.94234e-42	Ccalc.v3.07687	-0.192726	0.00240692		Ccalc.v3.10512		Ccalc.v3.06761			Ccalc.v3.19313	Ccalc.v3.11248	Ccalc.v3.23134
Ccalc.v3.13997	2.65133	1.05194e-12	Ccalc.v3.12462	-3.50829	0.00163931		Ccalc.v3.01647	5.42968	5.35164e-08	Ccalc.v3.02644	-0.140338	0.000234597		Ccalc.v3.01012	6.58824	3.67e-64	Ccalc.v3.08735	-0.223476	0.0121288		Ccalc.v3.09701	4.8761	2.30602e-130	Ccalc.v3.08251	-4.94564	3.16508e-20		Ccalc.v3.08291	6.77216	1.43833e-122	Ccalc.v3.08159	-0.210668	0.00170166		Ccalc.v3.12953	5.8333	8.47931e-09	Ccalc.v3.09255	-0.193111	0.000144657		Ccalc.v3.09957		Ccalc.v3.03870			Ccalc.v3.02801	Ccalc.v3.10061	Ccalc.v3.13720
Ccalc.v3.06692	2.63749	5.46956e-20	Ccalc.v3.01832	-3.50543	9.79477e-18		Ccalc.v3.00815	5.4134	1.61295e-246	Ccalc.v3.08385	-0.140479	0.000770387		Ccalc.v3.14863	6.58534	8.26e-25	Ccalc.v3.07826	-0.22359	0.004011		Ccalc.v3.01019	4.8604	2.79108e-89	Ccalc.v3.06088	-4.9277	5.37676e-09		Ccalc.v3.01012	6.74777	5.96367e-60	Ccalc.v3.01277	-0.211023	0.0184779		Ccalc.v3.11298	5.83302	0.0116406	Ccalc.v3.13705	-0.193173	0.000143487		Ccalc.v3.03767		Ccalc.v3.02134			Ccalc.v3.04289	Ccalc.v3.12336	Ccalc.v3.13458
Ccalc.v3.03821	2.6373	2.08567e-06	Ccalc.v3.03731	-3.50362	4.25194e-07		Ccalc.v3.09927	5.41036	7.72022e-21	Ccalc.v3.14743	-0.140559	0.00135068		Ccalc.v3.13193	6.57939	6.97e-07	Ccalc.v3.04631	-0.223773	0.0121222		Ccalc.v3.01191	4.83583	6.66644e-165	Ccalc.v3.03654	-4.90014	9.85389e-83		Ccalc.v3.19606	6.70723	9.02165e-11	Ccalc.v3.06686	-0.211528	0.0126001		Ccalc.v3.07773	5.80897	3.115e-23	Ccalc.v3.03668	-0.193503	0.00751871		Ccalc.v3.00828		Ccalc.v3.03715			Ccalc.v3.08959	Ccalc.v3.12764	Ccalc.v3.04309
Ccalc.v3.18811	2.63096	7.63226e-05	Ccalc.v3.13263	-3.48648	0.0037661		Ccalc.v3.12250	5.40505	0	Ccalc.v3.00527	-0.141622	0.000390463		Ccalc.v3.02292	6.53316	6.57e-34	Ccalc.v3.13783	-0.224033	0.0428571		Ccalc.v3.14050	4.83384	8.93299e-92	Ccalc.v3.13618	-4.89121	5.09333e-18		Ccalc.v3.02230	6.68156	6.12523e-82	Ccalc.v3.12630	-0.211561	0.0333678		Ccalc.v3.17672	5.77298	1.17645e-09	Ccalc.v3.12221	-0.193531	0.00345668		Ccalc.v3.03960		Ccalc.v3.00508			Ccalc.v3.06705	Ccalc.v3.04660	Ccalc.v3.09374
Ccalc.v3.05329	2.62897	3.62335e-12	Ccalc.v3.15239	-3.47596	0.000298432		Ccalc.v3.03957	5.40068	3.12479e-95	Ccalc.v3.05017	-0.141625	0.00500174		Ccalc.v3.05441	6.51461	1.62e-61	Ccalc.v3.01621	-0.224176	0.00072963		Ccalc.v3.12427	4.81776	1.39209e-51	Ccalc.v3.04540	-4.88412	1.05208e-87		Ccalc.v3.00245	6.60275	2.59053e-80	Ccalc.v3.12216	-0.211675	0.00774766		Ccalc.v3.00652	5.76354	3.46132e-12	Ccalc.v3.10998	-0.193644	0.00184467		Ccalc.v3.14380		Ccalc.v3.05625			Ccalc.v3.09158	Ccalc.v3.00807	Ccalc.v3.11380
Ccalc.v3.11426	2.61554	5.612e-14	Ccalc.v3.01672	-3.47221	2.09859e-11		Ccalc.v3.14865	5.38089	2.7295e-60	Ccalc.v3.02403	-0.141689	0.0249838		Ccalc.v3.05340	6.46475	1.36e-07	Ccalc.v3.09618	-0.224368	0.0124942		Ccalc.v3.09014	4.8056	1.55501e-113	Ccalc.v3.14068	-4.85193	1.29252e-66		Ccalc.v3.07684	6.54039	9.5984e-105	Ccalc.v3.08133	-0.212234	0.00351709		Ccalc.v3.13739	5.71867	2.61991e-19	Ccalc.v3.04633	-0.194163	7.00024e-05		Ccalc.v3.05372		Ccalc.v3.11481			Ccalc.v3.09154	Ccalc.v3.00715	Ccalc.v3.18863
Ccalc.v3.04496	2.61449	3.31702e-09	Ccalc.v3.05665	-3.45926	3.18497e-11		Ccalc.v3.09014	5.377	0	Ccalc.v3.05315	-0.141942	0.00275996		Ccalc.v3.07775	6.4407	5.58e-29	Ccalc.v3.11830	-0.224418	0.0327912		Ccalc.v3.01646	4.79521	5.27256e-16	Ccalc.v3.13191	-4.84101	1.13805e-15		Ccalc.v3.20901	6.52659	2.53109e-21	Ccalc.v3.04349	-0.212281	0.000581113		Ccalc.v3.05501	5.71828	3.23729e-112	Ccalc.v3.08464	-0.194584	0.0122425		Ccalc.v3.02395		Ccalc.v3.00620			Ccalc.v3.17358	Ccalc.v3.00035	Ccalc.v3.07180
Ccalc.v3.03752	2.59426	2.12643e-15	Ccalc.v3.00457	-3.42122	1.60077e-05		Ccalc.v3.01957	5.36128	0	Ccalc.v3.11979	-0.142066	0.0206268		Ccalc.v3.12437	6.43514	3.65e-17	Ccalc.v3.09642	-0.224588	0.00063713		Ccalc.v3.13898	4.78704	1.05012e-42	Ccalc.v3.08929	-4.8287	5.37296e-54		Ccalc.v3.17480	6.51444	1.16599e-06	Ccalc.v3.03413	-0.214626	0.0177093		Ccalc.v3.17476	5.71742	7.64662e-12	Ccalc.v3.01119	-0.194999	0.00619536		Ccalc.v3.06249		Ccalc.v3.11670			Ccalc.v3.06053	Ccalc.v3.12950	Ccalc.v3.03540
Ccalc.v3.13429	2.58909	3.2241e-13	Ccalc.v3.15240	-3.42085	4.20726e-05		Ccalc.v3.04551	5.36	6.33862e-42	Ccalc.v3.11982	-0.142301	0.00182461		Ccalc.v3.06926	6.43258	1.7e-28	Ccalc.v3.12356	-0.225083	0.0366133		Ccalc.v3.12701	4.77228	3.55239e-62	Ccalc.v3.04833	-4.82014	2.241e-75		Ccalc.v3.00553	6.50625	1.74955e-20	Ccalc.v3.12669	-0.214696	0.00451499		Ccalc.v3.13748	5.71198	8.58654e-09	Ccalc.v3.07050	-0.195041	0.006416		Ccalc.v3.07601		Ccalc.v3.13927			Ccalc.v3.20525	Ccalc.v3.09254	Ccalc.v3.09008
Ccalc.v3.18881	2.57029	0.00307105	Ccalc.v3.06947	-3.40433	3.98314e-11		Ccalc.v3.01191	5.3527	0	Ccalc.v3.03009	-0.142313	0.0118156		Ccalc.v3.00553	6.42752	2.02e-29	Ccalc.v3.10790	-0.225116	0.00037653		Ccalc.v3.10347	4.74674	2.8399e-23	Ccalc.v3.09620	-4.78827	4.21651e-49		Ccalc.v3.05692	6.43661	5.41051e-74	Ccalc.v3.06990	-0.214762	0.0369092		Ccalc.v3.12982	5.6775	7.17132e-05	Ccalc.v3.08321	-0.195439	0.0178243		Ccalc.v3.03796		Ccalc.v3.06813			Ccalc.v3.04938	Ccalc.v3.17525	Ccalc.v3.14761
Ccalc.v3.04252	2.56997	5.31611e-05	Ccalc.v3.04188	-3.40084	2.20424e-11		Ccalc.v3.10015	5.34047	0	Ccalc.v3.14171	-0.142941	0.000332766		Ccalc.v3.05471	6.34174	2.59e-30	Ccalc.v3.02215	-0.225555	0.0180845		Ccalc.v3.14213	4.74656	9.33353e-19	Ccalc.v3.10198	-4.77912	7.73761e-21		Ccalc.v3.20672	6.41685	1.10713e-11	Ccalc.v3.03910	-0.215567	0.0374324		Ccalc.v3.22920	5.67727	3.50564e-29	Ccalc.v3.10428	-0.195814	1.22447e-05		Ccalc.v3.09872					Ccalc.v3.14294	Ccalc.v3.12763	Ccalc.v3.10256
Ccalc.v3.01395	2.56702	7.80039e-16	Ccalc.v3.05604	-3.39957	2.96737e-20		Ccalc.v3.05611	5.32233	4.34193e-112	Ccalc.v3.07448	-0.143009	0.00491821		Ccalc.v3.05692	6.33718	6.49e-52	Ccalc.v3.12576	-0.22568	0.0266058		Ccalc.v3.01000	4.74224	1.03461e-87	Ccalc.v3.13852	-4.77788	1.08345e-30		Ccalc.v3.13934	6.41376	7.61543e-17	Ccalc.v3.08773	-0.215681	0.000544971		Ccalc.v3.14914	5.66036	2.57039e-11	Ccalc.v3.01896	-0.195855	0.0140163		Ccalc.v3.12274					Ccalc.v3.08733	Ccalc.v3.02214	Ccalc.v3.03966
Ccalc.v3.01846	2.56025	1.91314e-10	Ccalc.v3.10569	-3.38805	2.52848e-08		Ccalc.v3.02755	5.30951	1.56006e-163	Ccalc.v3.02055	-0.143342	0.00051347		Ccalc.v3.13934	6.33147	4.89e-15	Ccalc.v3.09277	-0.225812	0.00373225		Ccalc.v3.16093	4.6882	6.03215e-38	Ccalc.v3.13861	-4.777	1.48712e-35		Ccalc.v3.19294	6.39985	0.000771646	Ccalc.v3.11385	-0.21712	0.000465169		Ccalc.v3.14887	5.60565	7.41593e-22	Ccalc.v3.12577	-0.196225	0.00704969		Ccalc.v3.08405					Ccalc.v3.14112	Ccalc.v3.00490	Ccalc.v3.01512
Ccalc.v3.08255	2.558	9.2161e-10	Ccalc.v3.07935	-3.38431	0.000379934		Ccalc.v3.20082	5.30652	2.93246e-34	Ccalc.v3.03400	-0.143396	0.000532268		Ccalc.v3.07684	6.31589	2.01e-80	Ccalc.v3.02446	-0.226227	0.0293757		Ccalc.v3.05462	4.67586	5.25631e-73	Ccalc.v3.08965	-4.76309	1.03375e-48		Ccalc.v3.17495	6.35702	3.71886e-10	Ccalc.v3.10707	-0.218529	0.0451739		Ccalc.v3.00987	5.59776	3.76324e-12	Ccalc.v3.08229	-0.196277	0.00654517		Ccalc.v3.02097					Ccalc.v3.14188	Ccalc.v3.04236	Ccalc.v3.12854
Ccalc.v3.07134	2.55225	1.48543e-06	Ccalc.v3.02014	-3.38232	3.77181e-07		Ccalc.v3.14047	5.24898	5.20654e-61	Ccalc.v3.11725	-0.143933	0.0102992		Ccalc.v3.02313	6.2744	1.4e-130	Ccalc.v3.00180	-0.22644	0.0425849		Ccalc.v3.05331	4.67554	3.41849e-123	Ccalc.v3.14012	-4.76242	2.34815e-27		Ccalc.v3.18503	6.35059	5.08172e-17	Ccalc.v3.10412	-0.218624	0.0355242		Ccalc.v3.05441	5.5855	2.15148e-32	Ccalc.v3.13695	-0.196344	0.00290275		Ccalc.v3.07842					Ccalc.v3.07503	Ccalc.v3.05756	Ccalc.v3.07211
Ccalc.v3.03820	2.51316	8.67934e-06	Ccalc.v3.21260	-3.37115	7.57808e-07		Ccalc.v3.06286	5.23173	3.16639e-44	Ccalc.v3.09145	-0.144299	0.0351429		Ccalc.v3.14853	6.27069	9.87e-09	Ccalc.v3.05275	-0.226472	0.0067633		Ccalc.v3.06029	4.67086	3.52668e-121	Ccalc.v3.03805	-4.74627	1.792e-10		Ccalc.v3.12806	6.34503	4.80625e-39	Ccalc.v3.12321	-0.218651	0.0312634		Ccalc.v3.17338	5.57488	9.25026e-31	Ccalc.v3.09723	-0.196966	0.001599		Ccalc.v3.10812					Ccalc.v3.17767	Ccalc.v3.04663	Ccalc.v3.08572
Ccalc.v3.21781	2.51014	0.013673	Ccalc.v3.06696	-3.36361	2.55467e-14		Ccalc.v3.14213	5.1963	2.05124e-20	Ccalc.v3.07819	-0.145135	0.000158855		Ccalc.v3.15182	6.20408	1.55e-15	Ccalc.v3.14150	-0.228273	0.0162243		Ccalc.v3.12592	4.66503	2.2956e-29	Ccalc.v3.12797	-4.74552	2.60909e-93		Ccalc.v3.05108	6.32134	5.03101e-93	Ccalc.v3.14473	-0.218672	0.022211		Ccalc.v3.20184	5.57034	0.000152617	Ccalc.v3.02020	-0.197253	9.41639e-05		Ccalc.v3.14105					Ccalc.v3.14375	Ccalc.v3.12398	Ccalc.v3.14709
Ccalc.v3.07131	2.50828	0.000187501	Ccalc.v3.05579	-3.35691	1.04538e-05		Ccalc.v3.06970	5.18625	7.07991e-112	Ccalc.v3.06108	-0.146242	0.00454102		Ccalc.v3.06180	6.18982	1.68e-45	Ccalc.v3.06898	-0.22937	0.00431226		Ccalc.v3.01673	4.65284	8.58241e-126	Ccalc.v3.04845	-4.7449	1.0735e-114		Ccalc.v3.00710	6.3045	2.12039e-10	Ccalc.v3.08615	-0.218695	0.0430012		Ccalc.v3.14904	5.54773	8.24498e-19	Ccalc.v3.12360	-0.198014	4.14094e-06		Ccalc.v3.01898					Ccalc.v3.08452	Ccalc.v3.08112	Ccalc.v3.13113
Ccalc.v3.12962	2.50195	1.6212e-07	Ccalc.v3.02678	-3.32346	1.22394e-11		Ccalc.v3.10014	5.17041	0	Ccalc.v3.07826	-0.146373	0.00288901		Ccalc.v3.04835	6.16094	4.81e-12	Ccalc.v3.13704	-0.229675	0.00243226		Ccalc.v3.09927	4.64991	3.96396e-17	Ccalc.v3.11794	-4.73387	2.04358e-53		Ccalc.v3.03422	6.29244	4.59573e-137	Ccalc.v3.07656	-0.219022	5.21844e-05		Ccalc.v3.04858	5.541	2.63533e-23	Ccalc.v3.14658	-0.198716	0.000278842		Ccalc.v3.14098					Ccalc.v3.03201	Ccalc.v3.07102	Ccalc.v3.12546
Ccalc.v3.05351	2.49397	0.00130252	Ccalc.v3.09046	-3.32248	0.0271684		Ccalc.v3.08414	5.12853	3.58122e-68	Ccalc.v3.05390	-0.146909	0.0020865		Ccalc.v3.11299	6.14343	1.55e-20	Ccalc.v3.11263	-0.230167	0.00050114		Ccalc.v3.22182	4.63211	0.00017357	Ccalc.v3.03753	-4.72791	3.43414e-39		Ccalc.v3.02313	6.28828	1.40055e-50	Ccalc.v3.09618	-0.219399	0.00739136		Ccalc.v3.16416	5.54026	3.10956e-10	Ccalc.v3.07833	-0.198978	0.00177952		Ccalc.v3.14529					Ccalc.v3.10913	Ccalc.v3.01698	Ccalc.v3.11646
Ccalc.v3.14424	2.4911	1.39814e-10	Ccalc.v3.01041	-3.30848	0.000231334		Ccalc.v3.14049	5.11603	2.94386e-73	Ccalc.v3.08355	-0.146923	0.0186588		Ccalc.v3.08595	6.11522	5.33e-14	Ccalc.v3.11566	-0.230188	0.00352833		Ccalc.v3.07162	4.6217	5.22629e-78	Ccalc.v3.07264	-4.71076	5.70238e-28		Ccalc.v3.04837	6.26107	1.69285e-14	Ccalc.v3.07972	-0.219552	0.0024287		Ccalc.v3.17353	5.48808	0.000126836	Ccalc.v3.06810	-0.199091	0.00111832		Ccalc.v3.08371					Ccalc.v3.04324	Ccalc.v3.12154	Ccalc.v3.02950
Ccalc.v3.02671	2.46785	1.13963e-05	Ccalc.v3.14571	-3.28974	5.93993e-13		Ccalc.v3.14811	5.10186	3.23175e-207	Ccalc.v3.02457	-0.147159	0.00251048		Ccalc.v3.20183	6.10572	9.23e-27	Ccalc.v3.14690	-0.230285	0.0180607		Ccalc.v3.05833	4.59902	1.11935e-17	Ccalc.v3.06699	-4.68555	2.09253e-70		Ccalc.v3.13423	6.23935	7.23527e-54	Ccalc.v3.10159	-0.219797	0.00466156		Ccalc.v3.12947	5.45528	3.63103e-12	Ccalc.v3.04390	-0.199813	1.48483e-06		Ccalc.v3.14469					Ccalc.v3.02295	Ccalc.v3.06669	Ccalc.v3.05813
Ccalc.v3.06096	2.46674	0.000213565	Ccalc.v3.12698	-3.27751	1.29332e-25		Ccalc.v3.16094	5.0617	2.54618e-18	Ccalc.v3.04367	-0.148307	0.0165729		Ccalc.v3.18881	6.07843	5.3e-07	Ccalc.v3.10853	-0.230764	0.011311		Ccalc.v3.05611	4.57285	8.24495e-49	Ccalc.v3.05151	-4.66797	2.68969e-21		Ccalc.v3.09592	6.20379	6.42238e-13	Ccalc.v3.13616	-0.219837	0.00129086		Ccalc.v3.07289	5.43525	7.58487e-33	Ccalc.v3.04465	-0.200317	0.0134991		Ccalc.v3.10740					Ccalc.v3.20252	Ccalc.v3.05691	Ccalc.v3.00905
Ccalc.v3.07636	2.46379	1.50011e-10	Ccalc.v3.10956	-3.2538	2.8483e-10		Ccalc.v3.11073	5.04963	4.7033e-110	Ccalc.v3.07253	-0.149219	4.09355e-06		Ccalc.v3.12061	6.03194	4.44e-07	Ccalc.v3.07388	-0.232014	0.00715955		Ccalc.v3.09203	4.55645	8.55856e-108	Ccalc.v3.00084	-4.64013	1.26625e-59		Ccalc.v3.14286	6.17204	3.38982e-76	Ccalc.v3.11636	-0.219838	0.00674778		Ccalc.v3.13746	5.42964	1.19489e-10	Ccalc.v3.11359	-0.201181	0.0181306		Ccalc.v3.02267					Ccalc.v3.05561	Ccalc.v3.19116	Ccalc.v3.00686
Ccalc.v3.04502	2.45342	3.49269e-07	Ccalc.v3.07515	-3.25019	0.0314679		Ccalc.v3.05835	5.03456	1.0018e-11	Ccalc.v3.00292	-0.149536	0.000891566		Ccalc.v3.09592	6.03114	5.15e-23	Ccalc.v3.10749	-0.232622	0.0269475		Ccalc.v3.00372	4.54193	4.27294e-36	Ccalc.v3.04509	-4.62719	6.81398e-75		Ccalc.v3.13748	6.06006	5.6816e-24	Ccalc.v3.12278	-0.220637	0.0135717		Ccalc.v3.11299	5.40702	9.82945e-24	Ccalc.v3.04056	-0.20128	0.00105337		Ccalc.v3.08311					Ccalc.v3.07847	Ccalc.v3.07040	Ccalc.v3.13696
Ccalc.v3.06436	2.45135	5.76925e-05	Ccalc.v3.09801	-3.23116	0.000297392		Ccalc.v3.13407	5.03441	1.1101e-261	Ccalc.v3.12026	-0.149766	1.29737e-05		Ccalc.v3.11147	6.03054	1.2e-120	Ccalc.v3.02260	-0.232669	0.00098441		Ccalc.v3.11291	4.52296	1.52509e-38	Ccalc.v3.08271	-4.60875	1.58285e-14		Ccalc.v3.20183	6.03166	1.32339e-32	Ccalc.v3.10921	-0.220717	0.0482436		Ccalc.v3.02748	5.40248	2.08641e-27	Ccalc.v3.05193	-0.201781	2.88337e-05		Ccalc.v3.12518					Ccalc.v3.14749	Ccalc.v3.08610	Ccalc.v3.12668
Ccalc.v3.05918	2.43747	0.00433253	Ccalc.v3.06867	-3.22967	4.22587e-11		Ccalc.v3.10882	5.00505	2.28338e-66	Ccalc.v3.13686	-0.150559	0.000187985		Ccalc.v3.04837	6.00384	1.95e-15	Ccalc.v3.08625	-0.232983	0.0273296		Ccalc.v3.05832	4.504	1.47828e-17	Ccalc.v3.08016	-4.60733	2.14516e-121		Ccalc.v3.18955	5.96431	5.63983e-09	Ccalc.v3.10853	-0.222003	0.011024		Ccalc.v3.14213	5.39983	9.73461e-07	Ccalc.v3.09810	-0.202087	0.0143358		Ccalc.v3.13115					Ccalc.v3.02344	Ccalc.v3.09877	Ccalc.v3.12748
Ccalc.v3.08499	2.43401	0.000172493	Ccalc.v3.05470	-3.21933	1.33696e-05		Ccalc.v3.10155	5.00236	1.38281e-166	Ccalc.v3.10528	-0.150795	0.000595525		Ccalc.v3.02671	5.99236	3.43e-14	Ccalc.v3.02405	-0.233337	0.00434102		Ccalc.v3.20082	4.49675	1.10981e-22	Ccalc.v3.11147	-4.60631	1.1505e-43		Ccalc.v3.01790	5.96134	7.6853e-17	Ccalc.v3.02172	-0.222496	0.00277741		Ccalc.v3.07856	5.36027	2.19248e-55	Ccalc.v3.13876	-0.202532	8.30109e-05		Ccalc.v3.08621					Ccalc.v3.00181	Ccalc.v3.07318	Ccalc.v3.13376
Ccalc.v3.13900	2.4199	2.92425e-08	Ccalc.v3.13634	-3.2162	2.65726e-11		Ccalc.v3.06005	4.95788	0	Ccalc.v3.07369	-0.151089	0.000326241		Ccalc.v3.11609	5.95189	1.8e-46	Ccalc.v3.11343	-0.233686	0.00446129		Ccalc.v3.01648	4.48928	2.79728e-113	Ccalc.v3.08954	-4.58813	4.38506e-06		Ccalc.v3.16103	5.92022	1.53371e-14	Ccalc.v3.07207	-0.223227	0.0214058		Ccalc.v3.00955	5.3395	2.97078e-12	Ccalc.v3.00773	-0.202675	0.000455637		Ccalc.v3.12427					Ccalc.v3.11945	Ccalc.v3.12153	Ccalc.v3.03877
Ccalc.v3.01676	2.41911	0.0231922	Ccalc.v3.02824	-3.18981	2.84986e-51		Ccalc.v3.07635	4.95471	7.22387e-213	Ccalc.v3.12222	-0.151543	3.03355e-07		Ccalc.v3.17495	5.91338	2.47e-09	Ccalc.v3.07074	-0.233752	0.0462189		Ccalc.v3.11073	4.47774	1.65898e-61	Ccalc.v3.12545	-4.58495	2.35384e-57		Ccalc.v3.12407	5.9183	2.24735e-82	Ccalc.v3.03974	-0.223246	0.0130568		Ccalc.v3.06449	5.33709	0.00985925	Ccalc.v3.01323	-0.203278	0.0156352		Ccalc.v3.10920					Ccalc.v3.07288	Ccalc.v3.12212	Ccalc.v3.04155
Ccalc.v3.10628	2.41727	3.80609e-13	Ccalc.v3.10905	-3.17669	7.18264e-05		Ccalc.v3.08066	4.95327	0	Ccalc.v3.03326	-0.151603	0.00082311		Ccalc.v3.05526	5.89379	4.86e-09	Ccalc.v3.12516	-0.234778	0.00012196		Ccalc.v3.10914	4.47101	5.22948e-109	Ccalc.v3.06700	-4.58365	8.68114e-18		Ccalc.v3.13746	5.90623	1.47447e-23	Ccalc.v3.08735	-0.223748	0.036262		Ccalc.v3.09051	5.309	2.30544e-06	Ccalc.v3.07412	-0.203742	0.00727848		Ccalc.v3.07106					Ccalc.v3.11048	Ccalc.v3.09673	Ccalc.v3.09816
Ccalc.v3.10346	2.41568	9.15629e-08	Ccalc.v3.22729	-3.15354	1.06256e-05		Ccalc.v3.02417	4.93645	9.86622e-24	Ccalc.v3.01253	-0.153964	1.91016e-05		Ccalc.v3.19294	5.8873	1.59e-05	Ccalc.v3.04285	-0.234806	0.0140096		Ccalc.v3.10006	4.46984	1.0782e-51	Ccalc.v3.04277	-4.51719	7.90146e-105		Ccalc.v3.17483	5.86757	1.38451e-08	Ccalc.v3.08142	-0.224006	0.00440232		Ccalc.v3.19169	5.30276	0.000615377	Ccalc.v3.11142	-0.203773	0.00960174		Ccalc.v3.03770					Ccalc.v3.03973	Ccalc.v3.07025	Ccalc.v3.01325
Ccalc.v3.14423	2.41464	2.17288e-09	Ccalc.v3.05802	-3.14766	7.06157e-09		Ccalc.v3.12957	4.90393	1.31942e-18	Ccalc.v3.08166	-0.154349	4.48351e-05		Ccalc.v3.11297	5.88228	3.72e-18	Ccalc.v3.04054	-0.235534	0.0139346		Ccalc.v3.08175	4.46895	1.08367e-162	Ccalc.v3.05133	-4.51455	3.07942e-09		Ccalc.v3.12948	5.85203	2.40773e-08	Ccalc.v3.01614	-0.224796	0.0308838		Ccalc.v3.00956	5.26982	1.44218e-10	Ccalc.v3.14350	-0.203836	0.00537773		Ccalc.v3.13355					Ccalc.v3.02264	Ccalc.v3.09875	Ccalc.v3.10078
Ccalc.v3.02051	2.40207	7.09856e-08	Ccalc.v3.10660	-3.14636	4.48448e-05		Ccalc.v3.08065	4.8958	9.91633e-84	Ccalc.v3.06887	-0.154665	0.0149563		Ccalc.v3.01915	5.83376	7.06e-24	Ccalc.v3.03792	-0.236878	0.0364023		Ccalc.v3.04135	4.45807	1.99742e-61	Ccalc.v3.04542	-4.51222	1.23811e-97		Ccalc.v3.04835	5.8455	1.94635e-06	Ccalc.v3.09288	-0.225234	0.0438694		Ccalc.v3.17340	5.25637	0.00110862	Ccalc.v3.08451	-0.204974	5.11801e-06		Ccalc.v3.02648					Ccalc.v3.12760	Ccalc.v3.01365	Ccalc.v3.06234
Ccalc.v3.10675	2.39113	2.55348e-13	Ccalc.v3.06868	-3.12647	5.2397e-07		Ccalc.v3.05371	4.89055	2.60762e-202	Ccalc.v3.12549	-0.154933	0.015689		Ccalc.v3.02812	5.81908	1.75e-35	Ccalc.v3.12227	-0.236976	0.00037644		Ccalc.v3.06433	4.4519	9.76244e-53	Ccalc.v3.02138	-4.46109	1.94262e-32		Ccalc.v3.04843	5.8251	1.33328e-53	Ccalc.v3.07438	-0.225948	0.00478224		Ccalc.v3.19294	5.25223	4.34772e-05	Ccalc.v3.07448	-0.205246	0.00612436		Ccalc.v3.10487					Ccalc.v3.08352	Ccalc.v3.12755	Ccalc.v3.01609
Ccalc.v3.09701	2.37757	6.67718e-12	Ccalc.v3.12937	-3.12068	7.87517e-08		Ccalc.v3.09203	4.87703	4.80544e-209	Ccalc.v3.03842	-0.155801	0.0219816		Ccalc.v3.12200	5.80839	1.41e-20	Ccalc.v3.14355	-0.239797	0.00059		Ccalc.v3.14049	4.43311	6.47455e-35	Ccalc.v3.02948	-4.45299	3.24908e-58		Ccalc.v3.05455	5.80479	1.97967e-35	Ccalc.v3.12374	-0.226132	0.0264537		Ccalc.v3.08291	5.25051	2.54108e-97	Ccalc.v3.08958	-0.206211	0.012588		Ccalc.v3.11620					Ccalc.v3.06062	Ccalc.v3.14228	Ccalc.v3.04174
Ccalc.v3.02417	2.34666	2.01791e-06	Ccalc.v3.09591	-3.10215	9.82646e-11		Ccalc.v3.02267	4.86909	1.094e-90	Ccalc.v3.06749	-0.156017	0.00473911		Ccalc.v3.13746	5.80828	3.18e-18	Ccalc.v3.05988	-0.239897	0.00399809		Ccalc.v3.12228	4.42903	1.42476e-145	Ccalc.v3.02051	-4.44822	8.02265e-23		Ccalc.v3.11147	5.80395	4.03693e-32	Ccalc.v3.14183	-0.226452	0.00776122		Ccalc.v3.17478	5.18706	8.51355e-11	Ccalc.v3.12782	-0.206258	0.00255248		Ccalc.v3.07800					Ccalc.v3.14569	Ccalc.v3.02330	Ccalc.v3.00106
Ccalc.v3.08276	2.32908	1.10281e-12	Ccalc.v3.00582	-3.09518	0.0419057		Ccalc.v3.01674	4.84977	5.61874e-179	Ccalc.v3.06588	-0.156878	0.0029232		Ccalc.v3.12806	5.77027	2.15e-48	Ccalc.v3.06605	-0.240107	0.00944386		Ccalc.v3.00917	4.42849	1.47011e-171	Ccalc.v3.08275	-4.44752	2.80146e-28		Ccalc.v3.08041	5.78767	8.69664e-54	Ccalc.v3.02934	-0.226494	0.000404992		Ccalc.v3.17194	5.1782	0.00402793	Ccalc.v3.10068	-0.206614	0.0132437		Ccalc.v3.13966					Ccalc.v3.14187	Ccalc.v3.09674	Ccalc.v3.13501
Ccalc.v3.14905	2.32298	2.92594e-07	Ccalc.v3.08465	-3.07816	0.00462759		Ccalc.v3.05769	4.84133	4.86672e-16	Ccalc.v3.04331	-0.157049	0.0343359		Ccalc.v3.20672	5.75728	1.41e-09	Ccalc.v3.10697	-0.240859	0.00075185		Ccalc.v3.14047	4.4085	4.59393e-33	Ccalc.v3.04543	-4.40869	2.66618e-86		Ccalc.v3.01871	5.78611	2.80053e-34	Ccalc.v3.09642	-0.227284	4.27197e-06		Ccalc.v3.11773	5.17266	2.73803e-32	Ccalc.v3.01341	-0.206853	0.00142292		Ccalc.v3.09783					Ccalc.v3.02864	Ccalc.v3.12007	Ccalc.v3.09028
Ccalc.v3.09636	2.2999	0.00298048	Ccalc.v3.02785	-3.06021	0.00163625		Ccalc.v3.11649	4.83195	2.76001e-119	Ccalc.v3.07747	-0.157167	0.00465471		Ccalc.v3.01144	5.75542	2.22e-13	Ccalc.v3.09379	-0.241866	0.0210537		Ccalc.v3.06005	4.38656	4.83149e-159	Ccalc.v3.08041	-4.40645	1.04638e-77		Ccalc.v3.13985	5.78337	9.94354e-42	Ccalc.v3.06605	-0.227533	0.017015		Ccalc.v3.16103	5.13742	2.17999e-09	Ccalc.v3.10484	-0.207248	0.00112672		Ccalc.v3.05964					Ccalc.v3.14635	Ccalc.v3.11457	Ccalc.v3.13105
Ccalc.v3.06043	2.2963	1.58856e-12	Ccalc.v3.13807	-3.02707	4.04039e-21		Ccalc.v3.06248	4.82096	1.66031e-189	Ccalc.v3.00331	-0.157369	0.000299774		Ccalc.v3.12050	5.73675	1.63e-11	Ccalc.v3.07050	-0.24255	0.00285245		Ccalc.v3.12422	4.36088	1.24047e-66	Ccalc.v3.09380	-4.40631	3.34793e-26		Ccalc.v3.20178	5.77092	1.05642e-08	Ccalc.v3.05548	-0.228388	0.0477724		Ccalc.v3.12951	5.09536	0.0422458	Ccalc.v3.11233	-0.207386	0.00635698		Ccalc.v3.08354					Ccalc.v3.12329	Ccalc.v3.01256	Ccalc.v3.16477
Ccalc.v3.08155	2.29452	6.16432e-36	Ccalc.v3.08360	-3.02223	0.0017694		Ccalc.v3.06304	4.80029	7.6828e-27	Ccalc.v3.12548	-0.157893	1.56825e-08		Ccalc.v3.13083	5.73079	2.57e-157	Ccalc.v3.14585	-0.243303	0.00064574		Ccalc.v3.02754	4.35201	1.26902e-75	Ccalc.v3.13858	-4.39596	4.89545e-36		Ccalc.v3.15182	5.76754	6.3781e-13	Ccalc.v3.10486	-0.228395	0.00769836		Ccalc.v3.01702	5.09433	1.24427e-17	Ccalc.v3.07972	-0.207524	0.000140434		Ccalc.v3.10508					Ccalc.v3.01869	Ccalc.v3.09873	Ccalc.v3.23573
Ccalc.v3.01947	2.29324	2.80095e-08	Ccalc.v3.13887	-3.00337	2.34749e-08		Ccalc.v3.10006	4.79249	1.45777e-71	Ccalc.v3.12576	-0.158155	0.00254571		Ccalc.v3.22920	5.68228	9.64e-18	Ccalc.v3.05721	-0.243402	0.0184446		Ccalc.v3.07095	4.34468	2.06846e-73	Ccalc.v3.08604	-4.39454	4.94296e-14		Ccalc.v3.07471	5.74883	3.58623e-33	Ccalc.v3.08732	-0.22842	0.00836682		Ccalc.v3.12941	5.07306	6.67027e-06	Ccalc.v3.05989	-0.207551	0.00156897		Ccalc.v3.12380					Ccalc.v3.05155	Ccalc.v3.00780	Ccalc.v3.08774
Ccalc.v3.10155	2.29156	7.82663e-18	Ccalc.v3.07096	-2.99092	1.59456e-13		Ccalc.v3.10914	4.78005	5.18145e-233	Ccalc.v3.03757	-0.158198	0.000595029		Ccalc.v3.13879	5.67887	9.82e-61	Ccalc.v3.07696	-0.24391	0.0374156		Ccalc.v3.04763	4.27791	4.89866e-44	Ccalc.v3.05955	-4.38101	3.05918e-34		Ccalc.v3.10007	5.72334	1.32459e-38	Ccalc.v3.06774	-0.22844	0.00518405		Ccalc.v3.19618	5.00697	4.18402e-11	Ccalc.v3.06676	-0.207799	0.00186587		Ccalc.v3.12709					Ccalc.v3.00850	Ccalc.v3.09878	Ccalc.v3.03225
Ccalc.v3.04985	2.28778	1.08237e-07	Ccalc.v3.21362	-2.99081	0.00865067		Ccalc.v3.06971	4.76031	1.35726e-70	Ccalc.v3.03404	-0.15858	0.0223449		Ccalc.v3.05472	5.65909	8.59e-29	Ccalc.v3.00723	-0.244501	0.00079946		Ccalc.v3.17291	4.2755	3.19837e-20	Ccalc.v3.00648	-4.37823	5.42686e-38		Ccalc.v3.05454	5.71934	8.78439e-60	Ccalc.v3.13070	-0.229199	0.033827		Ccalc.v3.04411	4.9814	5.14427e-08	Ccalc.v3.07384	-0.20904	0.00523035		Ccalc.v3.05300					Ccalc.v3.07439	Ccalc.v3.14671	Ccalc.v3.00142
Ccalc.v3.10330	2.2804	4.41559e-10	Ccalc.v3.05584	-2.98634	0.0174006		Ccalc.v3.03770	4.71094	9.53393e-73	Ccalc.v3.10160	-0.158636	1.4871e-06		Ccalc.v3.01871	5.64566	2.7e-20	Ccalc.v3.09287	-0.244943	0.00042247		Ccalc.v3.01957	4.27144	3.36518e-115	Ccalc.v3.12973	-4.37561	1.09275e-11		Ccalc.v3.12776	5.6799	2.32326e-10	Ccalc.v3.00131	-0.229473	0.00558338		Ccalc.v3.01649	4.98032	5.89155e-18	Ccalc.v3.00849	-0.209375	0.0180296		Ccalc.v3.08176					Ccalc.v3.14340	Ccalc.v3.07457	Ccalc.v3.07452
Ccalc.v3.01994	2.27194	1.32395e-07	Ccalc.v3.11203	-2.94599	0.000545094		Ccalc.v3.07162	4.70127	9.11363e-53	Ccalc.v3.05126	-0.159159	0.00283437		Ccalc.v3.16987	5.63339	3.72e-07	Ccalc.v3.13974	-0.245515	0.00992197		Ccalc.v3.12250	4.26821	1.76211e-110	Ccalc.v3.09046	-4.3599	3.40491e-05		Ccalc.v3.02599	5.66941	1.8498e-41	Ccalc.v3.14085	-0.229527	0.0266719		Ccalc.v3.13404	4.97584	8.95758e-12	Ccalc.v3.03771	-0.210735	0.00144162		Ccalc.v3.09641					Ccalc.v3.13803	Ccalc.v3.09631	Ccalc.v3.08495
Ccalc.v3.10347	2.27131	1.3122e-07	Ccalc.v3.00589	-2.93501	2.24937e-05		Ccalc.v3.13808	4.68453	8.82554e-56	Ccalc.v3.11630	-0.159344	0.000530956		Ccalc.v3.04834	5.59856	3.03e-12	Ccalc.v3.03719	-0.245522	0.00011889		Ccalc.v3.08060	4.25041	3.41034e-133	Ccalc.v3.13893	-4.35191	3.13362e-27		Ccalc.v3.04509	5.65291	7.30998e-174	Ccalc.v3.11750	-0.229805	0.0131867		Ccalc.v3.17547	4.97572	0.0165788	Ccalc.v3.10538	-0.211216	0.00825688		Ccalc.v3.04032					Ccalc.v3.03939	Ccalc.v3.14833	Ccalc.v3.14706
Ccalc.v3.06321	2.2579	1.41948e-18	Ccalc.v3.00751	-2.93038	0.000144165		Ccalc.v3.16908	4.64925	8.55916e-30	Ccalc.v3.03840	-0.160069	3.25611e-09		Ccalc.v3.20184	5.59643	7.83e-08	Ccalc.v3.10805	-0.2463	0.0103346		Ccalc.v3.05836	4.24765	1.0215e-12	Ccalc.v3.00018	-4.34827	5.43063e-53		Ccalc.v3.12952	5.64645	5.53363e-14	Ccalc.v3.14405	-0.230624	7.08068e-06		Ccalc.v3.12776	4.96047	1.00081e-10	Ccalc.v3.12648	-0.21181	0.0116055		Ccalc.v3.10893					Ccalc.v3.05694	Ccalc.v3.11690	Ccalc.v3.11482
Ccalc.v3.08498	2.25467	0.000377753	Ccalc.v3.05883	-2.92615	8.85741e-05		Ccalc.v3.02749	4.64329	2.23789e-66	Ccalc.v3.01148	-0.160737	0.0493881		Ccalc.v3.14716	5.58749	2.85e-117	Ccalc.v3.03305	-0.246537	0.0302542		Ccalc.v3.14866	4.23662	5.84658e-26	Ccalc.v3.08272	-4.34551	7.18216e-27		Ccalc.v3.01914	5.63748	6.96268e-12	Ccalc.v3.00925	-0.231768	0.0462437		Ccalc.v3.14720	4.95683	2.00893e-13	Ccalc.v3.08373	-0.212286	0.00883999		Ccalc.v3.13360					Ccalc.v3.03153	Ccalc.v3.01369	Ccalc.v3.10689
Ccalc.v3.12955	2.25037	0.0191998	Ccalc.v3.11548	-2.9184	4.23411e-05		Ccalc.v3.04135	4.6397	2.03787e-59	Ccalc.v3.02622	-0.161192	5.67956e-05		Ccalc.v3.18503	5.5683	3.11e-09	Ccalc.v3.03746	-0.24697	0.00188072		Ccalc.v3.09204	4.23421	7.21072e-84	Ccalc.v3.10514	-4.33975	2.06482e-92		Ccalc.v3.16987	5.63224	3.71585e-05	Ccalc.v3.04626	-0.232827	0.000105099		Ccalc.v3.03957	4.93063	1.05653e-33	Ccalc.v3.11350	-0.213236	0.00359317		Ccalc.v3.12174					Ccalc.v3.06232	Ccalc.v3.03372	Ccalc.v3.12135
Ccalc.v3.00030	2.24957	4.0684e-19	Ccalc.v3.16913	-2.91537	0.0192959		Ccalc.v3.13988	4.63239	2.90631e-39	Ccalc.v3.02124	-0.161223	0.000774295		Ccalc.v3.00210	5.54924	5.52e-19	Ccalc.v3.10257	-0.247532	0.00147976		Ccalc.v3.06970	4.22446	8.77763e-57	Ccalc.v3.04884	-4.331	6.53585e-22		Ccalc.v3.00864	5.62739	1.09718e-13	Ccalc.v3.03438	-0.23283	0.0214737		Ccalc.v3.13740	4.92085	8.3774e-08	Ccalc.v3.12025	-0.213524	0.0156305		Ccalc.v3.14498					Ccalc.v3.00005	Ccalc.v3.09604	Ccalc.v3.05402
Ccalc.v3.10349	2.24196	0.016007	Ccalc.v3.06026	-2.90917	1.94005e-09		Ccalc.v3.16910	4.62422	9.56678e-15	Ccalc.v3.05565	-0.161241	0.000320327		Ccalc.v3.09103	5.54704	1.77e-14	Ccalc.v3.12086	-0.247725	0.00165116		Ccalc.v3.14865	4.19467	5.80062e-32	Ccalc.v3.01915	-4.31535	3.70505e-34		Ccalc.v3.17342	5.58178	5.21419e-06	Ccalc.v3.05016	-0.232945	0.0172069		Ccalc.v3.01949	4.90086	8.50603e-20	Ccalc.v3.13128	-0.213616	8.05478e-06		Ccalc.v3.01249					Ccalc.v3.18586	Ccalc.v3.05246	Ccalc.v3.01061
Ccalc.v3.08715	2.24165	1.08591e-27	Ccalc.v3.11202	-2.90398	0.0137442		Ccalc.v3.10498	4.60697	2.98114e-48	Ccalc.v3.07207	-0.161307	0.00155851		Ccalc.v3.01288	5.54073	4.07e-06	Ccalc.v3.03553	-0.247803	0.00018496		Ccalc.v3.08311	4.19268	6.53351e-69	Ccalc.v3.07613	-4.31346	4.26769e-71		Ccalc.v3.12050	5.53854	1.63312e-11	Ccalc.v3.02556	-0.233173	0.00033644		Ccalc.v3.06413	4.87889	7.04581e-17	Ccalc.v3.04618	-0.213826	1.80618e-06							Ccalc.v3.05395	Ccalc.v3.09033	Ccalc.v3.10019
Ccalc.v3.06041	2.2393	4.28319e-10	Ccalc.v3.04991	-2.90278	2.54266e-06		Ccalc.v3.09204	4.58693	1.72438e-183	Ccalc.v3.02449	-0.161461	0.00421478		Ccalc.v3.14216	5.53985	6.12e-19	Ccalc.v3.03629	-0.247938	0.00127314		Ccalc.v3.07635	4.18486	2.70312e-98	Ccalc.v3.12438	-4.31114	2.36381e-43		Ccalc.v3.00695	5.53633	1.92955e-105	Ccalc.v3.13776	-0.233254	0.00721837		Ccalc.v3.10155	4.85565	2.74012e-45	Ccalc.v3.03433	-0.214019	0.000902951							Ccalc.v3.01050	Ccalc.v3.12152	Ccalc.v3.04052
Ccalc.v3.14620	2.23713	0.00165594	Ccalc.v3.02292	-2.89999	2.83747e-20		Ccalc.v3.04288	4.55652	9.12514e-114	Ccalc.v3.02150	-0.161755	0.000254846		Ccalc.v3.05455	5.5391	3.5e-64	Ccalc.v3.06633	-0.248029	0.0141902		Ccalc.v3.01219	4.17359	4.38349e-61	Ccalc.v3.14855	-4.30572	2.10023e-27		Ccalc.v3.05159	5.52818	2.53581e-24	Ccalc.v3.10230	-0.234146	0.0198465		Ccalc.v3.12201	4.85054	3.49789e-116	Ccalc.v3.03622	-0.214057	0.0082417							Ccalc.v3.07641	Ccalc.v3.06714	Ccalc.v3.08647
Ccalc.v3.19606	2.22605	0.00961997	Ccalc.v3.12936	-2.89752	3.10027e-13		Ccalc.v3.01648	4.52917	5.75939e-166	Ccalc.v3.03140	-0.161814	0.000401855		Ccalc.v3.05454	5.53046	1.67e-196	Ccalc.v3.06870	-0.248444	0.0174132		Ccalc.v3.18433	4.16649	1.10426e-25	Ccalc.v3.10675	-4.29651	4.34915e-45		Ccalc.v3.07776	5.51598	8.22784e-32	Ccalc.v3.05119	-0.235399	0.000642349		Ccalc.v3.00345	4.84863	4.32642e-52	Ccalc.v3.00519	-0.214956	0.015634							Ccalc.v3.01252	Ccalc.v3.09602	Ccalc.v3.14636
Ccalc.v3.11965	2.22304	1.23521e-28	Ccalc.v3.01946	-2.89566	1.02166e-09		Ccalc.v3.18955	4.52781	1.69575e-10	Ccalc.v3.14293	-0.161925	2.01376e-06		Ccalc.v3.07777	5.50423	0.0016816	Ccalc.v3.05319	-0.248514	0.00634412		Ccalc.v3.07715	4.1577	1.78721e-27	Ccalc.v3.14008	-4.29493	2.4303e-16		Ccalc.v3.13745	5.511	1.88971e-09	Ccalc.v3.08010	-0.235497	0.00145659		Ccalc.v3.15767	4.8479	0.00764588	Ccalc.v3.13071	-0.214972	5.0648e-06							Ccalc.v3.03781	Ccalc.v3.11844	Ccalc.v3.22247
Ccalc.v3.06322	2.21789	1.82825e-13	Ccalc.v3.01219	-2.88401	9.81256e-10		Ccalc.v3.00464	4.52736	5.63329e-57	Ccalc.v3.05386	-0.162089	0.000235115		Ccalc.v3.15918	5.50298	1.5e-10	Ccalc.v3.02107	-0.24879	0.00024254		Ccalc.v3.14682	4.15169	9.90961e-74	Ccalc.v3.14079	-4.28131	2.21573e-58		Ccalc.v3.17354	5.51069	3.5929e-06	Ccalc.v3.03408	-0.23596	0.000155469		Ccalc.v3.19455	4.82314	1.34156e-06	Ccalc.v3.09279	-0.215519	0.00339902							Ccalc.v3.14508	Ccalc.v3.02640	Ccalc.v3.01364
Ccalc.v3.09295	2.2171	3.90077e-23	Ccalc.v3.10858	-2.87601	1.11079e-30		Ccalc.v3.08963	4.50831	0	Ccalc.v3.04392	-0.162195	0.0223249		Ccalc.v3.13742	5.49391	2.28e-06	Ccalc.v3.11884	-0.248896	0.00253073		Ccalc.v3.00915	4.14991	1.18053e-183	Ccalc.v3.08167	-4.28016	9.62512e-64		Ccalc.v3.20184	5.51053	8.57145e-05	Ccalc.v3.01162	-0.236019	0.0433532		Ccalc.v3.20672	4.81682	2.30266e-10	Ccalc.v3.11887	-0.215585	4.37563e-07							Ccalc.v3.08428	Ccalc.v3.07651	Ccalc.v3.05212
Ccalc.v3.14181	2.21251	5.63368e-10	Ccalc.v3.07263	-2.87414	5.65389e-06		Ccalc.v3.06431	4.47732	7.09476e-182	Ccalc.v3.04047	-0.162407	1.68886e-09		Ccalc.v3.01041	5.48862	4.55e-10	Ccalc.v3.06887	-0.249127	0.0131047		Ccalc.v3.21260	4.14591	5.48719e-15	Ccalc.v3.00210	-4.27909	2.16433e-23		Ccalc.v3.14905	5.49177	2.0556e-24	Ccalc.v3.14318	-0.236128	0.0109576		Ccalc.v3.16507	4.8144	0.00729348	Ccalc.v3.12516	-0.216451	0.00372149							Ccalc.v3.01123	Ccalc.v3.08551	Ccalc.v3.09813
Ccalc.v3.06340	2.19352	1.39218e-07	Ccalc.v3.06959	-2.86694	1.44336e-13		Ccalc.v3.00889	4.4647	2.99781e-103	Ccalc.v3.06637	-0.162474	2.26726e-08		Ccalc.v3.20178	5.48688	1.61e-13	Ccalc.v3.12376	-0.250401	0.00022863		Ccalc.v3.01985	4.14	1.36012e-28	Ccalc.v3.07168	-4.27641	1.27115e-40		Ccalc.v3.04984	5.45061	1.48024e-13	Ccalc.v3.10939	-0.237679	0.0012488		Ccalc.v3.04933	4.78672	0.000901579	Ccalc.v3.12470	-0.21657	0.0115714							Ccalc.v3.08545	Ccalc.v3.13058	Ccalc.v3.03233
Ccalc.v3.10126	2.18619	1.78966e-05	Ccalc.v3.01923	-2.86664	0.00618667		Ccalc.v3.00987	4.45903	1.68109e-27	Ccalc.v3.12473	-0.162937	0.000304289		Ccalc.v3.05473	5.47092	4.01e-51	Ccalc.v3.05636	-0.250555	0.00873832		Ccalc.v3.05358	4.1267	4.51941e-35	Ccalc.v3.01144	-4.25572	6.57239e-15		Ccalc.v3.20177	5.43882	3.1043e-15	Ccalc.v3.07386	-0.237682	0.0366299		Ccalc.v3.13167	4.77969	3.11608e-34	Ccalc.v3.08779	-0.217442	0.00858954							Ccalc.v3.08689	Ccalc.v3.11615	Ccalc.v3.10132
Ccalc.v3.01743	2.1795	1.21238e-09	Ccalc.v3.09103	-2.8606	1.07112e-05		Ccalc.v3.07715	4.45569	9.8386e-34	Ccalc.v3.13233	-0.163119	0.000751088		Ccalc.v3.14081	5.47045	6.5e-257	Ccalc.v3.11976	-0.250613	0.028097		Ccalc.v3.00047	4.08113	1.32294e-12	Ccalc.v3.14777	-4.2449	1.13697e-18		Ccalc.v3.13879	5.41277	4.59684e-69	Ccalc.v3.14687	-0.238417	0.0291884		Ccalc.v3.12730	4.76531	8.3999e-79	Ccalc.v3.11146	-0.217517	0.00508876							Ccalc.v3.05250	Ccalc.v3.13555	Ccalc.v3.11286
Ccalc.v3.16908	2.17306	2.12866e-07	Ccalc.v3.12422	-2.85182	1.93342e-16		Ccalc.v3.02534	4.43728	6.80873e-69	Ccalc.v3.07202	-0.163528	1.25224e-06		Ccalc.v3.18518	5.4619	2.34e-10	Ccalc.v3.04850	-0.25099	0.00414453		Ccalc.v3.14571	4.0801	1.74793e-55	Ccalc.v3.14853	-4.23437	3.31272e-16		Ccalc.v3.00648	5.40757	1.91142e-05	Ccalc.v3.05106	-0.238629	0.0403759		Ccalc.v3.07683	4.72012	2.56443e-35	Ccalc.v3.07643	-0.217831	0.00429368							Ccalc.v3.11390	Ccalc.v3.01901	Ccalc.v3.06939
Ccalc.v3.06194	2.13921	0.0153447	Ccalc.v3.06951	-2.85134	0.00391707		Ccalc.v3.12931	4.43555	1.41894e-47	Ccalc.v3.14027	-0.163794	0.000215415		Ccalc.v3.03836	5.45805	2.22e-42	Ccalc.v3.08749	-0.251144	0.0248512		Ccalc.v3.14195	4.0708	1.21901e-16	Ccalc.v3.03114	-4.23207	2.97371e-09		Ccalc.v3.12120	5.36371	2.52814e-83	Ccalc.v3.04014	-0.240623	0.0135348		Ccalc.v3.04843	4.72005	6.6143e-87	Ccalc.v3.03795	-0.218238	0.0155885							Ccalc.v3.13334	Ccalc.v3.01216	Ccalc.v3.12416
Ccalc.v3.02754	2.1369	5.65515e-13	Ccalc.v3.13859	-2.84996	1.42068e-09		Ccalc.v3.00047	4.40911	1.50065e-12	Ccalc.v3.02482	-0.164032	0.00198927		Ccalc.v3.05483	5.4337	3.49e-78	Ccalc.v3.14741	-0.252209	0.0049773		Ccalc.v3.15798	4.06062	1.61929e-06	Ccalc.v3.02786	-4.23091	9.32577e-18		Ccalc.v3.09688	5.35221	4.7693e-24	Ccalc.v3.04371	-0.24072	0.0110948		Ccalc.v3.08310	4.6979	2.97947e-16	Ccalc.v3.10613	-0.21841	0.000522291							Ccalc.v3.13994	Ccalc.v3.01258	Ccalc.v3.02996
Ccalc.v3.00832	2.1071	4.22278e-22	Ccalc.v3.05834	-2.82446	1.42452e-07		Ccalc.v3.11059	4.39745	1.99862e-78	Ccalc.v3.01271	-0.164037	3.26438e-07		Ccalc.v3.12941	5.43247	2.25e-12	Ccalc.v3.04457	-0.252417	0.0483929		Ccalc.v3.09704	4.06011	1.50236e-12	Ccalc.v3.11419	-4.22929	3.62305e-29		Ccalc.v3.12202	5.34319	1.94289e-12	Ccalc.v3.02065	-0.240945	0.0136862		Ccalc.v3.01109	4.68866	0.000120806	Ccalc.v3.14288	-0.218755	0.0121985							Ccalc.v3.10532	Ccalc.v3.08657	Ccalc.v3.03001
Ccalc.v3.03767	2.09955	7.31183e-14	Ccalc.v3.06776	-2.81332	2.98769e-39		Ccalc.v3.13903	4.39697	6.8184e-53	Ccalc.v3.13361	-0.164301	0.0174435		Ccalc.v3.14854	5.42097	1.84e-21	Ccalc.v3.11947	-0.252466	0.0160225		Ccalc.v3.13903	4.03549	8.34946e-41	Ccalc.v3.12462	-4.2238	1.31528e-07		Ccalc.v3.14764	5.33723	6.43498e-88	Ccalc.v3.11044	-0.241224	2.08558e-05		Ccalc.v3.17343	4.66952	0.0189062	Ccalc.v3.13720	-0.219022	0.0122526							Ccalc.v3.14314	Ccalc.v3.00602	Ccalc.v3.12855
Ccalc.v3.19207	2.09592	0.0101945	Ccalc.v3.01925	-2.79708	0.00489098		Ccalc.v3.23681	4.38881	4.38894e-08	Ccalc.v3.08631	-0.164377	0.00106367		Ccalc.v3.07591	5.39053	1.33e-54	Ccalc.v3.10047	-0.252544	0.019231		Ccalc.v3.00815	4.02125	3.59377e-112	Ccalc.v3.13879	-4.22165	1.65002e-136		Ccalc.v3.11535	5.31385	1.6811e-34	Ccalc.v3.06890	-0.241437	0.0221811		Ccalc.v3.05431	4.66588	1.0833e-27	Ccalc.v3.05019	-0.21906	0.000176738							Ccalc.v3.10638	Ccalc.v3.06710	Ccalc.v3.08964
Ccalc.v3.13837	2.09464	3.84911e-06	Ccalc.v3.19966	-2.79556	1.83068e-05		Ccalc.v3.04931	4.38022	1.06239e-21	Ccalc.v3.02402	-0.164625	1.57397e-06		Ccalc.v3.19455	5.3718	4.11e-08	Ccalc.v3.07208	-0.252725	0.00103935		Ccalc.v3.06179	4.01607	1.44445e-67	Ccalc.v3.11200	-4.221	1.48598e-13		Ccalc.v3.14622	5.30795	1.10709e-21	Ccalc.v3.14437	-0.242051	0.0311169		Ccalc.v3.13424	4.66435	0.00108762	Ccalc.v3.05459	-0.21911	0.000247925							Ccalc.v3.14383	Ccalc.v3.14733	Ccalc.v3.22077
Ccalc.v3.12897	2.09313	0.0316412	Ccalc.v3.11126	-2.78856	0.00819793		Ccalc.v3.06179	4.37703	1.7968e-184	Ccalc.v3.01918	-0.164976	0.000317969		Ccalc.v3.08167	5.37042	4.49e-54	Ccalc.v3.13140	-0.25352	0.0018331		Ccalc.v3.07688	4.00929	4.48816e-85	Ccalc.v3.01871	-4.2186	1.85124e-24		Ccalc.v3.13083	5.28184	1.38715e-105	Ccalc.v3.10049	-0.242796	0.00039642		Ccalc.v3.17477	4.61864	1.39171e-09	Ccalc.v3.02142	-0.219571	0.00538139							Ccalc.v3.09121	Ccalc.v3.02065	Ccalc.v3.04742
Ccalc.v3.11998	2.09003	3.7932e-10	Ccalc.v3.07538	-2.78291	1.09839e-05		Ccalc.v3.06029	4.37266	3.8693e-128	Ccalc.v3.01448	-0.165998	4.35679e-05		Ccalc.v3.06039	5.34405	1.03e-10	Ccalc.v3.01048	-0.253607	0.00352329		Ccalc.v3.14871	4.00826	7.72934e-50	Ccalc.v3.04600	-4.20091	6.44832e-25		Ccalc.v3.01872	5.27577	4.36306e-06	Ccalc.v3.10491	-0.242807	0.00768099		Ccalc.v3.19454	4.60453	0.0160051	Ccalc.v3.08304	-0.221252	0.0149689							Ccalc.v3.03541	Ccalc.v3.03474	Ccalc.v3.21250
Ccalc.v3.09620	2.08621	2.78418e-12	Ccalc.v3.01735	-2.7692	0.000806252		Ccalc.v3.23713	4.3684	1.50033e-05	Ccalc.v3.12307	-0.166435	2.41227e-07		Ccalc.v3.04683	5.33299	2.7e-218	Ccalc.v3.12320	-0.254641	0.00149657		Ccalc.v3.16109	3.99954	1.84781e-31	Ccalc.v3.03745	-4.19344	0.000348791		Ccalc.v3.14720	5.27382	4.29001e-13	Ccalc.v3.08109	-0.243123	3.17701e-07		Ccalc.v3.08827	4.60287	1.97291e-91	Ccalc.v3.08636	-0.221677	0.00111973							Ccalc.v3.02145	Ccalc.v3.03304	Ccalc.v3.13032
Ccalc.v3.14068	2.08466	1.65584e-09	Ccalc.v3.03645	-2.74893	0.00445375		Ccalc.v3.01672	4.3457	1.28622e-37	Ccalc.v3.14447	-0.166943	0.00015913		Ccalc.v3.17342	5.32991	5.59e-10	Ccalc.v3.10921	-0.25537	0.0173266		Ccalc.v3.02387	3.99414	1.99853e-44	Ccalc.v3.03744	-4.1667	0.000112253		Ccalc.v3.13893	5.27015	2.33724e-21	Ccalc.v3.14303	-0.243199	0.00391131		Ccalc.v3.18884	4.58275	1.93568e-09	Ccalc.v3.01016	-0.221975	5.06498e-08							Ccalc.v3.05549	Ccalc.v3.03897	Ccalc.v3.04039
Ccalc.v3.14764	2.08192	3.23729e-24	Ccalc.v3.10679	-2.72028	2.79829e-13		Ccalc.v3.04143	4.3374	1.14229e-66	Ccalc.v3.14441	-0.167286	0.00116667		Ccalc.v3.01790	5.3265	9.25e-12	Ccalc.v3.07819	-0.255384	0.0025102		Ccalc.v3.17486	3.97742	8.12279e-13	Ccalc.v3.14693	-4.14805	1.17124e-61		Ccalc.v3.11417	5.26973	3.31769e-24	Ccalc.v3.10365	-0.243455	0.000378022		Ccalc.v3.13742	4.58175	4.24232e-10	Ccalc.v3.08553	-0.222742	0.00243283							Ccalc.v3.08679	Ccalc.v3.04610	Ccalc.v3.04061
Ccalc.v3.11609	2.07669	2.62206e-19	Ccalc.v3.01110	-2.7128	7.04749e-16		Ccalc.v3.09295	4.33319	0	Ccalc.v3.07201	-0.167762	5.26747e-05		Ccalc.v3.10731	5.32491	1.9e-26	Ccalc.v3.08547	-0.255848	0.0377543		Ccalc.v3.05678	3.97596	1.3492e-51	Ccalc.v3.08408	-4.14778	1.37855e-27		Ccalc.v3.01372	5.26639	1.58635e-28	Ccalc.v3.12470	-0.243832	0.0215421		Ccalc.v3.13097	4.56036	1.25827e-26	Ccalc.v3.08734	-0.222805	0.00519616							Ccalc.v3.12581	Ccalc.v3.12746	Ccalc.v3.00603
Ccalc.v3.10641	2.06683	0.00278641	Ccalc.v3.11270	-2.69841	1.91907e-10		Ccalc.v3.02387	4.3229	3.61161e-70	Ccalc.v3.06783	-0.16786	0.0239678		Ccalc.v3.05108	5.31872	3.83e-67	Ccalc.v3.07437	-0.25626	0.00184643		Ccalc.v3.02525	3.96156	6.06825e-27	Ccalc.v3.08360	-4.14055	2.9656e-06		Ccalc.v3.10731	5.26184	6.71128e-15	Ccalc.v3.13127	-0.243877	0.00289001		Ccalc.v3.08980	4.53944	0.00172092	Ccalc.v3.14718	-0.223255	0.00989917							Ccalc.v3.09182	Ccalc.v3.11477	Ccalc.v3.08703
Ccalc.v3.07861	2.06381	0.000286869	Ccalc.v3.09826	-2.69202	5.47361e-09		Ccalc.v3.13347	4.25726	4.06599e-297	Ccalc.v3.03865	-0.167981	0.0297372		Ccalc.v3.11794	5.31757	6.83e-10	Ccalc.v3.02603	-0.256354	0.00076476		Ccalc.v3.05107	3.94096	7.40884e-74	Ccalc.v3.14090	-4.12724	8.44457e-17		Ccalc.v3.12953	5.25629	3.01864e-11	Ccalc.v3.12741	-0.24429	0.00037954		Ccalc.v3.00710	4.53404	1.61802e-08	Ccalc.v3.11950	-0.223722	0.00112434							Ccalc.v3.05709	Ccalc.v3.00942	Ccalc.v3.00738
Ccalc.v3.01000	2.05262	7.32566e-13	Ccalc.v3.05812	-2.68498	5.31146e-13		Ccalc.v3.08872	4.23998	2.39078e-17	Ccalc.v3.10411	-0.168158	6.78125e-05		Ccalc.v3.13241	5.28863	6.54e-200	Ccalc.v3.05297	-0.256803	0.016338		Ccalc.v3.02749	3.93225	2.87702e-45	Ccalc.v3.00470	-4.11056	3.86167e-35		Ccalc.v3.14125	5.24683	9.3332e-30	Ccalc.v3.12424	-0.244397	0.000485068		Ccalc.v3.12927	4.52338	0.00151084	Ccalc.v3.05588	-0.224266	2.89251e-06							Ccalc.v3.06013	Ccalc.v3.07127	Ccalc.v3.00492
Ccalc.v3.22558	2.04847	0.000483037	Ccalc.v3.14091	-2.68357	2.94992e-07		Ccalc.v3.05834	4.23597	1.01385e-05	Ccalc.v3.05486	-0.168427	5.37476e-05		Ccalc.v3.00202	5.27547	1.24e-22	Ccalc.v3.05391	-0.25734	0.00723338		Ccalc.v3.04288	3.93179	9.20991e-56	Ccalc.v3.05584	-4.09711	1.89818e-05		Ccalc.v3.12061	5.24241	3.55864e-05	Ccalc.v3.11381	-0.244503	1.55751e-05		Ccalc.v3.13168	4.51903	2.00546e-08	Ccalc.v3.12108	-0.224362	0.00248134							Ccalc.v3.01350	Ccalc.v3.09357	Ccalc.v3.14657
Ccalc.v3.13842	2.04726	0.00487579	Ccalc.v3.14853	-2.6738	0.0036619		Ccalc.v3.03248	4.22349	5.73498e-226	Ccalc.v3.00278	-0.168774	2.80408e-05		Ccalc.v3.05470	5.27455	3.98e-19	Ccalc.v3.07407	-0.257783	0.00715955		Ccalc.v3.16914	3.92543	5.74592e-16	Ccalc.v3.05482	-4.07631	1.27008e-67		Ccalc.v3.12165	5.22014	3.43029e-293	Ccalc.v3.00964	-0.244605	0.00214403		Ccalc.v3.03331	4.50831	1.05623e-48	Ccalc.v3.05391	-0.224485	0.00011779							Ccalc.v3.00884	Ccalc.v3.09696	Ccalc.v3.06808
Ccalc.v3.13794	2.0404	1.90828e-22	Ccalc.v3.01708	-2.67333	0.00533228		Ccalc.v3.08175	4.22332	1.2897e-178	Ccalc.v3.06597	-0.168787	4.53299e-07		Ccalc.v3.13985	5.27045	2.24e-52	Ccalc.v3.00131	-0.258466	0.00234891		Ccalc.v3.11519	3.91731	1.32019e-35	Ccalc.v3.11609	-4.07389	4.27569e-74		Ccalc.v3.12941	5.21925	6.20619e-09	Ccalc.v3.03766	-0.246013	0.0478062		Ccalc.v3.16418	4.50736	0.00937329	Ccalc.v3.00467	-0.224502	0.00114954							Ccalc.v3.07163	Ccalc.v3.04350	Ccalc.v3.03698
Ccalc.v3.13895	2.03801	1.83702e-13	Ccalc.v3.09333	-2.67123	8.16332e-11		Ccalc.v3.01065	4.22226	8.67375e-48	Ccalc.v3.08339	-0.168948	0.00452776		Ccalc.v3.05456	5.26992	2.01e-104	Ccalc.v3.01324	-0.25869	0.00010344		Ccalc.v3.12637	3.89794	2.99662e-104	Ccalc.v3.01969	-4.06417	7.13622e-102		Ccalc.v3.03159	5.20648	3.75843e-65	Ccalc.v3.07698	-0.246401	0.00102432		Ccalc.v3.18177	4.50096	0.0216381	Ccalc.v3.02221	-0.224527	0.000741565							Ccalc.v3.07817	Ccalc.v3.10421	Ccalc.v3.02324
Ccalc.v3.13869	2.03331	2.23159e-05	Ccalc.v3.01423	-2.66641	0.0116189		Ccalc.v3.00372	4.22192	3.71939e-19	Ccalc.v3.08632	-0.169078	0.00197704		Ccalc.v3.02599	5.24392	1.28e-37	Ccalc.v3.09355	-0.258739	0.00018574		Ccalc.v3.06340	3.89033	5.29541e-36	Ccalc.v3.14128	-4.06391	5.76806e-22		Ccalc.v3.13877	5.20473	8.00843e-44	Ccalc.v3.10695	-0.246407	0.00832028		Ccalc.v3.17480	4.46447	0.0281505	Ccalc.v3.01006	-0.225224	0.0161274							Ccalc.v3.05956	Ccalc.v3.13478	Ccalc.v3.09633
Ccalc.v3.00889	2.03041	6.05671e-20	Ccalc.v3.16912	-2.6621	1.81867e-05		Ccalc.v3.02528	4.21581	8.75784e-59	Ccalc.v3.02809	-0.169522	0.00612432		Ccalc.v3.06449	5.24033	0.00051561	Ccalc.v3.00964	-0.25949	0.00691764		Ccalc.v3.13897	3.87607	6.63608e-67	Ccalc.v3.05147	-4.06327	2.44654e-32		Ccalc.v3.05456	5.19722	3.2721e-43	Ccalc.v3.11329	-0.246669	0.0240434		Ccalc.v3.13745	4.43222	1.76334e-08	Ccalc.v3.02874	-0.225259	0.00577095							Ccalc.v3.09220	Ccalc.v3.00416	Ccalc.v3.11046
Ccalc.v3.02311	2.01295	1.54398e-26	Ccalc.v3.08325	-2.66181	5.32499e-28		Ccalc.v3.06283	4.20517	1.40191e-14	Ccalc.v3.12556	-0.16985	1.48386e-06		Ccalc.v3.17354	5.20491	9.7e-10	Ccalc.v3.09276	-0.259639	0.00030694		Ccalc.v3.01109	3.86992	1.29122e-15	Ccalc.v3.06833	-4.05227	4.71604e-06		Ccalc.v3.05482	5.17392	6.87258e-33	Ccalc.v3.07826	-0.246894	0.00178195		Ccalc.v3.14127	4.42654	1.68908e-06	Ccalc.v3.05109	-0.22548	0.000311792							Ccalc.v3.03943	Ccalc.v3.07312	Ccalc.v3.14459
Ccalc.v3.07136	2.01195	2.45108e-08	Ccalc.v3.06866	-2.65432	4.92709e-07		Ccalc.v3.09294	4.2004	1.11138e-53	Ccalc.v3.11626	-0.170554	0.00010639		Ccalc.v3.12785	5.19964	3.94e-102	Ccalc.v3.02335	-0.259771	0.00438863		Ccalc.v3.19272	3.86394	0.00321051	Ccalc.v3.09866	-4.03634	1.09989e-25		Ccalc.v3.13168	5.1524	3.28018e-06	Ccalc.v3.07297	-0.247206	0.000169694		Ccalc.v3.01872	4.40911	5.60176e-06	Ccalc.v3.06689	-0.225518	0.00632746							Ccalc.v3.04518	Ccalc.v3.05826	Ccalc.v3.10079
Ccalc.v3.05670	2.00832	1.46572e-06	Ccalc.v3.05179	-2.65252	3.59524e-23		Ccalc.v3.06285	4.19134	4.52711e-22	Ccalc.v3.00032	-0.170739	4.02094e-08		Ccalc.v3.13745	5.19263	6.72e-12	Ccalc.v3.04755	-0.259992	0.0164512		Ccalc.v3.02527	3.86276	5.09965e-78	Ccalc.v3.14127	-4.02431	1.56299e-14		Ccalc.v3.14716	5.13985	8.39646e-68	Ccalc.v3.01865	-0.247707	0.0313955		Ccalc.v3.14622	4.39901	9.62849e-21	Ccalc.v3.05226	-0.225813	0.00593601							Ccalc.v3.05744	Ccalc.v3.09100	Ccalc.v3.17790
Ccalc.v3.19290	2.00622	0.0207872	Ccalc.v3.10462	-2.64831	7.86304e-07		Ccalc.v3.19127	4.18464	2.79279e-07	Ccalc.v3.04758	-0.171579	3.76825e-06		Ccalc.v3.00648	5.18199	2.88e-09	Ccalc.v3.00241	-0.26043	0.0103119		Ccalc.v3.06248	3.85201	9.16085e-87	Ccalc.v3.02125	-4.02388	8.02577e-21		Ccalc.v3.17343	5.11897	0.000278786	Ccalc.v3.09965	-0.248165	0.000319579		Ccalc.v3.06999	4.39128	1.82041e-18	Ccalc.v3.10774	-0.226193	0.0174773							Ccalc.v3.12001	Ccalc.v3.04284	Ccalc.v3.08496
Ccalc.v3.05349	1.99433	4.98331e-06	Ccalc.v3.14751	-2.64522	4.56066e-17		Ccalc.v3.18957	4.16961	8.39733e-13	Ccalc.v3.00621	-0.171614	0.00929249		Ccalc.v3.13423	5.17919	2.02e-24	Ccalc.v3.08612	-0.260445	0.00127521		Ccalc.v3.00916	3.84898	1.28976e-117	Ccalc.v3.01301	-4.01728	9.55608e-14		Ccalc.v3.11773	5.10834	2.2328e-31	Ccalc.v3.12277	-0.248378	2.36874e-10		Ccalc.v3.12592	4.38889	6.42423e-09	Ccalc.v3.01141	-0.227619	0.0091266							Ccalc.v3.13993	Ccalc.v3.14510	Ccalc.v3.05290
Ccalc.v3.03292	1.98986	0.0150862	Ccalc.v3.04042	-2.64013	9.26259e-36		Ccalc.v3.05330	4.16224	4.53241e-24	Ccalc.v3.14568	-0.172673	0.000337135		Ccalc.v3.19296	5.17616	9.49e-09	Ccalc.v3.14269	-0.261757	3.96e-07		Ccalc.v3.12931	3.83875	1.4066e-45	Ccalc.v3.08274	-3.99938	1.25577e-24		Ccalc.v3.12730	5.093	9.84594e-55	Ccalc.v3.03216	-0.248418	0.0174874		Ccalc.v3.03332	4.37783	8.39542e-16	Ccalc.v3.06134	-0.227817	0.000707902							Ccalc.v3.13452	Ccalc.v3.03297	Ccalc.v3.11757
Ccalc.v3.10014	1.986	1.40667e-13	Ccalc.v3.10165	-2.63449	3.02256e-25		Ccalc.v3.01019	4.15763	1.09294e-111	Ccalc.v3.03604	-0.172958	1.14744e-05		Ccalc.v3.12929	5.1644	1.29e-11	Ccalc.v3.08133	-0.261832	0.0069979		Ccalc.v3.07552	3.83653	5.2394e-30	Ccalc.v3.14773	-3.99363	8.36311e-19		Ccalc.v3.11419	5.08893	5.45466e-45	Ccalc.v3.04618	-0.248658	0.00432955		Ccalc.v3.12926	4.36948	0.00027142	Ccalc.v3.05542	-0.228169	0.00196108							Ccalc.v3.01978	Ccalc.v3.05633	Ccalc.v3.07366
Ccalc.v3.11547	1.9765	3.88872e-12	Ccalc.v3.15917	-2.61305	5.19079e-18		Ccalc.v3.13330	4.14999	1.172e-91	Ccalc.v3.02114	-0.173267	0.012294		Ccalc.v3.11419	5.15826	1.28e-44	Ccalc.v3.10526	-0.261947	0.0435339		Ccalc.v3.09665	3.82079	6.69929e-89	Ccalc.v3.04836	-3.99064	1.50161e-19		Ccalc.v3.04691	5.07071	2.55842e-77	Ccalc.v3.07174	-0.249218	0.0190916		Ccalc.v3.13096	4.36764	1.45616e-24	Ccalc.v3.05205	-0.228227	8.1612e-05							Ccalc.v3.05745	Ccalc.v3.07453	Ccalc.v3.10471
Ccalc.v3.08961	1.9696	6.5465e-28	Ccalc.v3.00447	-2.60853	8.17836e-07		Ccalc.v3.05331	4.12996	1.08024e-98	Ccalc.v3.12595	-0.173812	0.000307841		Ccalc.v3.16103	5.15029	5.71e-12	Ccalc.v3.14705	-0.262515	0.0255418		Ccalc.v3.01983	3.81073	1.20585e-88	Ccalc.v3.05431	-3.98653	8.23456e-54		Ccalc.v3.09352	5.03623	7.09976e-42	Ccalc.v3.02103	-0.249879	0.00254337		Ccalc.v3.15182	4.36185	1.54007e-06	Ccalc.v3.12473	-0.22852	0.00258244							Ccalc.v3.14290	Ccalc.v3.13107	Ccalc.v3.21363
Ccalc.v3.07354	1.96631	1.08255e-35	Ccalc.v3.05053	-2.60422	0.0133623		Ccalc.v3.08310	4.12332	1.67535e-30	Ccalc.v3.03434	-0.174434	1.82163e-07		Ccalc.v3.04691	5.11274	2.37e-81	Ccalc.v3.09785	-0.263619	4.65e-05		Ccalc.v3.01094	3.79172	5.76604e-25	Ccalc.v3.03752	-3.98628	1.30933e-67		Ccalc.v3.08062	5.00535	6.29633e-239	Ccalc.v3.11444	-0.250332	0.00268505		Ccalc.v3.05329	4.3446	8.83194e-17	Ccalc.v3.02087	-0.228618	0.0043375							Ccalc.v3.02960	Ccalc.v3.03420	Ccalc.v3.08900
Ccalc.v3.14453	1.96359	7.9906e-25	Ccalc.v3.01927	-2.60391	0.000255703		Ccalc.v3.02311	4.08483	1.96655e-88	Ccalc.v3.10231	-0.174654	0.0128633		Ccalc.v3.07484	5.09939	4.81e-32	Ccalc.v3.07958	-0.263758	0.00020378		Ccalc.v3.20236	3.75999	5.32317e-05	Ccalc.v3.11273	-3.97235	1.46422e-24		Ccalc.v3.13742	4.99012	0.000135305	Ccalc.v3.07603	-0.250395	0.0413869		Ccalc.v3.01942	4.33953	3.90065e-05	Ccalc.v3.08154	-0.228778	0.000177306							Ccalc.v3.07155	Ccalc.v3.08156	Ccalc.v3.00215
Ccalc.v3.09373	1.96277	2.85777e-25	Ccalc.v3.06849	-2.59132	9.75151e-10		Ccalc.v3.02671	4.08211	1.06034e-34	Ccalc.v3.13709	-0.175057	1.59062e-07		Ccalc.v3.08016	5.08855	9.75e-25	Ccalc.v3.13695	-0.264116	1.24e-06		Ccalc.v3.07904	3.7559	7.35172e-17	Ccalc.v3.02014	-3.971	1.28443e-08		Ccalc.v3.01288	4.98739	1.66577e-07	Ccalc.v3.03512	-0.250888	0.0117551		Ccalc.v3.14848	4.33899	1.31425e-27	Ccalc.v3.04038	-0.228831	0.00364745							Ccalc.v3.07467	Ccalc.v3.09026	Ccalc.v3.04860
Ccalc.v3.07776	1.96269	1.4629e-07	Ccalc.v3.06847	-2.58155	1.937e-09		Ccalc.v3.14872	4.07994	1.33083e-12	Ccalc.v3.02929	-0.175543	0.0282057		Ccalc.v3.00924	5.04944	4.78e-195	Ccalc.v3.10428	-0.264157	6.14e-10		Ccalc.v3.02531	3.74754	2.36417e-25	Ccalc.v3.01706	-3.96629	3.19431e-21		Ccalc.v3.14854	4.98025	3.14167e-11	Ccalc.v3.00132	-0.2509	1.08831e-05		Ccalc.v3.14905	4.33453	1.5963e-14	Ccalc.v3.04315	-0.229302	0.000364542							Ccalc.v3.11853	Ccalc.v3.03004	Ccalc.v3.13069
Ccalc.v3.05082	1.96094	1.58176e-35	Ccalc.v3.02566	-2.58117	1.90176e-07		Ccalc.v3.10427	4.04934	0	Ccalc.v3.06054	-0.175883	0.00321123		Ccalc.v3.00798	5.04519	1.43e-05	Ccalc.v3.09830	-0.264225	5.75e-06		Ccalc.v3.06971	3.74332	2.45912e-37	Ccalc.v3.04139	-3.95953	4.52581e-06		Ccalc.v3.00054	4.96789	3.68615e-19	Ccalc.v3.06731	-0.251174	0.0127587		Ccalc.v3.13809	4.32431	1.47563e-20	Ccalc.v3.06914	-0.229679	0.0135476							Ccalc.v3.09563	Ccalc.v3.09797	Ccalc.v3.16284
Ccalc.v3.02755	1.96013	6.97868e-13	Ccalc.v3.13241	-2.57901	2.45104e-19		Ccalc.v3.06056	4.03208	4.42853e-109	Ccalc.v3.05326	-0.176168	4.31825e-05		Ccalc.v3.08062	5.03999	1.05e-207	Ccalc.v3.02095	-0.264457	0.00051676		Ccalc.v3.06283	3.72924	6.23514e-09	Ccalc.v3.14110	-3.95639	5.25811e-76		Ccalc.v3.02808	4.96193	3.3227e-77	Ccalc.v3.05988	-0.251347	0.00199226		Ccalc.v3.09352	4.31811	5.0523e-24	Ccalc.v3.03653	-0.229766	0.000184788							Ccalc.v3.04993	Ccalc.v3.18251	Ccalc.v3.13335
Ccalc.v3.05985	1.95645	6.36197e-36	Ccalc.v3.01996	-2.55586	0.000445278		Ccalc.v3.08060	4.01426	4.08227e-238	Ccalc.v3.11057	-0.176787	0.0344862		Ccalc.v3.20177	5.03983	2.46e-13	Ccalc.v3.00065	-0.264458	0.00024156		Ccalc.v3.02533	3.70868	1.36821e-26	Ccalc.v3.07991	-3.95511	8.25801e-07		Ccalc.v3.21254	4.95034	5.83253e-09	Ccalc.v3.00041	-0.251842	0.000437029		Ccalc.v3.09332	4.30275	9.54822e-05	Ccalc.v3.03777	-0.230445	0.000933801							Ccalc.v3.10048	Ccalc.v3.12529	Ccalc.v3.05973
Ccalc.v3.08886	1.95631	4.49064e-28	Ccalc.v3.08250	-2.55571	1.76701e-11		Ccalc.v3.02894	3.98662	9.62124e-19	Ccalc.v3.09343	-0.176793	0.0161505		Ccalc.v3.04988	5.02893	5.93e-103	Ccalc.v3.05719	-0.265251	0.0247028		Ccalc.v3.01093	3.70855	4.81022e-18	Ccalc.v3.02595	-3.94696	5.40974e-20		Ccalc.v3.14081	4.94847	2.55325e-61	Ccalc.v3.10783	-0.251889	0.00741296		Ccalc.v3.10882	4.2942	1.12906e-34	Ccalc.v3.14301	-0.230728	0.000282764							Ccalc.v3.14096	Ccalc.v3.08470	Ccalc.v3.13102
Ccalc.v3.10339	1.95605	8.3322e-13	Ccalc.v3.13846	-2.55163	5.37766e-11		Ccalc.v3.06432	3.98396	2.42814e-14	Ccalc.v3.13128	-0.176864	1.03354e-09		Ccalc.v3.17343	5.02357	3.66e-07	Ccalc.v3.07224	-0.265959	0.00377356		Ccalc.v3.01846	3.70714	1.23918e-17	Ccalc.v3.14789	-3.94527	2.95229e-35		Ccalc.v3.03743	4.94342	1.08283e-54	Ccalc.v3.11674	-0.252213	0.0336232		Ccalc.v3.20901	4.29276	0.0481964	Ccalc.v3.08682	-0.230904	0.0016855							Ccalc.v3.06667	Ccalc.v3.13537	Ccalc.v3.05409
Ccalc.v3.11454	1.95505	1.53254e-15	Ccalc.v3.00558	-2.53389	5.55816e-07		Ccalc.v3.07095	3.98378	1.8919e-80	Ccalc.v3.05988	-0.177413	0.00059143		Ccalc.v3.17340	5.01981	2.67e-05	Ccalc.v3.10018	-0.266058	0.00708364		Ccalc.v3.10498	3.6886	2.72123e-33	Ccalc.v3.05327	-3.94315	5.37993e-95		Ccalc.v3.04689	4.93968	4.72896e-165	Ccalc.v3.14410	-0.252354	0.0218294		Ccalc.v3.06832	4.28625	2.23105e-24	Ccalc.v3.08556	-0.231283	7.02234e-05							Ccalc.v3.09852	Ccalc.v3.14174	Ccalc.v3.08861
Ccalc.v3.02804	1.95171	5.20371e-29	Ccalc.v3.03137	-2.53172	3.49614e-26		Ccalc.v3.10083	3.97993	5.43189e-67	Ccalc.v3.14275	-0.177415	0.000703747		Ccalc.v3.13740	4.99929	1.25e-07	Ccalc.v3.00130	-0.266692	0.00346264		Ccalc.v3.08927	3.68503	8.68507e-99	Ccalc.v3.11379	-3.94022	8.58141e-07		Ccalc.v3.06180	4.92259	1.46948e-37	Ccalc.v3.12379	-0.252563	6.65395e-06		Ccalc.v3.06428	4.28501	4.84107e-22	Ccalc.v3.10996	-0.231504	2.365e-06							Ccalc.v3.10667	Ccalc.v3.00129	Ccalc.v3.03066
Ccalc.v3.13845	1.94841	0.0250602	Ccalc.v3.02776	-2.51961	1.45695e-08		Ccalc.v3.11354	3.9746	0	Ccalc.v3.08142	-0.177805	0.00191941		Ccalc.v3.12433	4.98649	1.26e-06	Ccalc.v3.05194	-0.267344	0.00012733		Ccalc.v3.05125	3.67021	1.77222e-108	Ccalc.v3.13824	-3.93124	5.14803e-05		Ccalc.v3.17353	4.92191	2.21945e-05	Ccalc.v3.05797	-0.253063	0.00883968		Ccalc.v3.06427	4.28109	2.34955e-05	Ccalc.v3.09762	-0.231589	8.74895e-06							Ccalc.v3.14384	Ccalc.v3.01328	Ccalc.v3.00390
Ccalc.v3.06432	1.9466	0.000143483	Ccalc.v3.11809	-2.51773	1.48539e-09		Ccalc.v3.02648	3.96347	5.27e-270	Ccalc.v3.01128	-0.178117	0.0136488		Ccalc.v3.17547	4.98312	0.00027956	Ccalc.v3.06231	-0.267483	0.00238339		Ccalc.v3.08118	3.66023	4.69087e-125	Ccalc.v3.08314	-3.93112	0.000874116		Ccalc.v3.11418	4.92001	2.2691e-29	Ccalc.v3.01484	-0.253343	0.00987049		Ccalc.v3.12824	4.27916	0.0117261	Ccalc.v3.04713	-0.231951	0.0139388							Ccalc.v3.05719	Ccalc.v3.13370	Ccalc.v3.01180
Ccalc.v3.10015	1.9444	9.6363e-12	Ccalc.v3.06277	-2.50811	0.0396171		Ccalc.v3.20081	3.95885	3.21739e-28	Ccalc.v3.08441	-0.178259	0.000141656		Ccalc.v3.13168	4.98121	2.95e-06	Ccalc.v3.07643	-0.267561	0.00077456		Ccalc.v3.10544	3.65626	1.13443e-17	Ccalc.v3.06037	-3.93016	3.23803e-51		Ccalc.v3.14110	4.91522	4.47727e-93	Ccalc.v3.14053	-0.253473	0.000685967		Ccalc.v3.01065	4.27102	3.26682e-14	Ccalc.v3.02999	-0.231964	0.0153159							Ccalc.v3.09292	Ccalc.v3.01429	Ccalc.v3.05278
Ccalc.v3.11317	1.92993	5.41824e-21	Ccalc.v3.01235	-2.50644	7.80581e-16		Ccalc.v3.10679	3.95465	6.56055e-60	Ccalc.v3.05653	-0.178283	3.6579e-06		Ccalc.v3.09377	4.95756	1.7e-93	Ccalc.v3.03438	-0.267791	0.0259546		Ccalc.v3.13670	3.64326	6.24404e-54	Ccalc.v3.10956	-3.92724	6.09081e-16		Ccalc.v3.04683	4.8979	3.66178e-154	Ccalc.v3.09277	-0.25348	0.000294567		Ccalc.v3.00202	4.26223	2.80851e-15	Ccalc.v3.08201	-0.232161	0.000381524							Ccalc.v3.04423	Ccalc.v3.02172	Ccalc.v3.01508
Ccalc.v3.12493	1.92976	0.0213116	Ccalc.v3.04685	-2.5064	0.0167568		Ccalc.v3.18433	3.9486	3.71646e-24	Ccalc.v3.11652	-0.178795	0.000495129		Ccalc.v3.00054	4.95485	9.69e-24	Ccalc.v3.06691	-0.267839	0.00360996		Ccalc.v3.13184	3.63944	6.22502e-08	Ccalc.v3.07809	-3.92278	4.98853e-90		Ccalc.v3.01915	4.89499	2.2047e-12	Ccalc.v3.09742	-0.25376	0.00287066		Ccalc.v3.00160	4.24928	2.85934e-10	Ccalc.v3.09828	-0.232547	3.38652e-06							Ccalc.v3.07014	Ccalc.v3.14504	Ccalc.v3.21512
Ccalc.v3.09555	1.92602	0.00345709	Ccalc.v3.14906	-2.50372	3.91943e-13		Ccalc.v3.14048	3.94701	1.3067e-26	Ccalc.v3.10412	-0.178939	0.00289575		Ccalc.v3.12952	4.93983	1.7e-15	Ccalc.v3.07270	-0.267894	0.00726544		Ccalc.v3.12810	3.62125	1.52239e-06	Ccalc.v3.08018	-3.91607	2.62261e-158		Ccalc.v3.20180	4.88999	5.88731e-08	Ccalc.v3.07312	-0.2545	0.000157323		Ccalc.v3.12200	4.24214	2.3258e-19	Ccalc.v3.07390	-0.233532	0.000301521							Ccalc.v3.04967	Ccalc.v3.08561	Ccalc.v3.12860
Ccalc.v3.04177	1.92318	0.00893449	Ccalc.v3.15913	-2.50173	0.000109295		Ccalc.v3.05716	3.94627	1.3382e-11	Ccalc.v3.06131	-0.179066	0.0132276		Ccalc.v3.03207	4.93022	2.37e-13	Ccalc.v3.05306	-0.267973	0.00583227		Ccalc.v3.22183	3.60661	1.33625e-26	Ccalc.v3.13812	-3.91558	0.000916889		Ccalc.v3.10728	4.88839	3.88085e-34	Ccalc.v3.14746	-0.254992	0.00940128		Ccalc.v3.04931	4.23674	5.88339e-06	Ccalc.v3.05492	-0.233628	0.00139799							Ccalc.v3.10166	Ccalc.v3.13114	Ccalc.v3.12511
Ccalc.v3.10196	1.9218	2.04773e-05	Ccalc.v3.02220	-2.48976	1.94163e-06		Ccalc.v3.04752	3.94417	5.00343e-15	Ccalc.v3.14271	-0.179104	0.0364464		Ccalc.v3.01872	4.92286	0.0001473	Ccalc.v3.07834	-0.268386	0.00022432		Ccalc.v3.13830	3.57185	7.78635e-79	Ccalc.v3.08798	-3.91342	1.0821e-08		Ccalc.v3.20181	4.88266	2.08932e-08	Ccalc.v3.13478	-0.255998	0.00760701		Ccalc.v3.08872	4.23669	6.59066e-08	Ccalc.v3.10853	-0.234609	0.000227369							Ccalc.v3.10479	Ccalc.v3.09736	Ccalc.v3.00147
Ccalc.v3.14040	1.9198	0.00137696	Ccalc.v3.14090	-2.48163	1.50773e-05		Ccalc.v3.00618	3.93944	2.95889e-102	Ccalc.v3.01866	-0.179666	8.02895e-06		Ccalc.v3.01996	4.9053	3.09e-10	Ccalc.v3.05119	-0.26911	0.0020848		Ccalc.v3.03431	3.56897	2.72492e-29	Ccalc.v3.12717	-3.90545	1.29427e-51		Ccalc.v3.00921	4.87861	1.54769e-15	Ccalc.v3.13082	-0.256003	0.000605944		Ccalc.v3.14907	4.23022	1.55485e-07	Ccalc.v3.12331	-0.234842	3.92971e-07							Ccalc.v3.04491	Ccalc.v3.14450	Ccalc.v3.03428
Ccalc.v3.04393	1.91902	4.84793e-14	Ccalc.v3.11509	-2.48045	6.48699e-07		Ccalc.v3.06498	3.93638	0.00229438	Ccalc.v3.05488	-0.17982	4.66464e-05		Ccalc.v3.10728	4.89226	1.18e-70	Ccalc.v3.04312	-0.269442	1.27e-05		Ccalc.v3.08061	3.55573	1.92844e-125	Ccalc.v3.14548	-3.89872	4.89753e-171		Ccalc.v3.02537	4.87721	6.77081e-105	Ccalc.v3.02649	-0.256443	9.83064e-05		Ccalc.v3.02842	4.22249	1.34426e-78	Ccalc.v3.10029	-0.235214	0.00132525							Ccalc.v3.00305	Ccalc.v3.06774	Ccalc.v3.12850
Ccalc.v3.04809	1.91899	5.145e-21	Ccalc.v3.01737	-2.4785	1.76824e-06		Ccalc.v3.10349	3.9363	1.13265e-09	Ccalc.v3.07656	-0.180074	3.73231e-10		Ccalc.v3.12951	4.89046	0.00618883	Ccalc.v3.04825	-0.269942	0.00195035		Ccalc.v3.03705	3.55199	2.92712e-173	Ccalc.v3.07587	-3.88747	1.89254e-85		Ccalc.v3.17194	4.87603	4.00088e-05	Ccalc.v3.11457	-0.256456	0.0290845		Ccalc.v3.01182	4.20053	3.38733e-17	Ccalc.v3.05443	-0.235682	0.0091921							Ccalc.v3.08902	Ccalc.v3.00736	Ccalc.v3.22843
Ccalc.v3.04845	1.91707	2.76006e-18	Ccalc.v3.13257	-2.47176	9.35471e-21		Ccalc.v3.09621	3.93368	3.45046e-184	Ccalc.v3.13972	-0.180398	0.00153355		Ccalc.v3.04689	4.87233	4.82e-131	Ccalc.v3.10561	-0.270091	0.00395098		Ccalc.v3.02579	3.54721	5.32866e-39	Ccalc.v3.05455	-3.88036	5.62805e-66		Ccalc.v3.04227	4.8672	6.33868e-65	Ccalc.v3.01333	-0.256558	0.00327316		Ccalc.v3.04227	4.19227	9.67232e-36	Ccalc.v3.02203	-0.235869	0.000481181							Ccalc.v3.07381	Ccalc.v3.02483	Ccalc.v3.08509
Ccalc.v3.13838	1.90151	0.00563763	Ccalc.v3.05060	-2.47037	4.95177e-05		Ccalc.v3.11454	3.91927	2.95026e-198	Ccalc.v3.11029	-0.180523	2.54115e-07		Ccalc.v3.03084	4.86086	4.87e-29	Ccalc.v3.12741	-0.270609	0.00012491		Ccalc.v3.07176	3.54269	3.194e-14	Ccalc.v3.06920	-3.87956	1.49244e-06		Ccalc.v3.09763	4.85746	5.75938e-141	Ccalc.v3.13066	-0.256701	1.09914e-05		Ccalc.v3.08228	4.19193	7.22365e-35	Ccalc.v3.00841	-0.236116	0.0106471							Ccalc.v3.11489	Ccalc.v3.00008	Ccalc.v3.09725
Ccalc.v3.05774	1.89934	1.63769e-11	Ccalc.v3.11825	-2.4703	0.00440311		Ccalc.v3.12228	3.91658	1.7315e-130	Ccalc.v3.06605	-0.181025	2.79495e-05		Ccalc.v3.08965	4.84888	5.43e-36	Ccalc.v3.12025	-0.27096	0.0262993		Ccalc.v3.12317	3.51986	2.46742e-63	Ccalc.v3.00582	-3.87845	6.49932e-07		Ccalc.v3.12200	4.84051	1.42173e-17	Ccalc.v3.05092	-0.257852	0.000690728		Ccalc.v3.16987	4.18591	0.00088829	Ccalc.v3.13410	-0.236413	0.00162244							Ccalc.v3.02924	Ccalc.v3.08555	Ccalc.v3.14545
Ccalc.v3.00210	1.89567	0.0196943	Ccalc.v3.00162	-2.47007	1.24305e-19		Ccalc.v3.06436	3.91406	2.07094e-11	Ccalc.v3.05226	-0.181876	0.000115043		Ccalc.v3.12730	4.84597	3.7e-40	Ccalc.v3.09006	-0.272737	0.0466282		Ccalc.v3.19710	3.51952	1.73539e-08	Ccalc.v3.09792	-3.87663	1.28894e-06		Ccalc.v3.12785	4.82693	1.58919e-143	Ccalc.v3.13050	-0.257889	1.46399e-05		Ccalc.v3.00864	4.18464	8.61437e-10	Ccalc.v3.12359	-0.237396	0.00582647							Ccalc.v3.10364	Ccalc.v3.14670	Ccalc.v3.12795
Ccalc.v3.16306	1.89137	1.15555e-06	Ccalc.v3.07895	-2.46946	4.29897e-09		Ccalc.v3.14867	3.90874	1.08079e-15	Ccalc.v3.11334	-0.18246	0.000373388		Ccalc.v3.07170	4.8442	8.01e-55	Ccalc.v3.02455	-0.272921	0.0437522		Ccalc.v3.02528	3.50875	2.29398e-40	Ccalc.v3.00054	-3.87566	7.96359e-37		Ccalc.v3.01414	4.8218	1.65871e-100	Ccalc.v3.05408	-0.257953	0.00585413		Ccalc.v3.08961	4.17325	3.48714e-47	Ccalc.v3.09354	-0.238349	0.0123442							Ccalc.v3.05684	Ccalc.v3.14511	Ccalc.v3.11893
Ccalc.v3.09709	1.88865	6.47994e-07	Ccalc.v3.12202	-2.46312	0.000137825		Ccalc.v3.08075	3.89697	7.59137e-23	Ccalc.v3.13776	-0.183007	3.27626e-06		Ccalc.v3.00921	4.84081	7.7e-12	Ccalc.v3.03653	-0.273439	0.00023705		Ccalc.v3.11023	3.50758	9.36446e-23	Ccalc.v3.11471	-3.87291	2.59992e-06		Ccalc.v3.09377	4.81966	1.44232e-108	Ccalc.v3.02683	-0.258289	0.0212296		Ccalc.v3.07471	4.16878	2.07727e-08	Ccalc.v3.12342	-0.238381	0.00306492							Ccalc.v3.14278	Ccalc.v3.06686	Ccalc.v3.22799
Ccalc.v3.12774	1.88825	0.0044529	Ccalc.v3.10063	-2.4526	9.36908e-05		Ccalc.v3.06418	3.88397	8.25139e-15	Ccalc.v3.12372	-0.184059	0.000648254		Ccalc.v3.00822	4.83358	9.15e-82	Ccalc.v3.09784	-0.273821	3.36e-05		Ccalc.v3.03770	3.506	9.63474e-41	Ccalc.v3.10731	-3.8651	4.58871e-31		Ccalc.v3.12766	4.81766	1.18829e-09	Ccalc.v3.12249	-0.259178	0.0107251		Ccalc.v3.01948	4.16623	3.22507e-135	Ccalc.v3.00021	-0.239475	0.00360105							Ccalc.v3.11348	Ccalc.v3.01277	Ccalc.v3.06656
Ccalc.v3.02207	1.88581	2.80588e-11	Ccalc.v3.13867	-2.44806	4.45384e-08		Ccalc.v3.03837	3.88124	0	Ccalc.v3.02325	-0.18429	4.8539e-06		Ccalc.v3.14110	4.8178	1.58e-98	Ccalc.v3.02459	-0.2745	0.00578883		Ccalc.v3.05617	3.48833	1.53849e-82	Ccalc.v3.13634	-3.86301	5.35165e-11		Ccalc.v3.19618	4.8127	2.32768e-09	Ccalc.v3.04340	-0.259237	0.000131081		Ccalc.v3.13609	4.15727	6.55262e-33	Ccalc.v3.02336	-0.23962	4.60707e-05							Ccalc.v3.01500	Ccalc.v3.11357	Ccalc.v3.01611
Ccalc.v3.00023	1.87317	7.68442e-29	Ccalc.v3.05877	-2.43771	0.00106531		Ccalc.v3.03431	3.8779	3.96304e-30	Ccalc.v3.13174	-0.184399	4.12815e-05		Ccalc.v3.15927	4.81622	3.94e-25	Ccalc.v3.07342	-0.275244	2.6e-05		Ccalc.v3.06285	3.48434	9.33865e-13	Ccalc.v3.03078	-3.85721	1.80348e-06		Ccalc.v3.12947	4.80308	6.69432e-17	Ccalc.v3.07619	-0.259258	0.00322678		Ccalc.v3.11073	4.14548	3.69938e-21	Ccalc.v3.00612	-0.239919	4.52976e-07							Ccalc.v3.10087	Ccalc.v3.12189	Ccalc.v3.04579
Ccalc.v3.07613	1.87261	3.86251e-20	Ccalc.v3.03805	-2.43172	0.0359922		Ccalc.v3.11519	3.87585	5.84489e-43	Ccalc.v3.10697	-0.184431	1.12828e-10		Ccalc.v3.13771	4.81418	1.1e-132	Ccalc.v3.06612	-0.275504	0.0024933		Ccalc.v3.13998	3.48188	1.41167e-55	Ccalc.v3.07936	-3.85552	8.87296e-18		Ccalc.v3.07778	4.80286	4.58467e-11	Ccalc.v3.04591	-0.260002	0.0220636		Ccalc.v3.07636	4.14137	1.04192e-06	Ccalc.v3.13959	-0.240221	9.18886e-08							Ccalc.v3.13802	Ccalc.v3.00097	Ccalc.v3.01218
Ccalc.v3.11298	1.87	0.0431017	Ccalc.v3.02223	-2.43091	2.10695e-06		Ccalc.v3.09263	3.86312	4.84616e-233	Ccalc.v3.07972	-0.184667	7.84457e-08		Ccalc.v3.04227	4.80897	5.35e-40	Ccalc.v3.07779	-0.276691	0.00799051		Ccalc.v3.23182	3.46699	1.57447e-12	Ccalc.v3.06075	-3.85512	9.01721e-13		Ccalc.v3.03734	4.78217	7.94958e-22	Ccalc.v3.12704	-0.26005	0.0184156		Ccalc.v3.14620	4.14087	0.000804591	Ccalc.v3.05101	-0.24038	0.00128549							Ccalc.v3.14748	Ccalc.v3.03678	Ccalc.v3.04231
Ccalc.v3.01886	1.86852	4.03293e-12	Ccalc.v3.09332	-2.42998	1.02852e-07		Ccalc.v3.15798	3.86255	0.00206287	Ccalc.v3.07316	-0.184996	0.0491936		Ccalc.v3.05603	4.80392	4.04e-23	Ccalc.v3.03943	-0.276848	0.0424295		Ccalc.v3.04752	3.46486	2.34972e-13	Ccalc.v3.00891	-3.84866	9.66593e-12		Ccalc.v3.14862	4.78203	5.00869e-32	Ccalc.v3.00870	-0.260584	0.000362593		Ccalc.v3.04945	4.13787	4.41367e-14	Ccalc.v3.12356	-0.241027	0.00119897							Ccalc.v3.10020	Ccalc.v3.01829	Ccalc.v3.02993
Ccalc.v3.00578	1.8672	0.000154153	Ccalc.v3.04441	-2.42551	5.45456e-15		Ccalc.v3.03026	3.8229	7.0167e-183	Ccalc.v3.03998	-0.18503	0.0214109		Ccalc.v3.13197	4.79187	1.98e-12	Ccalc.v3.07786	-0.277335	0.00323452		Ccalc.v3.18434	3.46359	3.48025e-08	Ccalc.v3.14042	-3.82592	3.41936e-19		Ccalc.v3.14886	4.77767	3.50649e-20	Ccalc.v3.05387	-0.260626	1.10837e-05		Ccalc.v3.00578	4.12521	0.00451536	Ccalc.v3.13579	-0.241322	0.00266076							Ccalc.v3.14585	Ccalc.v3.09599	Ccalc.v3.13586
Ccalc.v3.13441	1.86369	3.03667e-30	Ccalc.v3.07605	-2.42439	4.7466e-17		Ccalc.v3.02533	3.81034	1.14561e-21	Ccalc.v3.06130	-0.185062	8.92876e-12		Ccalc.v3.09986	4.78667	5.48e-28	Ccalc.v3.11887	-0.277472	0.00015348		Ccalc.v3.12140	3.46276	3.91421e-06	Ccalc.v3.05906	-3.8172	3.10607e-18		Ccalc.v3.03836	4.75799	3.82579e-40	Ccalc.v3.13128	-0.260938	0.000962737		Ccalc.v3.02207	4.11238	6.62985e-13	Ccalc.v3.08141	-0.242123	0.00476691							Ccalc.v3.05232	Ccalc.v3.02556	Ccalc.v3.16574
Ccalc.v3.10592	1.85957	3.94769e-07	Ccalc.v3.03031	-2.42387	1.14467e-06		Ccalc.v3.14453	3.81019	0	Ccalc.v3.05958	-0.185752	7.83879e-12		Ccalc.v3.20187	4.78626	0.00704784	Ccalc.v3.14341	-0.278056	0.00016845		Ccalc.v3.13988	3.46077	6.13666e-21	Ccalc.v3.09595	-3.81056	1.4328e-14		Ccalc.v3.14603	4.75307	1.67046e-15	Ccalc.v3.08556	-0.261105	0.00637234		Ccalc.v3.03310	4.11082	2.54467e-37	Ccalc.v3.08283	-0.242297	0.0166549							Ccalc.v3.07407	Ccalc.v3.11636	Ccalc.v3.10075
Ccalc.v3.15945	1.85544	0.0384698	Ccalc.v3.01136	-2.42245	4.72252e-08		Ccalc.v3.01542	3.80084	7.16843e-17	Ccalc.v3.04050	-0.186325	2.23909e-07		Ccalc.v3.05689	4.78195	5.76e-52	Ccalc.v3.03762	-0.278368	1.27e-05		Ccalc.v3.04506	3.46047	1.14346e-70	Ccalc.v3.14776	-3.80944	4.89251e-33		Ccalc.v3.14847	4.75187	1.9093e-257	Ccalc.v3.05761	-0.261733	0.00977988		Ccalc.v3.12925	4.10351	0.000340087	Ccalc.v3.12166	-0.242464	0.00422698							Ccalc.v3.13068	Ccalc.v3.10072	Ccalc.v3.04332
Ccalc.v3.11227	1.8538	2.57198e-11	Ccalc.v3.16210	-2.41273	6.13183e-05		Ccalc.v3.06322	3.78948	1.04944e-48	Ccalc.v3.07698	-0.186895	6.66875e-06		Ccalc.v3.13352	4.78085	8.21e-101	Ccalc.v3.08072	-0.278869	0.00122142		Ccalc.v3.04138	3.44469	3.19583e-14	Ccalc.v3.03205	-3.80827	1.02623e-54		Ccalc.v3.12951	4.749	0.0489363	Ccalc.v3.03842	-0.262036	3.60085e-06		Ccalc.v3.05611	4.09683	2.48026e-16	Ccalc.v3.10911	-0.243008	0.00195089							Ccalc.v3.08468	Ccalc.v3.12168	Ccalc.v3.04092
Ccalc.v3.06092	1.85167	0.0279172	Ccalc.v3.13177	-2.40794	2.53867e-06		Ccalc.v3.02525	3.784	1.49464e-20	Ccalc.v3.11642	-0.187012	1.03163e-06		Ccalc.v3.02537	4.76973	3.06e-78	Ccalc.v3.12229	-0.279132	0.0165742		Ccalc.v3.21961	3.42731	1.62995e-05	Ccalc.v3.05454	-3.80531	1.90475e-107		Ccalc.v3.11297	4.74573	1.13429e-13	Ccalc.v3.00008	-0.262192	0.000138141		Ccalc.v3.14886	4.07959	8.82647e-16	Ccalc.v3.14499	-0.243131	0.000227684							Ccalc.v3.10039	Ccalc.v3.04641	Ccalc.v3.13716
Ccalc.v3.08546	1.84693	2.85013e-27	Ccalc.v3.00316	-2.40785	1.57269e-14		Ccalc.v3.00578	3.77897	3.22904e-12	Ccalc.v3.12028	-0.18723	4.6192e-09		Ccalc.v3.12165	4.75431	3.2e-153	Ccalc.v3.00305	-0.279608	0.0118854		Ccalc.v3.12699	3.42267	3.03653e-14	Ccalc.v3.03251	-3.79939	8.52313e-20		Ccalc.v3.00822	4.73926	3.49189e-38	Ccalc.v3.09690	-0.262592	0.0453202		Ccalc.v3.07162	4.06773	6.58631e-22	Ccalc.v3.05638	-0.243165	0.00867143							Ccalc.v3.02465	Ccalc.v3.06627	Ccalc.v3.04057
Ccalc.v3.18368	1.84525	0.0370471	Ccalc.v3.06155	-2.40721	0.00488181		Ccalc.v3.04136	3.77764	1.58849e-59	Ccalc.v3.00494	-0.187413	0.0319023		Ccalc.v3.16507	4.74703	0.00588102	Ccalc.v3.02959	-0.279811	0.00129566		Ccalc.v3.20081	3.42075	3.57163e-19	Ccalc.v3.12467	-3.79201	1.29906e-10		Ccalc.v3.17337	4.73325	5.48649e-09	Ccalc.v3.01297	-0.262821	0.000207148		Ccalc.v3.02081	4.06334	2.04153e-24	Ccalc.v3.13050	-0.243342	1.64115e-05							Ccalc.v3.12087	Ccalc.v3.14405	Ccalc.v3.04094
Ccalc.v3.04068	1.84336	1.65507e-10	Ccalc.v3.08566	-2.39535	1.24713e-43		Ccalc.v3.05678	3.76881	4.48477e-43	Ccalc.v3.11542	-0.187857	1.53881e-05		Ccalc.v3.12948	4.74365	1.63e-07	Ccalc.v3.01085	-0.279841	5.3e-05		Ccalc.v3.02471	3.41522	7.94513e-70	Ccalc.v3.02313	-3.78888	6.58636e-78		Ccalc.v3.17547	4.71412	0.00425225	Ccalc.v3.01331	-0.262832	0.00167488		Ccalc.v3.20079	4.04095	6.21419e-12	Ccalc.v3.01259	-0.243951	0.0158727							Ccalc.v3.12376	Ccalc.v3.03450	Ccalc.v3.03697
Ccalc.v3.05916	1.83492	0.0124848	Ccalc.v3.14752	-2.38822	1.94449e-10		Ccalc.v3.00670	3.76258	2.41197e-37	Ccalc.v3.07199	-0.188382	0.00096232		Ccalc.v3.01110	4.74143	1.94e-13	Ccalc.v3.13499	-0.280411	0.00065293		Ccalc.v3.19717	3.41457	9.33506e-07	Ccalc.v3.11253	-3.78688	1.68017e-33		Ccalc.v3.17340	4.71286	6.2014e-06	Ccalc.v3.00021	-0.263356	0.00315147		Ccalc.v3.02948	4.03489	4.86147e-15	Ccalc.v3.05230	-0.244335	1.19065e-05							Ccalc.v3.06498	Ccalc.v3.08281	Ccalc.v3.01607
Ccalc.v3.14563	1.82999	8.40521e-21	Ccalc.v3.01049	-2.38684	0.0417374		Ccalc.v3.03320	3.7592	1.56665e-111	Ccalc.v3.00835	-0.188515	0.0276464		Ccalc.v3.12766	4.73331	5.7e-15	Ccalc.v3.03842	-0.28046	0.00073804		Ccalc.v3.04136	3.41051	4.96219e-56	Ccalc.v3.08253	-3.77265	1.77003e-30		Ccalc.v3.22920	4.70287	3.12815e-13	Ccalc.v3.04972	-0.263432	0.00157918		Ccalc.v3.07635	4.03038	2.26934e-47	Ccalc.v3.08562	-0.245177	0.00227627							Ccalc.v3.15690	Ccalc.v3.01812	Ccalc.v3.10720
Ccalc.v3.04015	1.82192	0.000504006	Ccalc.v3.08309	-2.38641	7.49179e-09		Ccalc.v3.02527	3.75449	4.08628e-93	Ccalc.v3.10836	-0.188746	0.000725563		Ccalc.v3.13748	4.72587	2.5e-35	Ccalc.v3.09840	-0.280971	0.0105855		Ccalc.v3.05716	3.40193	8.27054e-09	Ccalc.v3.08605	-3.76474	4.30307e-05		Ccalc.v3.13740	4.6865	1.40545e-05	Ccalc.v3.01868	-0.263435	0.00828201		Ccalc.v3.09592	4.0153	0.000113253	Ccalc.v3.05361	-0.245431	0.00017997							Ccalc.v3.23939	Ccalc.v3.01979	Ccalc.v3.00960
Ccalc.v3.04986	1.81556	2.1348e-05	Ccalc.v3.10362	-2.38272	0.00141202		Ccalc.v3.02524	3.75358	1.18677e-36	Ccalc.v3.01401	-0.188907	0.030249		Ccalc.v3.14580	4.72153	3.61e-144	Ccalc.v3.14473	-0.280989	0.00693977		Ccalc.v3.08926	3.40173	2.55417e-100	Ccalc.v3.02082	-3.76457	4.04034e-05		Ccalc.v3.03741	4.68209	1.51334e-56	Ccalc.v3.07247	-0.26353	0.0368345		Ccalc.v3.02749	4.00729	4.13463e-16	Ccalc.v3.11656	-0.245946	0.00864036							Ccalc.v3.19117	Ccalc.v3.07406	Ccalc.v3.06233
Ccalc.v3.10205	1.8155	3.43026e-15	Ccalc.v3.07688	-2.38249	3.16594e-18		Ccalc.v3.16306	3.74677	7.76893e-40	Ccalc.v3.02133	-0.189212	4.62512e-08		Ccalc.v3.09763	4.70684	1.44e-282	Ccalc.v3.07001	-0.281236	0.00134809		Ccalc.v3.11727	3.38564	4.81886e-24	Ccalc.v3.07586	-3.75536	7.51879e-101		Ccalc.v3.03075	4.67728	4.38647e-31	Ccalc.v3.11468	-0.263667	0.0162831		Ccalc.v3.01983	3.99772	5.56254e-36	Ccalc.v3.08010	-0.246019	0.000125781							Ccalc.v3.23465	Ccalc.v3.09001	Ccalc.v3.12732
Ccalc.v3.05955	1.81547	0.000403783	Ccalc.v3.11810	-2.38246	1.63349e-12		Ccalc.v3.06434	3.74574	3.3922e-13	Ccalc.v3.13592	-0.189217	0.000714161		Ccalc.v3.04738	4.68434	1.09e-84	Ccalc.v3.05207	-0.281667	0.0369869		Ccalc.v3.10015	3.37968	4.80242e-61	Ccalc.v3.13838	-3.75165	9.06562e-14		Ccalc.v3.13771	4.67501	2.85394e-94	Ccalc.v3.07208	-0.263817	0.000571467		Ccalc.v3.09927	3.99706	0.00123398	Ccalc.v3.11446	-0.246434	0.000783999							Ccalc.v3.06430	Ccalc.v3.08447	Ccalc.v3.20987
Ccalc.v3.00956	1.81251	2.60199e-07	Ccalc.v3.03114	-2.37709	0.00231625		Ccalc.v3.22183	3.74008	2.18357e-31	Ccalc.v3.14299	-0.190027	0.00140631		Ccalc.v3.00782	4.68423	8.99e-11	Ccalc.v3.11522	-0.281919	0.0179664		Ccalc.v3.17483	3.37603	1.79917e-10	Ccalc.v3.13869	-3.74451	9.20516e-33		Ccalc.v3.00924	4.66407	3.99225e-138	Ccalc.v3.05503	-0.264251	0.0342686		Ccalc.v3.09704	3.98256	0.00115473	Ccalc.v3.02141	-0.246664	0.000736213							Ccalc.v3.06252	Ccalc.v3.13590	Ccalc.v3.01545
Ccalc.v3.05362	1.80676	2.74639e-11	Ccalc.v3.07936	-2.37102	0.000639597		Ccalc.v3.03734	3.72043	2.86224e-66	Ccalc.v3.05548	-0.190157	0.00254839		Ccalc.v3.01414	4.68357	5.64e-174	Ccalc.v3.07795	-0.28234	6.15e-05		Ccalc.v3.05371	3.37145	7.04248e-70	Ccalc.v3.09688	-3.74381	1.74471e-59		Ccalc.v3.03332	4.66168	1.21115e-12	Ccalc.v3.03120	-0.264754	1.17963e-05		Ccalc.v3.19606	3.9776	1.92964e-06	Ccalc.v3.10938	-0.247461	3.64416e-05							Ccalc.v3.19507	Ccalc.v3.11292	Ccalc.v3.10023
Ccalc.v3.06428	1.80409	6.26399e-08	Ccalc.v3.19169	-2.36978	0.0469042		Ccalc.v3.01948	3.70662	3.54212e-216	Ccalc.v3.11522	-0.190296	1.04254e-05		Ccalc.v3.02808	4.67751	8.49e-116	Ccalc.v3.10059	-0.28264	0.00047942		Ccalc.v3.14048	3.36193	3.78977e-10	Ccalc.v3.01946	-3.74044	1.82171e-10		Ccalc.v3.02909	4.6571	2.97525e-57	Ccalc.v3.00849	-0.2649	9.77762e-05		Ccalc.v3.11609	3.94543	2.90419e-17	Ccalc.v3.12543	-0.248076	0.0020582							Ccalc.v3.15382	Ccalc.v3.22181	Ccalc.v3.00851
Ccalc.v3.04849	1.80323	8.28233e-22	Ccalc.v3.12491	-2.36584	6.9089e-06		Ccalc.v3.13670	3.70617	5.43078e-56	Ccalc.v3.01998	-0.190336	3.3078e-05		Ccalc.v3.01780	4.67366	0.0110484	Ccalc.v3.05892	-0.282739	0.00197079		Ccalc.v3.06056	3.34483	2.14198e-88	Ccalc.v3.06923	-3.73969	4.8889e-15		Ccalc.v3.01942	4.64509	7.08427e-06	Ccalc.v3.02422	-0.265057	0.00760701		Ccalc.v3.12775	3.94082	1.58582e-05	Ccalc.v3.01335	-0.248407	0.000522039							Ccalc.v3.06410	Ccalc.v3.14196	Ccalc.v3.03602
Ccalc.v3.14413	1.79948	0.0165747	Ccalc.v3.14060	-2.3653	0.000856614		Ccalc.v3.15007	3.70517	6.56859e-12	Ccalc.v3.13243	-0.190549	0.0196043		Ccalc.v3.09084	4.66497	7.65e-19	Ccalc.v3.11813	-0.28379	0.0124868		Ccalc.v3.02755	3.34393	1.51289e-51	Ccalc.v3.13194	-3.73081	6.49003e-16		Ccalc.v3.06449	4.62121	0.000492786	Ccalc.v3.01431	-0.265097	0.00529053		Ccalc.v3.00815	3.94049	7.96151e-55	Ccalc.v3.09785	-0.248499	0.0145642							Ccalc.v3.21911	Ccalc.v3.19402	Ccalc.v3.07863
Ccalc.v3.04984	1.79468	0.000677447	Ccalc.v3.10355	-2.35605	0.00236984		Ccalc.v3.00917	3.70427	2.71797e-94	Ccalc.v3.04561	-0.190792	6.64229e-07		Ccalc.v3.04509	4.66045	8.2e-70	Ccalc.v3.01297	-0.283989	0.00042931		Ccalc.v3.11808	3.33917	4.39221e-32	Ccalc.v3.06976	-3.72985	2.24368e-13		Ccalc.v3.11299	4.61449	3.81161e-17	Ccalc.v3.12350	-0.265156	0.0227603		Ccalc.v3.12766	3.93996	6.47991e-16	Ccalc.v3.13979	-0.248847	7.18335e-06							Ccalc.v3.15618	Ccalc.v3.19445	Ccalc.v3.02135
Ccalc.v3.10198	1.78099	0.0139628	Ccalc.v3.12137	-2.35438	5.95544e-15		Ccalc.v3.02531	3.70043	1.31878e-24	Ccalc.v3.14666	-0.191059	0.000247474		Ccalc.v3.01462	4.65848	9.87e-08	Ccalc.v3.09717	-0.284224	0.0340599		Ccalc.v3.10459	3.33751	2.24172e-08	Ccalc.v3.02777	-3.71879	2.51011e-06		Ccalc.v3.13167	4.61004	6.72501e-22	Ccalc.v3.03605	-0.265366	0.00081667		Ccalc.v3.12202	3.93395	1.35835e-43	Ccalc.v3.06825	-0.248913	5.07102e-05							Ccalc.v3.06429	Ccalc.v3.11717	Ccalc.v3.11546
Ccalc.v3.07129	1.78088	8.64466e-13	Ccalc.v3.11471	-2.35284	0.032288		Ccalc.v3.05158	3.69875	1.4436e-250	Ccalc.v3.01341	-0.191995	1.97029e-07		Ccalc.v3.01177	4.65839	2.4e-14	Ccalc.v3.05763	-0.28444	0.00056044		Ccalc.v3.01674	3.33221	6.57673e-46	Ccalc.v3.05883	-3.71538	6.25774e-11		Ccalc.v3.07636	4.60955	4.05026e-12	Ccalc.v3.01119	-0.265438	0.0343515		Ccalc.v3.12427	3.9295	5.96198e-10	Ccalc.v3.01635	-0.249953	0.000382025							Ccalc.v3.06435	Ccalc.v3.20249	Ccalc.v3.11487
Ccalc.v3.12518	1.77849	1.72302e-31	Ccalc.v3.09626	-2.35274	0.000685916		Ccalc.v3.13609	3.69743	2.77537e-93	Ccalc.v3.08761	-0.192498	0.000376517		Ccalc.v3.10972	4.64815	7.11e-121	Ccalc.v3.04967	-0.285063	9.84e-05		Ccalc.v3.13347	3.32682	1.40784e-81	Ccalc.v3.05877	-3.71257	9.38976e-09		Ccalc.v3.14216	4.59313	1.09631e-16	Ccalc.v3.05892	-0.265735	0.0498098		Ccalc.v3.07292	3.92584	4.25985e-12	Ccalc.v3.06885	-0.249959	0.00703663							Ccalc.v3.06030	Ccalc.v3.09202	Ccalc.v3.07604
Ccalc.v3.01274	1.77576	8.69295e-10	Ccalc.v3.05145	-2.34789	0.00881021		Ccalc.v3.21150	3.68833	0.00242945	Ccalc.v3.11026	-0.192666	0.000358265		Ccalc.v3.15928	4.64438	3.99e-51	Ccalc.v3.12341	-0.285359	0.00316505		Ccalc.v3.02524	3.32128	5.58867e-29	Ccalc.v3.01737	-3.71014	2.23086e-14		Ccalc.v3.03084	4.57692	9.52006e-23	Ccalc.v3.02335	-0.265752	0.00124653		Ccalc.v3.14145	3.9174	1.26286e-38	Ccalc.v3.13710	-0.250046	4.85524e-05							Ccalc.v3.06245	Ccalc.v3.11293	Ccalc.v3.00590
Ccalc.v3.09367	1.77348	1.82988e-08	Ccalc.v3.01093	-2.33633	7.47416e-11		Ccalc.v3.14823	3.67499	5.90458e-10	Ccalc.v3.08342	-0.192739	2.24555e-05		Ccalc.v3.08833	4.64004	1.5e-36	Ccalc.v3.05669	-0.285403	0.0280243		Ccalc.v3.03248	3.31784	4.93345e-92	Ccalc.v3.08254	-3.70762	1.35858e-11		Ccalc.v3.17338	4.55986	5.25465e-23	Ccalc.v3.06914	-0.265812	0.000221391		Ccalc.v3.09434	3.91694	1.19633e-07	Ccalc.v3.09598	-0.250134	0.00869242							Ccalc.v3.18174	Ccalc.v3.13185	Ccalc.v3.07548
Ccalc.v3.13609	1.76766	3.85258e-10	Ccalc.v3.11211	-2.33242	0.0105986		Ccalc.v3.01109	3.67261	2.10472e-11	Ccalc.v3.06010	-0.193153	4.57681e-06		Ccalc.v3.12927	4.62665	0.00037794	Ccalc.v3.02661	-0.28571	0.00522325		Ccalc.v3.11059	3.31391	1.52118e-48	Ccalc.v3.07606	-3.70461	0.00146392		Ccalc.v3.01387	4.54338	4.65313e-162	Ccalc.v3.01237	-0.266205	0.0172372		Ccalc.v3.07866	3.91381	3.87859e-21	Ccalc.v3.01089	-0.250183	2.35567e-05							Ccalc.v3.02778	Ccalc.v3.20070	Ccalc.v3.13952
Ccalc.v3.13323	1.76667	3.87179e-21	Ccalc.v3.01310	-2.32905	2.64605e-07		Ccalc.v3.00916	3.6607	2.70033e-83	Ccalc.v3.11344	-0.193238	5.85727e-05		Ccalc.v3.02909	4.61607	4.8e-105	Ccalc.v3.02807	-0.286346	0.0121907		Ccalc.v3.10462	3.31276	1.22613e-13	Ccalc.v3.10200	-3.70444	7.99373e-12		Ccalc.v3.14580	4.54225	8.98119e-66	Ccalc.v3.14718	-0.266361	0.0173052		Ccalc.v3.11727	3.90995	9.62966e-09	Ccalc.v3.03260	-0.250988	0.000992009							Ccalc.v3.04527	Ccalc.v3.22180	Ccalc.v3.05646
Ccalc.v3.21254	1.76491	0.00804621	Ccalc.v3.06401	-2.3256	2.21806e-06		Ccalc.v3.03310	3.65052	1.04382e-109	Ccalc.v3.03308	-0.193703	2.75239e-11		Ccalc.v3.14530	4.60513	3.14e-41	Ccalc.v3.05464	-0.286786	0.00034827		Ccalc.v3.07673	3.31179	1.49874e-72	Ccalc.v3.01177	-3.7032	4.19116e-55		Ccalc.v3.05466	4.53924	1.54514e-90	Ccalc.v3.05192	-0.266509	9.1198e-06		Ccalc.v3.13998	3.90314	3.7694e-53	Ccalc.v3.11162	-0.251873	0.0142732							Ccalc.v3.06350	Ccalc.v3.21262	Ccalc.v3.13377
Ccalc.v3.08963	1.76273	3.71314e-17	Ccalc.v3.05835	-2.32313	9.64933e-06		Ccalc.v3.14164	3.64731	8.88427e-186	Ccalc.v3.13595	-0.194593	3.83836e-06		Ccalc.v3.07586	4.59107	4.17e-46	Ccalc.v3.03440	-0.287037	0.0227197		Ccalc.v3.11080	3.30491	7.89631e-50	Ccalc.v3.13500	-3.69634	8.47949e-07		Ccalc.v3.08167	4.50557	6.21693e-103	Ccalc.v3.05377	-0.266682	0.0174531		Ccalc.v3.00553	3.89813	0.000418114	Ccalc.v3.00845	-0.252411	7.73941e-05							Ccalc.v3.06338	Ccalc.v3.16916	Ccalc.v3.14556
Ccalc.v3.01320	1.76188	3.17939e-15	Ccalc.v3.13733	-2.32039	0.00174099		Ccalc.v3.14041	3.64051	5.31907e-10	Ccalc.v3.08400	-0.194775	0.000370991		Ccalc.v3.12527	4.57754	2.35e-177	Ccalc.v3.04366	-0.287502	0.0006611		Ccalc.v3.14787	3.29332	1.72474e-13	Ccalc.v3.13939	-3.69545	2.15663e-30		Ccalc.v3.04501	4.4994	1.39516e-18	Ccalc.v3.01089	-0.266733	8.00226e-07		Ccalc.v3.12929	3.89627	7.54747e-16	Ccalc.v3.13496	-0.252702	0.00138336							Ccalc.v3.12773	Ccalc.v3.09309	Ccalc.v3.07204
Ccalc.v3.00017	1.75953	2.89639e-16	Ccalc.v3.12405	-2.3176	4.35123e-06		Ccalc.v3.19506	3.64024	1.03709e-07	Ccalc.v3.14063	-0.19478	0.00862702		Ccalc.v3.20181	4.57105	5.67e-07	Ccalc.v3.02803	-0.287695	0.0499626		Ccalc.v3.12811	3.28524	1.71736e-08	Ccalc.v3.00798	-3.68884	3.12927e-10		Ccalc.v3.19455	4.47888	5.83774e-05	Ccalc.v3.00420	-0.266758	0.00361055		Ccalc.v3.14216	3.88898	4.23322e-12	Ccalc.v3.04593	-0.25279	0.00865945							Ccalc.v3.23199	Ccalc.v3.17024	Ccalc.v3.14121
Ccalc.v3.07130	1.75902	2.59284e-08	Ccalc.v3.05444	-2.30675	1.379e-30		Ccalc.v3.03250	3.638	4.7325e-264	Ccalc.v3.05986	-0.195852	0.0164885		Ccalc.v3.00695	4.56601	8.57e-111	Ccalc.v3.02957	-0.287859	0.00077811		Ccalc.v3.09621	3.28059	1.69083e-97	Ccalc.v3.04834	-3.68357	1.19756e-29		Ccalc.v3.11600	4.47485	1.01779e-85	Ccalc.v3.01966	-0.267297	0.000576654		Ccalc.v3.05574	3.88603	1.30184e-13	Ccalc.v3.02301	-0.253018	2.34305e-05							Ccalc.v3.04253	Ccalc.v3.15517	Ccalc.v3.05587
Ccalc.v3.07775	1.75819	4.07285e-09	Ccalc.v3.05603	-2.30632	3.38081e-10		Ccalc.v3.11727	3.62772	1.43088e-26	Ccalc.v3.04029	-0.196221	0.000138556		Ccalc.v3.07096	4.56451	4.98e-30	Ccalc.v3.07287	-0.287986	0.00172825		Ccalc.v3.13809	3.27769	2.11241e-42	Ccalc.v3.01046	-3.67928	7.46292e-33		Ccalc.v3.09620	4.47479	4.49659e-25	Ccalc.v3.02134	-0.267536	0.0430975		Ccalc.v3.08053	3.8833	8.55538e-65	Ccalc.v3.03249	-0.253845	0.00467906							Ccalc.v3.08674	Ccalc.v3.21646	Ccalc.v3.19129
Ccalc.v3.14392	1.75801	7.69743e-05	Ccalc.v3.05431	-2.29991	7.19055e-10		Ccalc.v3.11074	3.61208	1.0741e-214	Ccalc.v3.08146	-0.197253	0.000173491		Ccalc.v3.14862	4.53874	4.29e-22	Ccalc.v3.05452	-0.288305	0.00800513		Ccalc.v3.10083	3.26976	1.35259e-35	Ccalc.v3.06099	-3.6729	1.37253e-30		Ccalc.v3.07591	4.46903	6.8934e-17	Ccalc.v3.12782	-0.26768	0.00100952		Ccalc.v3.00618	3.88129	2.69648e-31	Ccalc.v3.02687	-0.254277	0.00055557							Ccalc.v3.13753	Ccalc.v3.00138	Ccalc.v3.13212
Ccalc.v3.09898	1.7543	1.39247e-06	Ccalc.v3.09236	-2.29881	6.43671e-07		Ccalc.v3.20084	3.60152	1.61094e-30	Ccalc.v3.06682	-0.197324	0.000377605		Ccalc.v3.12621	4.5355	8.45e-63	Ccalc.v3.03424	-0.288771	0.00144385		Ccalc.v3.01430	3.26975	1.13463e-56	Ccalc.v3.09653	-3.67238	3.5644e-83		Ccalc.v3.13899	4.45452	6.74774e-21	Ccalc.v3.06715	-0.267864	8.15493e-05		Ccalc.v3.03338	3.88119	0.000412123	Ccalc.v3.06588	-0.254292	0.00977937							Ccalc.v3.06228	Ccalc.v3.02007	Ccalc.v3.18375
Ccalc.v3.05769	1.75417	0.00249617	Ccalc.v3.12406	-2.29677	1.6642e-05		Ccalc.v3.05372	3.5902	3.77508e-266	Ccalc.v3.11423	-0.197452	0.00797479		Ccalc.v3.15924	4.53129	2.5e-10	Ccalc.v3.09399	-0.288906	4.49e-05		Ccalc.v3.16387	3.25315	1.71284e-07	Ccalc.v3.03731	-3.67207	6.48128e-14		Ccalc.v3.12787	4.44702	1.57899e-80	Ccalc.v3.10894	-0.268299	0.00119964		Ccalc.v3.14869	3.87811	0.00737591	Ccalc.v3.13783	-0.25435	0.0122974							Ccalc.v3.22275	Ccalc.v3.17125	Ccalc.v3.00270
Ccalc.v3.06701	1.75189	1.91366e-06	Ccalc.v3.02392	-2.29058	8.35891e-05		Ccalc.v3.04506	3.58618	4.51604e-102	Ccalc.v3.01352	-0.197679	3.17431e-10		Ccalc.v3.03257	4.51316	1.32e-144	Ccalc.v3.05671	-0.289251	0.0010806		Ccalc.v3.03330	3.24564	7.82016e-36	Ccalc.v3.03257	-3.66406	5.72156e-115		Ccalc.v3.00160	4.4429	7.6375e-09	Ccalc.v3.01328	-0.268373	0.000175937		Ccalc.v3.13095	3.87786	5.24516e-19	Ccalc.v3.09557	-0.254472	0.0124987							Ccalc.v3.08284	Ccalc.v3.20548	Ccalc.v3.04573
Ccalc.v3.09637	1.75127	0.0131952	Ccalc.v3.04143	-2.28668	4.55507e-09		Ccalc.v3.11080	3.57586	2.81124e-62	Ccalc.v3.07393	-0.197751	3.38837e-11		Ccalc.v3.03159	4.50734	2.11e-70	Ccalc.v3.01115	-0.289441	0.0354263		Ccalc.v3.09283	3.23868	7.88781e-130	Ccalc.v3.08955	-3.66286	1.80608e-11		Ccalc.v3.20179	4.44289	0.000326286	Ccalc.v3.04535	-0.268445	0.010181		Ccalc.v3.06056	3.87513	7.41162e-42	Ccalc.v3.05008	-0.254563	0.000442512							Ccalc.v3.12492	Ccalc.v3.17787	Ccalc.v3.12080
Ccalc.v3.06625	1.74764	8.0134e-13	Ccalc.v3.15915	-2.28343	9.10602e-05		Ccalc.v3.01743	3.56714	8.15076e-32	Ccalc.v3.09345	-0.197986	0.000114527		Ccalc.v3.07802	4.50659	1.05e-14	Ccalc.v3.04387	-0.289503	7.81e-06		Ccalc.v3.04767	3.23392	1.42496e-114	Ccalc.v3.10641	-3.65326	1.56801e-10		Ccalc.v3.00568	4.44045	1.43911e-11	Ccalc.v3.13384	-0.268665	0.00110911		Ccalc.v3.02231	3.86035	1.19766e-14	Ccalc.v3.11566	-0.254977	0.00042405							Ccalc.v3.23516	Ccalc.v3.12914	Ccalc.v3.14882
Ccalc.v3.03570	1.74443	0.0221142	Ccalc.v3.05107	-2.28167	2.60702e-05		Ccalc.v3.05942	3.54841	1.58813e-125	Ccalc.v3.04030	-0.198644	0.00233396		Ccalc.v3.08041	4.50397	1.84e-32	Ccalc.v3.05401	-0.290113	1.33e-05		Ccalc.v3.14231	3.23302	2.67726e-52	Ccalc.v3.09571	-3.65051	4.28363e-13		Ccalc.v3.10972	4.42541	3.22767e-73	Ccalc.v3.12423	-0.26988	0.0146921		Ccalc.v3.07309	3.85367	1.00756e-110	Ccalc.v3.09780	-0.255655	7.61633e-05							Ccalc.v3.16707	Ccalc.v3.04197	Ccalc.v3.03938
Ccalc.v3.08408	1.74399	0.000278265	Ccalc.v3.04463	-2.27815	1.70763e-34		Ccalc.v3.02579	3.54658	6.80741e-23	Ccalc.v3.10476	-0.198792	0.00117026		Ccalc.v3.13167	4.50121	1.46e-17	Ccalc.v3.13067	-0.29019	0.0103577		Ccalc.v3.21256	3.22806	2.37089e-05	Ccalc.v3.01145	-3.64416	4.33372e-16		Ccalc.v3.11506	4.42101	8.96506e-42	Ccalc.v3.08624	-0.270311	0.00768119		Ccalc.v3.05556	3.8502	3.21429e-48	Ccalc.v3.01621	-0.255703	0.000151327							Ccalc.v3.20843	Ccalc.v3.22557	Ccalc.v3.00322
Ccalc.v3.08887	1.74368	2.59699e-24	Ccalc.v3.03458	-2.27632	4.00115e-05		Ccalc.v3.14257	3.54376	1.32911e-10	Ccalc.v3.14352	-0.199104	8.14842e-05		Ccalc.v3.15917	4.49419	1.24e-13	Ccalc.v3.03016	-0.290516	0.0168779		Ccalc.v3.08998	3.22416	5.42311e-148	Ccalc.v3.09434	-3.63328	8.36804e-19		Ccalc.v3.12929	4.41318	4.28681e-14	Ccalc.v3.05899	-0.270515	0.00459006		Ccalc.v3.06433	3.84107	8.50503e-24	Ccalc.v3.04832	-0.256377	5.08325e-10							Ccalc.v3.20598	Ccalc.v3.15408	Ccalc.v3.03932
Ccalc.v3.10742	1.73829	3.56703e-26	Ccalc.v3.06744	-2.2659	2.63506e-05		Ccalc.v3.11317	3.5391	1.07232e-295	Ccalc.v3.01493	-0.199585	3.50963e-07		Ccalc.v3.07587	4.49175	2.25e-47	Ccalc.v3.12399	-0.291293	0.00555181		Ccalc.v3.13404	3.21281	6.72151e-19	Ccalc.v3.00921	-3.63293	1.98269e-22		Ccalc.v3.08965	4.40762	1.03261e-10	Ccalc.v3.08557	-0.270792	0.010361		Ccalc.v3.12050	3.83631	1.97437e-05	Ccalc.v3.04357	-0.25642	0.000620948							Ccalc.v3.06962	Ccalc.v3.09501	Ccalc.v3.01944
Ccalc.v3.07529	1.73483	5.93101e-10	Ccalc.v3.13619	-2.26471	2.93853e-05		Ccalc.v3.10628	3.53717	3.79683e-52	Ccalc.v3.09784	-0.199615	3.09141e-05		Ccalc.v3.18177	4.48883	0.00124675	Ccalc.v3.04827	-0.291882	0.00763344		Ccalc.v3.06304	3.21244	0.000310624	Ccalc.v3.10547	-3.63167	7.18163e-46		Ccalc.v3.03021	4.40452	7.07981e-86	Ccalc.v3.07415	-0.271498	0.00164915		Ccalc.v3.09986	3.82843	5.50865e-22	Ccalc.v3.07708	-0.257084	3.44492e-10							Ccalc.v3.21226	Ccalc.v3.04662	Ccalc.v3.13953
Ccalc.v3.08087	1.73263	0.000899384	Ccalc.v3.08955	-2.2645	9.09028e-05		Ccalc.v3.12709	3.51258	6.4429e-125	Ccalc.v3.13685	-0.199722	0.00420565		Ccalc.v3.07620	4.48204	4.68e-64	Ccalc.v3.02820	-0.292158	0.00306287		Ccalc.v3.08119	3.21218	5.30943e-129	Ccalc.v3.08855	-3.63125	7.60724e-128		Ccalc.v3.03207	4.40418	4.78669e-09	Ccalc.v3.03520	-0.272035	0.0119379		Ccalc.v3.08311	3.8266	4.4297e-25	Ccalc.v3.03899	-0.257086	5.34477e-09							Ccalc.v3.18566	Ccalc.v3.21932	Ccalc.v3.11433
Ccalc.v3.00868	1.7257	0.0386021	Ccalc.v3.05356	-2.26275	3.21186e-36		Ccalc.v3.20014	3.5049	8.27067e-07	Ccalc.v3.03127	-0.199813	4.34409e-08		Ccalc.v3.14869	4.47642	3.37e-07	Ccalc.v3.01974	-0.292668	0.00602583		Ccalc.v3.11074	3.19971	3.81404e-104	Ccalc.v3.10660	-3.63096	3.34112e-11		Ccalc.v3.15927	4.39913	2.49731e-13	Ccalc.v3.00293	-0.272151	0.00181765		Ccalc.v3.06340	3.82232	9.02179e-15	Ccalc.v3.04337	-0.257112	2.9517e-05							Ccalc.v3.12059	Ccalc.v3.01589	Ccalc.v3.14575
Ccalc.v3.14426	1.72242	6.60168e-06	Ccalc.v3.08196	-2.25622	6.70522e-05		Ccalc.v3.03446	3.50298	2.05896e-132	Ccalc.v3.14704	-0.200616	8.66861e-06		Ccalc.v3.06776	4.4757	3.16e-77	Ccalc.v3.07330	-0.2927	0.0171491		Ccalc.v3.08022	3.19761	1.04309e-15	Ccalc.v3.01041	-3.62481	1.29991e-05		Ccalc.v3.08978	4.3881	9.96591e-252	Ccalc.v3.04033	-0.272369	0.00461111		Ccalc.v3.06447	3.81052	0.000162276	Ccalc.v3.07375	-0.257217	0.00336719							Ccalc.v3.14249	Ccalc.v3.14992	Ccalc.v3.06160
Ccalc.v3.10740	1.71058	6.25276e-24	Ccalc.v3.19436	-2.25582	0.0164752		Ccalc.v3.10678	3.49715	6.44253e-93	Ccalc.v3.12281	-0.200728	1.06681e-07		Ccalc.v3.08753	4.47444	6.76e-84	Ccalc.v3.10159	-0.292921	0.00011799		Ccalc.v3.12209	3.18751	2.4142e-34	Ccalc.v3.05456	-3.62014	2.62024e-87		Ccalc.v3.05350	4.3824	5.09845e-47	Ccalc.v3.12097	-0.272508	7.21792e-05		Ccalc.v3.11273	3.80573	1.85116e-06	Ccalc.v3.00594	-0.2575	2.65508e-13							Ccalc.v3.14259	Ccalc.v3.11814	Ccalc.v3.05586
Ccalc.v3.03040	1.71044	5.0657e-05	Ccalc.v3.08123	-2.24847	1.19511e-23		Ccalc.v3.00915	3.49657	1.05636e-107	Ccalc.v3.05558	-0.200878	5.93646e-10		Ccalc.v3.12925	4.46962	0.00020317	Ccalc.v3.03914	-0.293196	0.02138		Ccalc.v3.13930	3.18428	5.21855e-148	Ccalc.v3.08326	-3.61988	0.00043598		Ccalc.v3.07802	4.38211	2.49398e-22	Ccalc.v3.08544	-0.272702	0.00820201		Ccalc.v3.01790	3.80183	3.83151e-12	Ccalc.v3.06990	-0.257513	0.000137354							Ccalc.v3.00953	Ccalc.v3.12910	Ccalc.v3.02307
Ccalc.v3.10200	1.70822	0.0338688	Ccalc.v3.00173	-2.24405	1.98229e-27		Ccalc.v3.11298	3.4915	0.000688587	Ccalc.v3.02215	-0.201538	0.00424119		Ccalc.v3.16210	4.46697	0.00021017	Ccalc.v3.05627	-0.293386	0.00010245		Ccalc.v3.10014	3.18331	6.41667e-69	Ccalc.v3.14130	-3.61251	1.59591e-05		Ccalc.v3.00571	4.3716	1.48099e-50	Ccalc.v3.00009	-0.273002	0.0280398		Ccalc.v3.03411	3.78941	3.77076e-68	Ccalc.v3.08142	-0.257521	0.00817439							Ccalc.v3.14891	Ccalc.v3.02278	Ccalc.v3.04152
Ccalc.v3.02286	1.70548	1.60916e-08	Ccalc.v3.14897	-2.23856	1.383e-07		Ccalc.v3.01362	3.48947	2.55868e-106	Ccalc.v3.07695	-0.201861	0.00577141		Ccalc.v3.00048	4.4666	2.95e-148	Ccalc.v3.14436	-0.294383	0.00392279		Ccalc.v3.19624	3.18066	1.22375e-22	Ccalc.v3.03075	-3.60888	1.13092e-69		Ccalc.v3.12506	4.34752	3.09076e-47	Ccalc.v3.08243	-0.27367	0.0409318		Ccalc.v3.00047	3.78776	0.00996005	Ccalc.v3.02866	-0.257603	0.00248534							Ccalc.v3.12037	Ccalc.v3.04230	Ccalc.v3.13553
Ccalc.v3.14286	1.70527	1.9101e-13	Ccalc.v3.01094	-2.23422	1.13504e-09		Ccalc.v3.06093	3.48898	2.60303e-09	Ccalc.v3.13315	-0.201951	1.53364e-05		Ccalc.v3.19606	4.46493	1.28e-07	Ccalc.v3.10926	-0.294678	9.06e-06		Ccalc.v3.15007	3.17839	5.35775e-08	Ccalc.v3.10203	-3.60846	5.1011e-41		Ccalc.v3.12927	4.33787	0.00070777	Ccalc.v3.02096	-0.274099	0.0175319		Ccalc.v3.00084	3.76153	1.09549e-13	Ccalc.v3.03434	-0.258337	1.38769e-05							Ccalc.v3.17783	Ccalc.v3.05332	Ccalc.v3.03564
Ccalc.v3.07990	1.7046	0.0314678	Ccalc.v3.16911	-2.23289	0.0262257		Ccalc.v3.14418	3.48391	1.45793e-25	Ccalc.v3.06693	-0.202156	0.00125773		Ccalc.v3.08015	4.46259	7.97e-44	Ccalc.v3.13774	-0.295092	0.0176238		Ccalc.v3.14953	3.17231	3.13184e-06	Ccalc.v3.08876	-3.60805	1.88205e-09		Ccalc.v3.15924	4.33409	1.3807e-06	Ccalc.v3.11142	-0.274145	5.62851e-05		Ccalc.v3.09050	3.74927	2.18011e-06	Ccalc.v3.14341	-0.259013	2.94212e-05							Ccalc.v3.13279	Ccalc.v3.14239	Ccalc.v3.03959
Ccalc.v3.13893	1.70407	1.88632e-05	Ccalc.v3.22681	-2.22892	0.0247798		Ccalc.v3.10251	3.47161	6.40996e-155	Ccalc.v3.07455	-0.20251	2.23084e-05		Ccalc.v3.17194	4.46147	0.00035669	Ccalc.v3.03520	-0.295162	0.0127764		Ccalc.v3.18432	3.16488	0.000491077	Ccalc.v3.03750	-3.60788	4.82521e-10		Ccalc.v3.07671	4.31306	1.92625e-50	Ccalc.v3.05449	-0.274534	0.000451526		Ccalc.v3.01019	3.74497	2.80396e-27	Ccalc.v3.05006	-0.259219	0.000886274							Ccalc.v3.10313	Ccalc.v3.21225	Ccalc.v3.16062
Ccalc.v3.05605	1.70036	0.00187403	Ccalc.v3.11030	-2.2283	3.64436e-22		Ccalc.v3.00577	3.45389	2.63348e-10	Ccalc.v3.02404	-0.20312	0.00067597		Ccalc.v3.08737	4.45996	7.6e-37	Ccalc.v3.12307	-0.295861	3.5e-06		Ccalc.v3.11354	3.15859	1.06332e-107	Ccalc.v3.03116	-3.60659	5.81652e-10		Ccalc.v3.10857	4.31215	1.61913e-56	Ccalc.v3.10836	-0.274651	0.0171445		Ccalc.v3.13988	3.73492	2.1948e-07	Ccalc.v3.06680	-0.259447	0.00250452							Ccalc.v3.04096	Ccalc.v3.22244	Ccalc.v3.02282
Ccalc.v3.01641	1.69954	6.62624e-07	Ccalc.v3.00071	-2.2272	6.04597e-06		Ccalc.v3.01646	3.45175	1.61028e-05	Ccalc.v3.06638	-0.203145	8.76695e-08		Ccalc.v3.03214	4.45876	1.04e-91	Ccalc.v3.01514	-0.295881	0.00893764		Ccalc.v3.18664	3.15509	5.43045e-07	Ccalc.v3.04684	-3.606	0.000743685		Ccalc.v3.22393	4.2967	0.0173052	Ccalc.v3.07173	-0.274685	1.60747e-05		Ccalc.v3.09049	3.73147	1.01984e-06	Ccalc.v3.04241	-0.259855	0.0022516							Ccalc.v3.00334	Ccalc.v3.05902	Ccalc.v3.12196
Ccalc.v3.19552	1.69362	0.0433391	Ccalc.v3.08930	-2.22272	0.0226746		Ccalc.v3.12305	3.44614	0	Ccalc.v3.10013	-0.203445	0.00184964		Ccalc.v3.14286	4.45787	2.39e-29	Ccalc.v3.07010	-0.296197	6.4e-05		Ccalc.v3.05769	3.15416	0.0038391	Ccalc.v3.11396	-3.60543	4.78977e-10		Ccalc.v3.12434	4.29637	1.51482e-13	Ccalc.v3.01259	-0.27471	0.00216218		Ccalc.v3.17486	3.72171	0.00281658	Ccalc.v3.09924	-0.260401	0.00239948							Ccalc.v3.00466	Ccalc.v3.23506	Ccalc.v3.12613
Ccalc.v3.01002	1.68649	0.0015717	Ccalc.v3.10109	-2.22005	6.62624e-07		Ccalc.v3.13809	3.43346	1.44218e-42	Ccalc.v3.01156	-0.203669	0.0298976		Ccalc.v3.22393	4.45038	0.00305174	Ccalc.v3.13776	-0.297329	0.00049841		Ccalc.v3.13330	3.14837	1.22418e-41	Ccalc.v3.02590	-3.60332	2.15219e-06		Ccalc.v3.00202	4.29356	1.03237e-14	Ccalc.v3.02109	-0.275893	0.0015184		Ccalc.v3.05371	3.70782	2.01127e-41	Ccalc.v3.03389	-0.260864	0.00911554							Ccalc.v3.13332	Ccalc.v3.03498	Ccalc.v3.08030
Ccalc.v3.13841	1.67883	0.0407119	Ccalc.v3.12504	-2.21406	0.00244123		Ccalc.v3.01985	3.42438	7.4954e-23	Ccalc.v3.04085	-0.204377	0.00636731		Ccalc.v3.03811	4.44704	9.25e-09	Ccalc.v3.05367	-0.297755	0.0127015		Ccalc.v3.11075	3.13432	1.39613e-55	Ccalc.v3.11915	-3.60288	2.4878e-06		Ccalc.v3.14420	4.29185	5.04335e-11	Ccalc.v3.11858	-0.276359	0.000205718		Ccalc.v3.20181	3.7052	0.000140806	Ccalc.v3.14858	-0.260906	0.00864962							Ccalc.v3.04103	Ccalc.v3.06544	Ccalc.v3.07754
Ccalc.v3.13877	1.67615	8.05316e-09	Ccalc.v3.03751	-2.20522	3.74463e-07		Ccalc.v3.19207	3.42357	4.69271e-08	Ccalc.v3.02166	-0.204389	5.41822e-06		Ccalc.v3.11067	4.44619	3.96e-77	Ccalc.v3.05459	-0.298621	0.00041078		Ccalc.v3.16105	3.12079	3.01484e-09	Ccalc.v3.05856	-3.60268	3.89468e-51		Ccalc.v3.03214	4.2885	2.85467e-32	Ccalc.v3.10018	-0.276514	0.000168781		Ccalc.v3.03847	3.70304	0.000494137	Ccalc.v3.09299	-0.261076	0.00605108							Ccalc.v3.11301	Ccalc.v3.05352	Ccalc.v3.03532
Ccalc.v3.02312	1.67462	1.34024e-26	Ccalc.v3.14624	-2.20472	4.02487e-22		Ccalc.v3.13897	3.40889	3.17768e-49	Ccalc.v3.03862	-0.204717	0.000313247		Ccalc.v3.14867	4.43312	1.81e-09	Ccalc.v3.05315	-0.298835	1.24e-05		Ccalc.v3.19966	3.11286	2.01709e-11	Ccalc.v3.02015	-3.60244	4.1747e-12		Ccalc.v3.07809	4.28096	9.28213e-19	Ccalc.v3.10045	-0.276709	0.00157972		Ccalc.v3.03084	3.69373	4.20002e-05	Ccalc.v3.10053	-0.261162	0.000163307							Ccalc.v3.23018	Ccalc.v3.18965	Ccalc.v3.01092
Ccalc.v3.11712	1.6721	1.64299e-24	Ccalc.v3.13547	-2.19818	1.78586e-09		Ccalc.v3.07093	3.403	1.12188e-180	Ccalc.v3.03598	-0.206053	5.95682e-11		Ccalc.v3.07808	4.43055	4.75e-142	Ccalc.v3.14830	-0.298984	0.0141057		Ccalc.v3.05329	3.11261	7.16766e-29	Ccalc.v3.01372	-3.59913	2.66917e-90		Ccalc.v3.07587	4.27851	3.62926e-18	Ccalc.v3.07212	-0.278037	0.0318192		Ccalc.v3.20183	3.66473	2.23513e-08	Ccalc.v3.06113	-0.261348	0.000312909							Ccalc.v3.04488	Ccalc.v3.12909	Ccalc.v3.10135
Ccalc.v3.10348	1.67193	0.0141668	Ccalc.v3.16105	-2.19752	0.000953447		Ccalc.v3.21781	3.39246	0.000960285	Ccalc.v3.00062	-0.206823	1.88104e-06		Ccalc.v3.10587	4.42914	2.21e-20	Ccalc.v3.14748	-0.299893	0.00093586		Ccalc.v3.13936	3.11208	1.36485e-16	Ccalc.v3.02367	-3.59644	6.9027e-05		Ccalc.v3.14626	4.26463	2.40107e-41	Ccalc.v3.03777	-0.279239	1.27552e-05		Ccalc.v3.00666	3.65752	2.50442e-06	Ccalc.v3.09733	-0.26147	4.48976e-05							Ccalc.v3.14163	Ccalc.v3.11832	Ccalc.v3.07088
Ccalc.v3.10007	1.66973	9.16988e-07	Ccalc.v3.00175	-2.19242	3.73478e-26		Ccalc.v3.09274	3.391	2.57117e-119	Ccalc.v3.10531	-0.20687	5.32175e-08		Ccalc.v3.14130	4.42902	0.00011209	Ccalc.v3.07306	-0.300428	0.00704136		Ccalc.v3.14088	3.10755	2.03148e-27	Ccalc.v3.03076	-3.59622	3.59147e-66		Ccalc.v3.02806	4.26209	0	Ccalc.v3.04284	-0.279919	0.00335066		Ccalc.v3.06752	3.65666	1.45572e-21	Ccalc.v3.01327	-0.26155	0.00454945							Ccalc.v3.04898	Ccalc.v3.22568	Ccalc.v3.12547
Ccalc.v3.06097	1.66944	0.0322639	Ccalc.v3.19710	-2.1884	0.00100396		Ccalc.v3.06321	3.37892	3.38417e-70	Ccalc.v3.04514	-0.207188	0.0070464		Ccalc.v3.07590	4.42121	2.12e-64	Ccalc.v3.02139	-0.30049	0.00010536		Ccalc.v3.19127	3.10375	0.00778893	Ccalc.v3.11911	-3.59463	5.23377e-11		Ccalc.v3.05483	4.26106	5.83655e-37	Ccalc.v3.11978	-0.279978	3.48773e-06		Ccalc.v3.05339	3.6485	8.35501e-06	Ccalc.v3.12216	-0.261606	0.00540167							Ccalc.v3.23156	Ccalc.v3.18546	Ccalc.v3.18369
Ccalc.v3.01977	1.6692	1.30412e-19	Ccalc.v3.05836	-2.18483	0.000963406		Ccalc.v3.13970	3.37403	4.67764e-261	Ccalc.v3.11984	-0.207381	0.0462692		Ccalc.v3.00571	4.4205	2.03e-63	Ccalc.v3.01867	-0.301102	0.00023167		Ccalc.v3.06593	3.0907	1.30246e-38	Ccalc.v3.02519	-3.59107	8.85778e-61		Ccalc.v3.00923	4.24246	7.39373e-25	Ccalc.v3.11711	-0.280169	0.0130913		Ccalc.v3.03962	3.63352	2.05048e-58	Ccalc.v3.11722	-0.262289	0.00358474							Ccalc.v3.16304	Ccalc.v3.23474	Ccalc.v3.03595
Ccalc.v3.09141	1.6682	0.000988374	Ccalc.v3.06967	-2.18342	0.0143344		Ccalc.v3.06626	3.36153	0	Ccalc.v3.07567	-0.207654	1.1673e-05		Ccalc.v3.04739	4.41963	1.8e-116	Ccalc.v3.07002	-0.301775	0.0281812		Ccalc.v3.08858	3.08799	1.76374e-11	Ccalc.v3.03213	-3.57771	2.44914e-18		Ccalc.v3.07808	4.2337	8.04675e-50	Ccalc.v3.13983	-0.280448	0.0118982		Ccalc.v3.21254	3.62837	6.71602e-05	Ccalc.v3.03413	-0.262519	2.91371e-06							Ccalc.v3.14197	Ccalc.v3.23198	Ccalc.v3.00073
Ccalc.v3.12776	1.66747	0.00307203	Ccalc.v3.18432	-2.18279	0.00610843		Ccalc.v3.15690	3.35073	0.000233542	Ccalc.v3.06171	-0.207991	2.35231e-05		Ccalc.v3.10857	4.41801	7.33e-84	Ccalc.v3.07044	-0.301889	0.00454387		Ccalc.v3.02532	3.07145	1.75086e-06	Ccalc.v3.05108	-3.57675	1.66512e-36		Ccalc.v3.02812	4.23019	7.78757e-35	Ccalc.v3.13661	-0.28111	0.00368562		Ccalc.v3.20180	3.62232	9.31598e-05	Ccalc.v3.04620	-0.263147	0.000122283							Ccalc.v3.18573	Ccalc.v3.16954	Ccalc.v3.10076
Ccalc.v3.03857	1.66493	1.68269e-19	Ccalc.v3.01651	-2.17866	0.00372857		Ccalc.v3.10390	3.35003	5.45312e-55	Ccalc.v3.13579	-0.208077	3.08502e-05		Ccalc.v3.11417	4.41637	4.14e-14	Ccalc.v3.05684	-0.302122	1.98e-05		Ccalc.v3.11171	3.07034	5.35582e-81	Ccalc.v3.07935	-3.57553	1.14949e-11		Ccalc.v3.18177	4.22684	0.0110765	Ccalc.v3.09871	-0.281522	2.94995e-05		Ccalc.v3.07715	3.62086	2.22497e-06	Ccalc.v3.05259	-0.263343	0.000265359							Ccalc.v3.12768	Ccalc.v3.03028	Ccalc.v3.11407
Ccalc.v3.11535	1.66207	1.45619e-05	Ccalc.v3.04364	-2.17147	1.27426e-35		Ccalc.v3.04726	3.3442	2.18703e-68	Ccalc.v3.02136	-0.208134	7.70229e-11		Ccalc.v3.17337	4.41319	1.87e-12	Ccalc.v3.03949	-0.302163	0.00238473		Ccalc.v3.08513	3.05999	1.55138e-05	Ccalc.v3.00902	-3.57397	1.097e-10		Ccalc.v3.10587	4.22223	9.62838e-10	Ccalc.v3.00317	-0.282504	0.00396849		Ccalc.v3.20178	3.60608	0.00109355	Ccalc.v3.07645	-0.263766	7.31667e-05							Ccalc.v3.20832	Ccalc.v3.04201	Ccalc.v3.07498
Ccalc.v3.14162	1.65925	1.19711e-11	Ccalc.v3.10361	-2.16893	1.27663e-06		Ccalc.v3.12960	3.34386	6.63419e-07	Ccalc.v3.07308	-0.208777	1.47049e-05		Ccalc.v3.07471	4.41201	0.00011363	Ccalc.v3.13522	-0.302438	0.00536757		Ccalc.v3.03258	3.05807	2.82573e-62	Ccalc.v3.07867	-3.57299	1.31988e-112		Ccalc.v3.11793	4.21281	9.13276e-31	Ccalc.v3.09562	-0.284915	0.019812		Ccalc.v3.11076	3.59925	4.16623e-24	Ccalc.v3.01497	-0.26396	0.00169853							Ccalc.v3.21910	Ccalc.v3.04200	Ccalc.v3.14903
Ccalc.v3.06098	1.65894	0.0159413	Ccalc.v3.03519	-2.16818	6.85595e-09		Ccalc.v3.07673	3.3388	1.97515e-97	Ccalc.v3.10029	-0.20878	1.47252e-06		Ccalc.v3.14620	4.41141	2.1e-07	Ccalc.v3.13637	-0.30305	6.73e-05		Ccalc.v3.21150	3.05483	0.0172532	Ccalc.v3.01736	-3.57125	1.25679e-07		Ccalc.v3.06927	4.21153	5.30408e-20	Ccalc.v3.11445	-0.285006	0.00236533		Ccalc.v3.12474	3.58378	4.52885e-16	Ccalc.v3.10037	-0.264047	0.00365761							Ccalc.v3.16864	Ccalc.v3.17098	Ccalc.v3.10392
Ccalc.v3.05158	1.65803	2.94723e-14	Ccalc.v3.21099	-2.16736	0.00365331		Ccalc.v3.11049	3.32652	4.03951e-139	Ccalc.v3.12408	-0.208925	0.000527361		Ccalc.v3.07521	4.40278	3.34e-14	Ccalc.v3.13968	-0.304015	0.00536757		Ccalc.v3.06277	3.04946	0.000306126	Ccalc.v3.10905	-3.56939	1.35568e-09		Ccalc.v3.00298	4.21125	2.84982e-67	Ccalc.v3.14715	-0.285139	0.00027098		Ccalc.v3.11808	3.57672	1.71833e-12	Ccalc.v3.07436	-0.264131	1.34056e-06							Ccalc.v3.19694	Ccalc.v3.12876	Ccalc.v3.11529
Ccalc.v3.02097	1.65448	2.86761e-27	Ccalc.v3.04464	-2.16548	1.49222e-23		Ccalc.v3.04292	3.3175	1.43881e-89	Ccalc.v3.01324	-0.209047	2.97062e-05		Ccalc.v3.13203	4.39851	9.98e-47	Ccalc.v3.03200	-0.304085	0.00146503		Ccalc.v3.04520	3.0477	2.85421e-32	Ccalc.v3.13203	-3.56425	9.04646e-86		Ccalc.v3.11298	4.21085	0.00258948	Ccalc.v3.12664	-0.285215	0.0383345		Ccalc.v3.13830	3.57038	2.52957e-56	Ccalc.v3.10554	-0.264291	0.0058653							Ccalc.v3.00465	Ccalc.v3.16940	Ccalc.v3.08801
Ccalc.v3.01670	1.65312	0.00105426	Ccalc.v3.11688	-2.16057	7.12008e-09		Ccalc.v3.07396	3.30893	2.84149e-150	Ccalc.v3.13086	-0.209129	0.000268153		Ccalc.v3.00051	4.38916	2.21e-54	Ccalc.v3.05103	-0.304565	6.01e-06		Ccalc.v3.06031	3.03615	3.99545e-11	Ccalc.v3.01042	-3.56405	0.000826025		Ccalc.v3.11460	4.20621	6.33715e-09	Ccalc.v3.12516	-0.285536	4.01494e-07		Ccalc.v3.05159	3.56679	3.16591e-09	Ccalc.v3.00312	-0.264346	4.35483e-06							Ccalc.v3.12053	Ccalc.v3.12056	Ccalc.v3.20495
Ccalc.v3.04983	1.65305	9.38182e-05	Ccalc.v3.08877	-2.15975	0.0251359		Ccalc.v3.11056	3.29028	7.45931e-21	Ccalc.v3.04054	-0.21032	4.90332e-05		Ccalc.v3.08129	4.3846	1.11e-52	Ccalc.v3.07814	-0.304627	0.0004866		Ccalc.v3.12698	3.03115	1.89064e-62	Ccalc.v3.09236	-3.56319	6.6212e-12		Ccalc.v3.14775	4.20338	8.82671e-16	Ccalc.v3.06844	-0.286328	0.00920421		Ccalc.v3.01644	3.55737	5.55642e-16	Ccalc.v3.03607	-0.264378	5.26018e-05							Ccalc.v3.21227	Ccalc.v3.04883	Ccalc.v3.12048
Ccalc.v3.03734	1.64765	1.08048e-06	Ccalc.v3.13077	-2.15814	6.65626e-20		Ccalc.v3.12262	3.28984	7.97391e-117	Ccalc.v3.01750	-0.210407	0.00500808		Ccalc.v3.14001	4.37975	6.48e-147	Ccalc.v3.12593	-0.304758	7.71e-05		Ccalc.v3.11292	3.02556	0.0162371	Ccalc.v3.09103	-3.56109	8.2569e-22		Ccalc.v3.13986	4.2006	1.52644e-34	Ccalc.v3.01829	-0.286434	4.65359e-08		Ccalc.v3.11080	3.55314	7.84301e-18	Ccalc.v3.10528	-0.264898	0.000811533							Ccalc.v3.18198	Ccalc.v3.04661	Ccalc.v3.08410
Ccalc.v3.11941	1.6457	2.49055e-31	Ccalc.v3.17664	-2.15643	0.000585324		Ccalc.v3.06288	3.28588	1.72588e-07	Ccalc.v3.12325	-0.210485	0.000152009		Ccalc.v3.10652	4.36381	8.03e-24	Ccalc.v3.04038	-0.305034	0.00025336		Ccalc.v3.08366	3.02014	4.31553e-71	Ccalc.v3.09801	-3.56076	4.1276e-06		Ccalc.v3.15928	4.19601	3.552e-22	Ccalc.v3.05588	-0.286475	0.00226282		Ccalc.v3.20175	3.5485	1.47212e-20	Ccalc.v3.07892	-0.264942	0.000397798							Ccalc.v3.04223	Ccalc.v3.04199	Ccalc.v3.22609
Ccalc.v3.12709	1.6425	6.92771e-16	Ccalc.v3.04776	-2.15485	8.18661e-13		Ccalc.v3.02471	3.28471	3.7657e-56	Ccalc.v3.13053	-0.211146	0.00166935		Ccalc.v3.14125	4.36252	5.36e-14	Ccalc.v3.02443	-0.305673	0.0293958		Ccalc.v3.06626	3.01621	2.01542e-149	Ccalc.v3.11548	-3.55919	5.61344e-06		Ccalc.v3.00183	4.1932	8.19015e-63	Ccalc.v3.12490	-0.286688	0.00850291		Ccalc.v3.03767	3.54843	2.42672e-16	Ccalc.v3.13517	-0.264967	0.00249397							Ccalc.v3.19138	Ccalc.v3.06561	Ccalc.v3.05335
Ccalc.v3.08641	1.64215	1.2118e-33	Ccalc.v3.10999	-2.1547	1.13122e-05		Ccalc.v3.01130	3.26902	8.36944e-134	Ccalc.v3.07911	-0.211259	0.000114527		Ccalc.v3.07809	4.3602	9.34e-44	Ccalc.v3.09384	-0.305803	0.0002799		Ccalc.v3.22181	3.01613	0.0239025	Ccalc.v3.06696	-3.55324	1.90196e-14		Ccalc.v3.09653	4.17251	6.75041e-40	Ccalc.v3.00532	-0.286766	0.0161422		Ccalc.v3.08075	3.54799	8.35501e-06	Ccalc.v3.02945	-0.265017	0.00449046							Ccalc.v3.20234	Ccalc.v3.10817	Ccalc.v3.03874
Ccalc.v3.06417	1.63967	0.00719982	Ccalc.v3.01681	-2.13644	6.42083e-06		Ccalc.v3.10250	3.26411	1.82065e-182	Ccalc.v3.13031	-0.211807	2.42967e-09		Ccalc.v3.02519	4.35621	9.24e-36	Ccalc.v3.14183	-0.305912	7.89e-05		Ccalc.v3.12990	3.00708	1.44047e-14	Ccalc.v3.13282	-3.54953	0.000443243		Ccalc.v3.07267	4.1658	2.15719e-16	Ccalc.v3.00505	-0.286933	0.020076		Ccalc.v3.09597	3.54656	6.91645e-18	Ccalc.v3.06715	-0.265278	0.00743772							Ccalc.v3.18543	Ccalc.v3.14653	Ccalc.v3.02358
Ccalc.v3.13065	1.63642	3.04658e-25	Ccalc.v3.00133	-2.1219	1.84088e-42		Ccalc.v3.08055	3.23396	3.90923e-124	Ccalc.v3.07527	-0.21205	1.69949e-05		Ccalc.v3.04286	4.35482	8.21e-26	Ccalc.v3.08421	-0.306235	0.00399792		Ccalc.v3.14872	3.00024	0.00096013	Ccalc.v3.06036	-3.54689	1.41827e-13		Ccalc.v3.07590	4.16567	9.88327e-27	Ccalc.v3.02083	-0.286942	0.00832662		Ccalc.v3.14873	3.53102	4.41688e-09	Ccalc.v3.13849	-0.266085	0.017303							Ccalc.v3.13922	Ccalc.v3.21103	Ccalc.v3.19073
Ccalc.v3.17829	1.63281	0.045966	Ccalc.v3.22326	-2.11926	0.00122636		Ccalc.v3.02207	3.22699	2.39874e-28	Ccalc.v3.01388	-0.212231	0.00568055		Ccalc.v3.07593	4.3532	0.0337628	Ccalc.v3.13286	-0.306692	0.0011549		Ccalc.v3.06832	2.99556	9.84544e-58	Ccalc.v3.00568	-3.54431	1.78957e-30		Ccalc.v3.09084	4.1632	3.32546e-11	Ccalc.v3.00414	-0.287716	0.000788186		Ccalc.v3.14895	3.5296	0.00383135	Ccalc.v3.00252	-0.266339	0.000508573							Ccalc.v3.11518	Ccalc.v3.05938	Ccalc.v3.07648
Ccalc.v3.08889	1.63215	4.93305e-25	Ccalc.v3.13621	-2.10769	6.50859e-05		Ccalc.v3.12701	3.22083	1.10206e-18	Ccalc.v3.12160	-0.212241	1.03281e-09		Ccalc.v3.12926	4.34868	0.00165782	Ccalc.v3.12664	-0.307321	0.00249957		Ccalc.v3.11087	2.97527	1.02405e-134	Ccalc.v3.06947	-3.54145	3.34258e-07		Ccalc.v3.00051	4.15241	4.50442e-27	Ccalc.v3.14298	-0.288006	0.0139172		Ccalc.v3.01288	3.5193	1.13983e-05	Ccalc.v3.04829	-0.266356	0.0184771							Ccalc.v3.13255	Ccalc.v3.15544	Ccalc.v3.00228
Ccalc.v3.03819	1.62499	1.25758e-20	Ccalc.v3.04286	-2.10206	1.66505e-07		Ccalc.v3.05462	3.21076	2.24297e-21	Ccalc.v3.10845	-0.212415	0.000929726		Ccalc.v3.19169	4.33443	0.036834	Ccalc.v3.01238	-0.307559	0.00757023		Ccalc.v3.05793	2.97519	7.54438e-16	Ccalc.v3.01962	-3.53793	3.32948e-56		Ccalc.v3.13656	4.15196	9.14374e-41	Ccalc.v3.09584	-0.288123	0.0268857		Ccalc.v3.14896	3.51922	0.00468019	Ccalc.v3.11643	-0.266637	0.00320771							Ccalc.v3.06151	Ccalc.v3.19824	Ccalc.v3.11485
Ccalc.v3.06611	1.62006	0.000126786	Ccalc.v3.01145	-2.10021	0.000519745		Ccalc.v3.23939	3.20024	0.000640995	Ccalc.v3.11435	-0.212425	5.34799e-06		Ccalc.v3.20180	4.32722	1.18e-08	Ccalc.v3.13112	-0.307886	0.00053006		Ccalc.v3.06288	2.97403	3.99327e-05	Ccalc.v3.12318	-3.53703	2.51777e-59		Ccalc.v3.16507	4.14209	0.00278949	Ccalc.v3.12529	-0.288244	0.00069374		Ccalc.v3.21087	3.51699	9.51038e-11	Ccalc.v3.13549	-0.266915	0.00267779							Ccalc.v3.02181	Ccalc.v3.14029	Ccalc.v3.16011
Ccalc.v3.14767	1.61697	2.53471e-05	Ccalc.v3.21978	-2.08698	0.00252127		Ccalc.v3.18580	3.19722	5.62379e-06	Ccalc.v3.10790	-0.213059	8.72351e-06		Ccalc.v3.00568	4.30977	4.57e-12	Ccalc.v3.06914	-0.308224	0.00050472		Ccalc.v3.09263	2.95278	4.81109e-78	Ccalc.v3.08874	-3.52564	1.54647e-12		Ccalc.v3.01955	4.13388	1.93713e-25	Ccalc.v3.07713	-0.288339	0.0083999		Ccalc.v3.16431	3.51656	0.000416046	Ccalc.v3.08631	-0.267109	0.00113441							Ccalc.v3.06339	Ccalc.v3.16639	Ccalc.v3.07160
Ccalc.v3.05330	1.61686	4.78978e-05	Ccalc.v3.05880	-2.08394	0.0297929		Ccalc.v3.19117	3.19715	4.44863e-05	Ccalc.v3.14277	-0.213276	1.60887e-08		Ccalc.v3.05067	4.30951	1.22e-178	Ccalc.v3.05590	-0.308344	0.0008788		Ccalc.v3.05328	2.95086	5.7261e-39	Ccalc.v3.07094	-3.51928	2.38624e-24		Ccalc.v3.06050	4.13371	1.02137e-93	Ccalc.v3.03260	-0.28842	0.00969129		Ccalc.v3.05330	3.50287	1.30324e-05	Ccalc.v3.00275	-0.267793	0.00747446							Ccalc.v3.18372	Ccalc.v3.23885	Ccalc.v3.11694
Ccalc.v3.09300	1.61566	2.94365e-05	Ccalc.v3.08436	-2.08123	1.10373e-07		Ccalc.v3.07259	3.19386	0	Ccalc.v3.03390	-0.213527	7.12343e-10		Ccalc.v3.04143	4.30911	5.78e-15	Ccalc.v3.12793	-0.308415	0.00072504		Ccalc.v3.21258	2.95	0.000144836	Ccalc.v3.11202	-3.51749	6.44275e-05		Ccalc.v3.04988	4.13111	2.87358e-52	Ccalc.v3.00216	-0.288827	0.00947385		Ccalc.v3.14363	3.49685	2.72572e-30	Ccalc.v3.09017	-0.267897	0.000367164							Ccalc.v3.04334	Ccalc.v3.12946	Ccalc.v3.12264
Ccalc.v3.11049	1.61416	1.44641e-15	Ccalc.v3.13942	-2.07899	2.49253e-20		Ccalc.v3.13176	3.19367	3.67857e-245	Ccalc.v3.10883	-0.213586	0.00990062		Ccalc.v3.11793	4.30578	7.15e-32	Ccalc.v3.01163	-0.308534	0.00558121		Ccalc.v3.02991	2.94636	5.81224e-07	Ccalc.v3.03709	-3.51538	1.94341e-18		Ccalc.v3.02138	4.12629	1.37624e-07	Ccalc.v3.05638	-0.289262	0.0215798		Ccalc.v3.07778	3.49681	4.59414e-12	Ccalc.v3.12084	-0.268033	0.000311781							Ccalc.v3.03493	Ccalc.v3.21647	Ccalc.v3.05334
Ccalc.v3.06304	1.61368	0.000546804	Ccalc.v3.02777	-2.06892	0.0111058		Ccalc.v3.10515	3.18103	1.21285e-13	Ccalc.v3.04657	-0.214202	2.43952e-14		Ccalc.v3.13253	4.30229	0.0404479	Ccalc.v3.14526	-0.309137	0.00230636		Ccalc.v3.11078	2.93817	2.36053e-54	Ccalc.v3.06937	-3.51512	6.43239e-91		Ccalc.v3.04738	4.11446	5.19431e-47	Ccalc.v3.12330	-0.289585	0.00458298		Ccalc.v3.00464	3.49581	3.26167e-12	Ccalc.v3.00341	-0.268254	0.00104297							Ccalc.v3.13507	Ccalc.v3.16110	Ccalc.v3.02382
Ccalc.v3.13036	1.61259	6.24793e-05	Ccalc.v3.04723	-2.06499	0.0145222		Ccalc.v3.14498	3.17902	8.14403e-172	Ccalc.v3.02685	-0.214874	0.0447923		Ccalc.v3.00183	4.29798	6.36e-228	Ccalc.v3.11340	-0.309724	8.37e-06		Ccalc.v3.02385	2.93557	3.96511e-41	Ccalc.v3.14460	-3.51215	5.47313e-07		Ccalc.v3.08833	4.11433	1.81448e-29	Ccalc.v3.13522	-0.290329	0.000551885		Ccalc.v3.12931	3.49452	2.50017e-18	Ccalc.v3.10256	-0.26844	0.00789017							Ccalc.v3.08487	Ccalc.v3.01375	Ccalc.v3.18373
Ccalc.v3.08658	1.60898	9.42194e-10	Ccalc.v3.16422	-2.06314	0.0045914		Ccalc.v3.12697	3.16919	1.34231e-79	Ccalc.v3.12310	-0.215342	7.46148e-05		Ccalc.v3.22378	4.29402	0.0395603	Ccalc.v3.13978	-0.31021	0.00479377		Ccalc.v3.14164	2.93425	1.25325e-78	Ccalc.v3.04074	-3.50988	4.78596e-19		Ccalc.v3.13939	4.11375	6.81228e-16	Ccalc.v3.05459	-0.290624	6.45714e-07		Ccalc.v3.21472	3.47928	3.99533e-11	Ccalc.v3.12408	-0.268858	0.011181							Ccalc.v3.07712	Ccalc.v3.07804	Ccalc.v3.08646
Ccalc.v3.02756	1.60833	0.0174894	Ccalc.v3.08683	-2.05874	3.64214e-11		Ccalc.v3.16109	3.15476	1.56548e-21	Ccalc.v3.06117	-0.215605	6.50713e-09		Ccalc.v3.14726	4.29135	3.54e-90	Ccalc.v3.03370	-0.310419	0.00939141		Ccalc.v3.13997	2.92889	4.84999e-10	Ccalc.v3.10900	-3.50788	6.24811e-06		Ccalc.v3.14791	4.10865	2.53201e-10	Ccalc.v3.11884	-0.290659	1.29724e-05		Ccalc.v3.14714	3.478	1.06881e-52	Ccalc.v3.08461	-0.269606	7.51348e-08							Ccalc.v3.07075	Ccalc.v3.21154	Ccalc.v3.01727
Ccalc.v3.14059	1.60793	3.5127e-37	Ccalc.v3.04102	-2.0582	0.0012253		Ccalc.v3.06629	3.13818	2.09683e-153	Ccalc.v3.14464	-0.215742	0.0414874		Ccalc.v3.02947	4.28849	1.65e-92	Ccalc.v3.14291	-0.310531	0.0003804		Ccalc.v3.05461	2.92639	9.91174e-54	Ccalc.v3.06039	-3.50607	4.69531e-37		Ccalc.v3.00048	4.10857	5.82248e-43	Ccalc.v3.05127	-0.291195	0.0390791		Ccalc.v3.00650	3.45657	9.84571e-05	Ccalc.v3.01614	-0.269684	3.91957e-05							Ccalc.v3.08662	Ccalc.v3.12987	Ccalc.v3.07172
Ccalc.v3.01864	1.60787	6.63454e-13	Ccalc.v3.06972	-2.05697	4.32146e-05		Ccalc.v3.14572	3.13746	4.5574e-229	Ccalc.v3.06844	-0.216177	7.95948e-05		Ccalc.v3.11995	4.2866	5.23e-115	Ccalc.v3.12714	-0.310965	0.00825587		Ccalc.v3.20430	2.92414	5.19113e-05	Ccalc.v3.03742	-3.50323	3.71671e-06		Ccalc.v3.07985	4.10306	8.03358e-59	Ccalc.v3.10528	-0.291248	0.000109524		Ccalc.v3.11049	3.4565	1.52663e-41	Ccalc.v3.01197	-0.270685	8.05154e-05							Ccalc.v3.11927	Ccalc.v3.04101	Ccalc.v3.13390
Ccalc.v3.14773	1.60571	0.0113247	Ccalc.v3.00979	-2.05566	7.43341e-06		Ccalc.v3.13830	3.13702	2.55665e-96	Ccalc.v3.05123	-0.216473	0.000755249		Ccalc.v3.03731	4.28523	7.89e-13	Ccalc.v3.00567	-0.311666	0.00642225		Ccalc.v3.13931	2.92239	2.26566e-39	Ccalc.v3.07538	-3.50209	8.00289e-17		Ccalc.v3.11965	4.09267	3.69058e-36	Ccalc.v3.10402	-0.291516	0.00207533		Ccalc.v3.06926	3.45353	1.06922e-07	Ccalc.v3.14438	-0.271748	2.99401e-05							Ccalc.v3.07891	Ccalc.v3.17802	Ccalc.v3.06359
Ccalc.v3.14765	1.59555	1.46719e-05	Ccalc.v3.03848	-2.05421	0.000312836		Ccalc.v3.01122	3.13125	2.36213e-155	Ccalc.v3.13146	-0.216539	6.12965e-05		Ccalc.v3.12478	4.28506	4.65e-40	Ccalc.v3.09099	-0.312725	4.7e-05		Ccalc.v3.09049	2.92211	4.53143e-14	Ccalc.v3.10728	-3.49945	8.29257e-51		Ccalc.v3.14887	4.09039	1.96536e-13	Ccalc.v3.13116	-0.291884	0.0351814		Ccalc.v3.11078	3.4504	6.73693e-26	Ccalc.v3.11577	-0.272316	5.58623e-05							Ccalc.v3.03038	Ccalc.v3.16591	Ccalc.v3.12834
Ccalc.v3.00955	1.58919	4.62615e-05	Ccalc.v3.14608	-2.0538	0.0102239		Ccalc.v3.14363	3.12859	5.54711e-72	Ccalc.v3.14376	-0.21666	1.75061e-05		Ccalc.v3.13861	4.28483	2.32e-06	Ccalc.v3.10176	-0.31277	0.0103895		Ccalc.v3.06431	2.91274	5.50789e-56	Ccalc.v3.00099	-3.49435	2.22259e-05		Ccalc.v3.03415	4.07741	2.25219e-87	Ccalc.v3.13107	-0.292025	7.9156e-05		Ccalc.v3.01670	3.43267	0.00113682	Ccalc.v3.14687	-0.272363	0.00895892							Ccalc.v3.13639	Ccalc.v3.06224	Ccalc.v3.03373
Ccalc.v3.02395	1.58789	2.90128e-30	Ccalc.v3.06575	-2.05056	0.000418416		Ccalc.v3.18237	3.11379	6.78798e-11	Ccalc.v3.04563	-0.217367	0.0010377		Ccalc.v3.04275	4.27597	1.51e-65	Ccalc.v3.06715	-0.313681	0.00026158		Ccalc.v3.10251	2.91073	1.44262e-39	Ccalc.v3.08015	-3.49319	6.14418e-101		Ccalc.v3.12604	4.07698	1.0526e-46	Ccalc.v3.03156	-0.292085	0.0108767		Ccalc.v3.08066	3.42725	4.61219e-107	Ccalc.v3.12442	-0.272959	0.00882232							Ccalc.v3.11947	Ccalc.v3.14639	Ccalc.v3.01696
Ccalc.v3.03250	1.58602	2.16153e-15	Ccalc.v3.17081	-2.048	0.00702889		Ccalc.v3.04694	3.10942	2.08737e-69	Ccalc.v3.13635	-0.217615	0.00646975		Ccalc.v3.13240	4.2699	2.57e-49	Ccalc.v3.13050	-0.314001	0.00153371		Ccalc.v3.11056	2.90509	6.35765e-20	Ccalc.v3.05418	-3.48564	0.000104228		Ccalc.v3.04690	4.07254	6.1248e-29	Ccalc.v3.04676	-0.292228	0.00309444		Ccalc.v3.03207	3.42629	6.94481e-13	Ccalc.v3.10529	-0.27327	0.00294935							Ccalc.v3.07633	Ccalc.v3.04541	Ccalc.v3.13528
Ccalc.v3.05389	1.58558	7.92369e-26	Ccalc.v3.00140	-2.04744	0.000480718		Ccalc.v3.05832	3.09065	1.16345e-06	Ccalc.v3.00971	-0.218115	0.00322025		Ccalc.v3.05159	4.26837	3.4e-21	Ccalc.v3.13259	-0.314284	0.0156801		Ccalc.v3.01948	2.90359	5.51396e-76	Ccalc.v3.00298	-3.48452	4.1148e-135		Ccalc.v3.05562	4.07006	5.28706e-16	Ccalc.v3.11026	-0.292482	0.00235148		Ccalc.v3.13422	3.42017	3.081e-13	Ccalc.v3.11434	-0.273543	0.000417603							Ccalc.v3.14326	Ccalc.v3.01823	Ccalc.v3.01870
Ccalc.v3.02540	1.58299	1.55275e-19	Ccalc.v3.17011	-2.04738	0.00311434		Ccalc.v3.12637	3.08934	2.83702e-51	Ccalc.v3.02781	-0.218122	7.93814e-07		Ccalc.v3.20175	4.25978	1.11e-16	Ccalc.v3.01244	-0.31466	6.85e-05		Ccalc.v3.05320	2.89819	3.39659e-83	Ccalc.v3.10825	-3.47954	2.76127e-47		Ccalc.v3.06039	4.0569	1.15993e-09	Ccalc.v3.14806	-0.292832	3.17094e-07		Ccalc.v3.13997	3.41896	1.55816e-06	Ccalc.v3.04281	-0.274097	0.00452669							Ccalc.v3.12122	Ccalc.v3.03315	Ccalc.v3.02856
Ccalc.v3.04894	1.5811	6.84174e-21	Ccalc.v3.13216	-2.04701	3.3293e-06		Ccalc.v3.03705	3.08912	2.90284e-168	Ccalc.v3.12388	-0.218173	0.000651362		Ccalc.v3.01735	4.25572	8.96e-08	Ccalc.v3.10504	-0.315726	0.00149657		Ccalc.v3.06649	2.89337	1.15771e-104	Ccalc.v3.06959	-3.47908	9.7447e-18		Ccalc.v3.11067	4.05474	5.79307e-184	Ccalc.v3.06837	-0.293735	0.000164946		Ccalc.v3.00924	3.41776	8.02522e-17	Ccalc.v3.05799	-0.274225	0.00214247							Ccalc.v3.03924	Ccalc.v3.22509	Ccalc.v3.06019
Ccalc.v3.02120	1.57815	1.67214e-25	Ccalc.v3.11033	-2.04459	4.01922e-13		Ccalc.v3.00365	3.08833	8.67121e-07	Ccalc.v3.14465	-0.218784	6.57179e-06		Ccalc.v3.01145	4.25277	9.08e-20	Ccalc.v3.11724	-0.315972	0.00242785		Ccalc.v3.04102	2.89283	9.17964e-09	Ccalc.v3.20588	-3.47493	0.000441556		Ccalc.v3.01060	4.04789	1.39249e-27	Ccalc.v3.07889	-0.293906	0.000361845		Ccalc.v3.01362	3.41742	4.75954e-29	Ccalc.v3.13642	-0.275	0.0011755							Ccalc.v3.08764	Ccalc.v3.12922	Ccalc.v3.03275
Ccalc.v3.00618	1.57485	2.76873e-08	Ccalc.v3.01339	-2.03838	2.01376e-18		Ccalc.v3.14953	3.08712	5.26334e-05	Ccalc.v3.05199	-0.219756	5.94873e-10		Ccalc.v3.14429	4.25276	6.33e-59	Ccalc.v3.05451	-0.316142	0.0275688		Ccalc.v3.20901	2.89071	2.53568e-09	Ccalc.v3.04810	-3.47439	8.27385e-10		Ccalc.v3.09986	4.04466	1.59938e-19	Ccalc.v3.11634	-0.293912	0.0233625		Ccalc.v3.07214	3.41547	1.27586e-73	Ccalc.v3.04316	-0.27507	0.013753							Ccalc.v3.20997	Ccalc.v3.18414	Ccalc.v3.11614
Ccalc.v3.04214	1.56952	0.00328706	Ccalc.v3.02593	-2.0349	0.00261911		Ccalc.v3.06417	3.08059	1.45199e-06	Ccalc.v3.03016	-0.220679	1.98855e-05		Ccalc.v3.08309	4.24219	2.86e-13	Ccalc.v3.08392	-0.316303	7.83e-05		Ccalc.v3.03446	2.88901	6.12753e-75	Ccalc.v3.03656	-3.46811	4.83464e-49		Ccalc.v3.07592	4.04071	7.32653e-25	Ccalc.v3.10818	-0.293951	4.27016e-05		Ccalc.v3.15543	3.39033	0.000178735	Ccalc.v3.05098	-0.275521	0.000110724							Ccalc.v3.00182	Ccalc.v3.00406	Ccalc.v3.14448
Ccalc.v3.04146	1.5683	2.64613e-05	Ccalc.v3.04722	-2.03175	0.044725		Ccalc.v3.05238	3.07873	0	Ccalc.v3.13710	-0.221323	1.02559e-07		Ccalc.v3.12498	4.23934	1.65e-21	Ccalc.v3.10052	-0.316604	0.00037653		Ccalc.v3.14363	2.88875	1.36592e-49	Ccalc.v3.07808	-3.4665	1.96185e-107		Ccalc.v3.02226	4.038	7.19349e-83	Ccalc.v3.01918	-0.294474	7.14776e-06		Ccalc.v3.04834	3.383	2.85765e-12	Ccalc.v3.02345	-0.275522	0.0038509								Ccalc.v3.09311	Ccalc.v3.22798
Ccalc.v3.06431	1.5648	8.52187e-08	Ccalc.v3.02745	-2.03099	0.0155116		Ccalc.v3.17291	3.07732	3.67005e-09	Ccalc.v3.10794	-0.221737	0.0172946		Ccalc.v3.08855	4.23449	8.27e-111	Ccalc.v3.14581	-0.317549	1.59e-05		Ccalc.v3.11277	2.88075	1.42065e-115	Ccalc.v3.02359	-3.46417	6.11688e-107		Ccalc.v3.00263	4.03117	5.46629e-29	Ccalc.v3.07109	-0.295669	0.000270926		Ccalc.v3.00353	3.37596	2.31656e-07	Ccalc.v3.10960	-0.275551	0.00621741								Ccalc.v3.04235	Ccalc.v3.12977
Ccalc.v3.09362	1.56239	1.02665e-27	Ccalc.v3.00174	-2.03078	0.000264558		Ccalc.v3.09373	3.04361	4.06821e-294	Ccalc.v3.08148	-0.222118	0.0123222		Ccalc.v3.10288	4.23054	5.63e-42	Ccalc.v3.13119	-0.318154	0.00200425		Ccalc.v3.12697	2.87651	4.0883e-50	Ccalc.v3.03101	-3.46172	3.8345e-72		Ccalc.v3.06704	4.00853	5.24814e-58	Ccalc.v3.13603	-0.29567	0.0253181		Ccalc.v3.14777	3.37459	0.00177896	Ccalc.v3.02931	-0.275561	0.00670382								Ccalc.v3.10815	Ccalc.v3.05898
Ccalc.v3.04500	1.55971	0.000648119	Ccalc.v3.09572	-2.0299	4.14161e-08		Ccalc.v3.13091	3.03931	0	Ccalc.v3.00011	-0.22214	3.58279e-12		Ccalc.v3.04690	4.23023	1.92e-64	Ccalc.v3.12726	-0.318541	4.15e-06		Ccalc.v3.05163	2.86288	1.5956e-57	Ccalc.v3.08196	-3.45359	2.0312e-10		Ccalc.v3.14001	4.00806	1.46057e-29	Ccalc.v3.12307	-0.295914	9.99655e-07		Ccalc.v3.03250	3.37002	4.70296e-77	Ccalc.v3.08230	-0.276081	0.010615								Ccalc.v3.10227	Ccalc.v3.14220
Ccalc.v3.16878	1.55205	0.0174673	Ccalc.v3.00717	-2.02856	0.0427316		Ccalc.v3.14778	3.03511	4.90155e-20	Ccalc.v3.01445	-0.222146	0.000125561		Ccalc.v3.01649	4.22763	4.81e-10	Ccalc.v3.02145	-0.318729	0.0002509		Ccalc.v3.09294	2.86032	1.61979e-23	Ccalc.v3.08404	-3.45278	1.83818e-62		Ccalc.v3.02222	4.0068	3.149e-92	Ccalc.v3.13238	-0.296143	0.000106582		Ccalc.v3.12061	3.36967	0.000449091	Ccalc.v3.08637	-0.276301	0.0135558								Ccalc.v3.06149	Ccalc.v3.08044
Ccalc.v3.19506	1.5499	0.0262257	Ccalc.v3.04187	-2.02802	1.20582e-09		Ccalc.v3.21548	3.03044	4.09312e-05	Ccalc.v3.09017	-0.222662	5.01347e-05		Ccalc.v3.05910	4.1931	0.0011549	Ccalc.v3.03948	-0.319136	0.00935664		Ccalc.v3.09332	2.85891	1.01177e-09	Ccalc.v3.02909	-3.45277	3.05527e-94		Ccalc.v3.12962	4.00558	0.000159534	Ccalc.v3.11642	-0.296653	0.000450568		Ccalc.v3.05125	3.3691	7.05706e-42	Ccalc.v3.09381	-0.276584	5.75268e-10								Ccalc.v3.00410	Ccalc.v3.08507
Ccalc.v3.09363	1.54946	0.00233761	Ccalc.v3.07885	-2.02344	5.84935e-12		Ccalc.v3.03321	3.02964	4.00594e-84	Ccalc.v3.09717	-0.223224	3.78384e-06		Ccalc.v3.14603	4.19242	1.29e-09	Ccalc.v3.08282	-0.319199	0.0010701		Ccalc.v3.14572	2.85869	1.12897e-111	Ccalc.v3.01748	-3.45035	3.97484e-28		Ccalc.v3.02947	4.0052	3.70855e-151	Ccalc.v3.13637	-0.296674	3.1692e-06		Ccalc.v3.10498	3.36563	6.50398e-08	Ccalc.v3.14085	-0.276607	0.00274188								Ccalc.v3.18578	Ccalc.v3.01312
Ccalc.v3.12733	1.54899	0.0019981	Ccalc.v3.19479	-2.02058	0.000290682		Ccalc.v3.04145	3.02867	5.57322e-15	Ccalc.v3.13108	-0.223478	0.00138471		Ccalc.v3.02806	4.18795	4.32e-249	Ccalc.v3.07105	-0.319932	0.00706424		Ccalc.v3.11088	2.84784	1.43159e-23	Ccalc.v3.04683	-3.44753	2.19619e-80		Ccalc.v3.14726	4.00417	5.05294e-60	Ccalc.v3.02958	-0.296945	0.000732113		Ccalc.v3.13801	3.3509	5.57592e-22	Ccalc.v3.04838	-0.276694	3.91698e-09								Ccalc.v3.08971	Ccalc.v3.14793
Ccalc.v3.03667	1.54847	1.22948e-07	Ccalc.v3.01426	-2.01545	2.96367e-22		Ccalc.v3.13323	3.02777	1.59358e-142	Ccalc.v3.08244	-0.223548	0.0122027		Ccalc.v3.09497	4.17766	0.00130555	Ccalc.v3.05981	-0.320388	0.0129558		Ccalc.v3.10678	2.84373	8.77667e-48	Ccalc.v3.01060	-3.44657	1.58144e-66		Ccalc.v3.01969	4.00375	1.47306e-49	Ccalc.v3.01491	-0.297309	0.0013603		Ccalc.v3.05773	3.33936	1.36707e-42	Ccalc.v3.12027	-0.276718	0.0160871								Ccalc.v3.01361	Ccalc.v3.08596
Ccalc.v3.04836	1.54828	0.0222411	Ccalc.v3.10963	-2.01264	0.000455044		Ccalc.v3.23465	3.02509	0.000167822	Ccalc.v3.14015	-0.22376	0.00502674		Ccalc.v3.08847	4.1721	1.4e-79	Ccalc.v3.00217	-0.320715	0.00298837		Ccalc.v3.01130	2.83531	2.82093e-45	Ccalc.v3.06926	-3.44337	6.00704e-18		Ccalc.v3.03338	3.99143	0.000342502	Ccalc.v3.03440	-0.297371	0.00782049		Ccalc.v3.20177	3.33899	3.98992e-05	Ccalc.v3.09382	-0.277304	0.00099285								Ccalc.v3.01062	Ccalc.v3.00856
Ccalc.v3.02779	1.54172	0.00766068	Ccalc.v3.13652	-2.0089	1.65231e-30		Ccalc.v3.08061	3.01777	5.50358e-119	Ccalc.v3.14827	-0.223858	0.00930836		Ccalc.v3.14847	4.17209	1.16e-271	Ccalc.v3.03974	-0.321199	0.0486402		Ccalc.v3.01362	2.83431	1.6433e-64	Ccalc.v3.02327	-3.44073	9.54197e-95		Ccalc.v3.02557	3.99104	1.54139e-51	Ccalc.v3.07355	-0.298499	0.000183252		Ccalc.v3.00571	3.33276	1.54249e-28	Ccalc.v3.07434	-0.277664	0.00631862								Ccalc.v3.14840	Ccalc.v3.03263
Ccalc.v3.01220	1.53547	1.82435e-26	Ccalc.v3.06075	-1.99665	3.73649e-05		Ccalc.v3.14914	3.00631	1.80332e-10	Ccalc.v3.12606	-0.223866	0.00128843		Ccalc.v3.06927	4.17074	1.64e-37	Ccalc.v3.13354	-0.321569	0.00946875		Ccalc.v3.10950	2.83283	5.57939e-12	Ccalc.v3.12494	-3.43521	0.000166084		Ccalc.v3.14731	3.98918	4.22546e-58	Ccalc.v3.07670	-0.298766	0.00233842		Ccalc.v3.03755	3.32134	1.84621e-07	Ccalc.v3.14561	-0.277695	0.00685801								Ccalc.v3.05223	Ccalc.v3.09463
Ccalc.v3.01674	1.53537	2.22802e-09	Ccalc.v3.10636	-1.99219	8.15041e-05		Ccalc.v3.14036	3.006	6.65111e-10	Ccalc.v3.10003	-0.223954	0.0368151		Ccalc.v3.02535	4.16654	9.77e-19	Ccalc.v3.03423	-0.321703	4.29e-08		Ccalc.v3.02648	2.83018	1.50645e-60	Ccalc.v3.03282	-3.43324	0.0012738		Ccalc.v3.01395	3.98077	1.07245e-09	Ccalc.v3.12726	-0.298805	5.91188e-08		Ccalc.v3.16423	3.31855	0.00525505	Ccalc.v3.09576	-0.278439	5.41094e-07								Ccalc.v3.01931	Ccalc.v3.18559
Ccalc.v3.05618	1.52948	6.92762e-15	Ccalc.v3.22256	-1.99151	0.00125528		Ccalc.v3.07092	3.00547	0	Ccalc.v3.05245	-0.224208	0.000321026		Ccalc.v3.12552	4.16501	1.19e-29	Ccalc.v3.08377	-0.322442	0.00945628		Ccalc.v3.20106	2.82409	2.1385e-06	Ccalc.v3.01313	-3.43028	1.05383e-61		Ccalc.v3.12958	3.9806	0.00369209	Ccalc.v3.12576	-0.299478	0.00206392		Ccalc.v3.02537	3.31716	9.75211e-131	Ccalc.v3.07330	-0.278449	0.00465166								Ccalc.v3.10925	Ccalc.v3.05271
Ccalc.v3.04254	1.52772	0.0154451	Ccalc.v3.03454	-1.98826	3.15323e-28		Ccalc.v3.10086	2.99707	6.9801e-65	Ccalc.v3.13242	-0.226661	1.80734e-07		Ccalc.v3.00684	4.15421	1.79e-66	Ccalc.v3.04565	-0.322634	0.0108497		Ccalc.v3.05238	2.81666	5.74685e-129	Ccalc.v3.00543	-3.42984	0.000682879		Ccalc.v3.14548	3.9806	6.63063e-39	Ccalc.v3.08552	-0.300014	6.2788e-09		Ccalc.v3.14847	3.31434	1.86569e-14	Ccalc.v3.09793	-0.278509	0.000325443								Ccalc.v3.01806	Ccalc.v3.17530
Ccalc.v3.01122	1.52467	1.92384e-16	Ccalc.v3.13190	-1.98698	1.5002e-05		Ccalc.v3.09740	2.99057	2.58379e-26	Ccalc.v3.02826	-0.22678	2.48727e-05		Ccalc.v3.14886	4.15411	2.02e-15	Ccalc.v3.00166	-0.322745	0.00667925		Ccalc.v3.00244	2.81595	3.69815e-119	Ccalc.v3.05067	-3.41109	2.98026e-70		Ccalc.v3.03411	3.9783	1.06689e-98	Ccalc.v3.08193	-0.30009	0.00227749		Ccalc.v3.05389	3.31095	1.08493e-36	Ccalc.v3.03876	-0.279407	9.34493e-06								Ccalc.v3.04856	Ccalc.v3.01757
Ccalc.v3.03444	1.52209	1.23521e-28	Ccalc.v3.13665	-1.98015	0.00013769		Ccalc.v3.09275	2.99049	7.34326e-43	Ccalc.v3.14554	-0.22693	6.97871e-05		Ccalc.v3.09050	4.14309	1.43e-07	Ccalc.v3.11850	-0.325352	0.0347389		Ccalc.v3.06592	2.81345	1.66304e-39	Ccalc.v3.00860	-3.4094	4.1881e-12		Ccalc.v3.14530	3.97809	4.69771e-22	Ccalc.v3.14742	-0.300103	0.000351382		Ccalc.v3.08927	3.30021	6.02784e-29	Ccalc.v3.07656	-0.279445	2.37684e-12								Ccalc.v3.07376	Ccalc.v3.11042
Ccalc.v3.02893	1.51707	4.21997e-11	Ccalc.v3.08015	-1.97969	1.62905e-10		Ccalc.v3.08155	2.98655	2.1024e-172	Ccalc.v3.11309	-0.22737	2.13108e-09		Ccalc.v3.12232	4.14216	1.87e-33	Ccalc.v3.02116	-0.326758	0.0301666		Ccalc.v3.11079	2.81306	8.80347e-62	Ccalc.v3.08062	-3.40937	1.29577e-63		Ccalc.v3.09821	3.968	1.14357e-202	Ccalc.v3.01327	-0.300158	3.35892e-05		Ccalc.v3.10584	3.29842	6.3845e-09	Ccalc.v3.10791	-0.280063	4.39457e-05								Ccalc.v3.01893	Ccalc.v3.16680
Ccalc.v3.04578	1.51696	0.0279258	Ccalc.v3.17486	-1.97816	0.00255912		Ccalc.v3.08839	2.97464	4.31033e-176	Ccalc.v3.09205	-0.227543	0.00252008		Ccalc.v3.11600	4.13891	1.5e-139	Ccalc.v3.05653	-0.326939	0.00017953		Ccalc.v3.08709	2.80463	1.01164e-35	Ccalc.v3.03422	-3.40919	3.30467e-116		Ccalc.v3.00509	3.95813	5.19118e-124	Ccalc.v3.07747	-0.300262	0.000302214		Ccalc.v3.18070	3.29825	0.0239041	Ccalc.v3.05367	-0.280525	0.000341042								Ccalc.v3.00610	Ccalc.v3.14327
Ccalc.v3.10202	1.51615	4.74872e-05	Ccalc.v3.03455	-1.9755	2.24934e-31		Ccalc.v3.18646	2.97429	0.000430138	Ccalc.v3.11163	-0.229099	2.28544e-07		Ccalc.v3.15925	4.13495	0.00129605	Ccalc.v3.00883	-0.327596	0.0035346		Ccalc.v3.09597	2.80411	4.11004e-38	Ccalc.v3.03786	-3.40389	5.25805e-07		Ccalc.v3.00511	3.95092	1.18229e-32	Ccalc.v3.09296	-0.300275	4.5526e-13		Ccalc.v3.17492	3.28993	0.00594697	Ccalc.v3.05503	-0.281322	0.0023658								Ccalc.v3.14696	Ccalc.v3.16106
Ccalc.v3.05371	1.51591	2.62735e-09	Ccalc.v3.11195	-1.97402	2.76366e-13		Ccalc.v3.10824	2.96858	8.43401e-257	Ccalc.v3.02444	-0.229121	6.82428e-05		Ccalc.v3.14531	4.13211	1.66e-24	Ccalc.v3.05583	-0.327775	0.0167857		Ccalc.v3.11123	2.80354	9.16236e-49	Ccalc.v3.02596	-3.40168	3.12099e-25		Ccalc.v3.01956	3.93899	8.70427e-41	Ccalc.v3.08483	-0.300699	0.00218988		Ccalc.v3.12928	3.26525	1.5968e-17	Ccalc.v3.01689	-0.281942	7.22328e-05								Ccalc.v3.11674	Ccalc.v3.05789
Ccalc.v3.02937	1.50465	1.76445e-09	Ccalc.v3.11995	-1.97099	2.86248e-15		Ccalc.v3.03234	2.96777	2.45859e-73	Ccalc.v3.11711	-0.229238	0.000273348		Ccalc.v3.03411	4.13176	5.71e-51	Ccalc.v3.04992	-0.327915	0.019754		Ccalc.v3.12920	2.80322	1.38399e-25	Ccalc.v3.00695	-3.38582	1.91601e-47		Ccalc.v3.08737	3.93303	1.27832e-08	Ccalc.v3.00218	-0.301841	0.0330382		Ccalc.v3.06743	3.25712	0.00106365	Ccalc.v3.14355	-0.282471	1.52554e-08								Ccalc.v3.05818	Ccalc.v3.08800
Ccalc.v3.04787	1.50325	3.95246e-35	Ccalc.v3.09590	-1.96888	2.30414e-16		Ccalc.v3.06752	2.96053	9.44787e-49	Ccalc.v3.02028	-0.22935	0.0246726		Ccalc.v3.11925	4.12733	4.3e-47	Ccalc.v3.11367	-0.328693	1.16e-05		Ccalc.v3.11321	2.80233	7.27278e-55	Ccalc.v3.04078	-3.38263	4.91354e-117		Ccalc.v3.01224	3.90558	3.88171e-85	Ccalc.v3.11308	-0.302136	0.0236005		Ccalc.v3.04545	3.23954	1.11509e-77	Ccalc.v3.11263	-0.282645	4.95743e-05								Ccalc.v3.10924	Ccalc.v3.07763
Ccalc.v3.11304	1.50206	0.000182994	Ccalc.v3.02797	-1.96538	0.000262958		Ccalc.v3.08079	2.95848	3.15564e-235	Ccalc.v3.07436	-0.230083	1.53936e-07		Ccalc.v3.15543	4.11824	7.99e-05	Ccalc.v3.02046	-0.328908	0.0121305		Ccalc.v3.01065	2.80131	2.88296e-19	Ccalc.v3.09146	-3.3822	5.93523e-71		Ccalc.v3.14869	3.90001	0.00142026	Ccalc.v3.06784	-0.302196	0.018805		Ccalc.v3.05942	3.23373	1.98215e-40	Ccalc.v3.14016	-0.283147	0.00357578								Ccalc.v3.12375	Ccalc.v3.01135
Ccalc.v3.18941	1.50011	0.00256343	Ccalc.v3.09339	-1.96349	1.22681e-11		Ccalc.v3.11075	2.95601	1.72612e-30	Ccalc.v3.02944	-0.230308	5.26906e-08		Ccalc.v3.02785	4.11531	0.00033161	Ccalc.v3.14137	-0.329006	0.025515		Ccalc.v3.14196	2.80004	3.14231e-05	Ccalc.v3.13702	-3.38091	1.39401e-13		Ccalc.v3.06660	3.89585	3.51226e-19	Ccalc.v3.07127	-0.302412	9.91951e-08		Ccalc.v3.13670	3.23057	2.62367e-12	Ccalc.v3.06889	-0.283755	0.000572126								Ccalc.v3.08462	Ccalc.v3.05976
Ccalc.v3.09126	1.49851	1.31662e-06	Ccalc.v3.13650	-1.96137	1.97989e-27		Ccalc.v3.05618	2.95492	9.31409e-159	Ccalc.v3.11937	-0.230635	7.21473e-08		Ccalc.v3.13177	4.09763	4.4e-11	Ccalc.v3.05243	-0.329411	0.0200072		Ccalc.v3.02392	2.79482	1.20016e-11	Ccalc.v3.22210	-3.3802	0.000152015		Ccalc.v3.07339	3.89573	3.62282e-64	Ccalc.v3.08116	-0.302664	0.000935847		Ccalc.v3.02599	3.22482	1.04163e-12	Ccalc.v3.02826	-0.284176	0.0041162								Ccalc.v3.10691	Ccalc.v3.20679
Ccalc.v3.04394	1.49632	1.63481e-10	Ccalc.v3.02762	-1.96114	4.09969e-21		Ccalc.v3.08118	2.94664	6.44929e-85	Ccalc.v3.02625	-0.230635	0.000838982		Ccalc.v3.00923	4.08876	4.11e-23	Ccalc.v3.10412	-0.330013	0.00896016		Ccalc.v3.13325	2.79427	5.55732e-77	Ccalc.v3.09808	-3.37383	5.16981e-51		Ccalc.v3.07593	3.89105	0.0448715	Ccalc.v3.01330	-0.303403	0.000474072		Ccalc.v3.09377	3.22158	1.09002e-39	Ccalc.v3.07795	-0.28433	0.000161432								Ccalc.v3.02598	Ccalc.v3.09623
Ccalc.v3.00029	1.4959	6.31803e-22	Ccalc.v3.01914	-1.95889	0.00993835		Ccalc.v3.04901	2.94435	5.68275e-08	Ccalc.v3.03928	-0.231446	0.00486346		Ccalc.v3.05713	4.08139	2.17e-59	Ccalc.v3.03998	-0.33011	0.0291476		Ccalc.v3.20084	2.79258	2.00915e-19	Ccalc.v3.04983	-3.37116	5.20065e-14		Ccalc.v3.00415	3.88821	1.8275e-54	Ccalc.v3.11641	-0.303498	0.0081768		Ccalc.v3.09926	3.21362	1.00697e-09	Ccalc.v3.12853	-0.284465	0.000534485								Ccalc.v3.09746	Ccalc.v3.11908
Ccalc.v3.08829	1.49475	1.53166e-33	Ccalc.v3.13811	-1.95308	4.37942e-05		Ccalc.v3.09378	2.94295	1.70936e-182	Ccalc.v3.05975	-0.231462	5.71776e-11		Ccalc.v3.14626	4.07791	1.36e-66	Ccalc.v3.04065	-0.330182	0.026054		Ccalc.v3.21548	2.79232	4.55486e-05	Ccalc.v3.00751	-3.35786	1.19647e-06		Ccalc.v3.07030	3.8862	1.56916e-13	Ccalc.v3.10813	-0.304116	0.00261508		Ccalc.v3.02080	3.20748	4.58256e-07	Ccalc.v3.10093	-0.28452	0.0102638								Ccalc.v3.12252	Ccalc.v3.04826
Ccalc.v3.07093	1.49354	9.34753e-08	Ccalc.v3.08205	-1.95138	1.21813e-08		Ccalc.v3.20053	2.94227	2.69356e-07	Ccalc.v3.11583	-0.232202	1.97727e-07		Ccalc.v3.07592	4.07743	1.87e-40	Ccalc.v3.09094	-0.331041	1.5e-06		Ccalc.v3.05073	2.77751	2.13887e-40	Ccalc.v3.08983	-3.35708	0.000142587		Ccalc.v3.05067	3.88453	2.13589e-36	Ccalc.v3.04472	-0.304537	0.00139118		Ccalc.v3.04691	3.20349	4.96389e-19	Ccalc.v3.07568	-0.284959	0.0175769								Ccalc.v3.12249	Ccalc.v3.04517
Ccalc.v3.08814	1.49333	4.69249e-10	Ccalc.v3.08381	-1.94719	6.6391e-05		Ccalc.v3.14753	2.93403	4.67648e-40	Ccalc.v3.02926	-0.232441	7.68844e-10		Ccalc.v3.12953	4.07222	6.45e-08	Ccalc.v3.03613	-0.331198	0.00120923		Ccalc.v3.23407	2.767	5.10531e-09	Ccalc.v3.10903	-3.35654	3.98454e-09		Ccalc.v3.01752	3.88268	1.75416e-12	Ccalc.v3.03791	-0.304751	0.0046878		Ccalc.v3.07487	3.20193	3.79208e-39	Ccalc.v3.03423	-0.285002	0.000124583								Ccalc.v3.07626	Ccalc.v3.00592
Ccalc.v3.14866	1.4916	0.000384224	Ccalc.v3.21359	-1.94662	0.00310099		Ccalc.v3.06430	2.93344	0.00326215	Ccalc.v3.02665	-0.232552	6.44817e-13		Ccalc.v3.04580	4.06577	2.37e-25	Ccalc.v3.07328	-0.331215	0.0423861		Ccalc.v3.12262	2.76502	9.27392e-70	Ccalc.v3.08277	-3.35471	1.88398e-97		Ccalc.v3.15925	3.8782	0.000554147	Ccalc.v3.04269	-0.304795	1.76953e-07		Ccalc.v3.10000	3.1842	1.38939e-53	Ccalc.v3.07816	-0.285181	0.000309944								Ccalc.v3.00683	Ccalc.v3.09319
Ccalc.v3.04834	1.48346	0.015509	Ccalc.v3.00487	-1.94336	6.7573e-17		Ccalc.v3.14357	2.93301	4.68889e-101	Ccalc.v3.02918	-0.232649	6.50929e-07		Ccalc.v3.12947	4.05916	3.59e-14	Ccalc.v3.11819	-0.331382	0.00013832		Ccalc.v3.22004	2.76244	2.68199e-06	Ccalc.v3.00589	-3.35437	3.13465e-06		Ccalc.v3.14627	3.87429	5.02058e-94	Ccalc.v3.08259	-0.305207	0.0302412		Ccalc.v3.06162	3.17513	9.64058e-10	Ccalc.v3.10787	-0.285242	0.00118019								Ccalc.v3.04110	Ccalc.v3.10077
Ccalc.v3.14682	1.48309	6.25737e-07	Ccalc.v3.05509	-1.94166	8.5272e-08		Ccalc.v3.16420	2.93145	3.88057e-09	Ccalc.v3.05077	-0.232815	1.68554e-07		Ccalc.v3.07778	4.05618	2.22e-12	Ccalc.v3.03732	-0.332159	0.0001403		Ccalc.v3.19402	2.75143	0.0326048	Ccalc.v3.03102	-3.34455	6.3684e-113		Ccalc.v3.03160	3.87379	4.25395e-20	Ccalc.v3.02139	-0.305398	0.00975408		Ccalc.v3.11079	3.17291	2.77439e-26	Ccalc.v3.05945	-0.285343	0.00149641								Ccalc.v3.08574	Ccalc.v3.13269
Ccalc.v3.09897	1.48287	0.00107337	Ccalc.v3.02075	-1.93636	0.00338262		Ccalc.v3.14100	2.93052	1.22726e-157	Ccalc.v3.09960	-0.232984	0.000703223		Ccalc.v3.11922	4.05246	2.88e-68	Ccalc.v3.03839	-0.33257	0.043988		Ccalc.v3.14914	2.74889	1.99749e-12	Ccalc.v3.05053	-3.34342	2.03543e-07		Ccalc.v3.20185	3.87299	0.0412277	Ccalc.v3.13732	-0.305571	0.00949957		Ccalc.v3.06835	3.17235	0.00488574	Ccalc.v3.02394	-0.285924	1.85762e-05								Ccalc.v3.00265	Ccalc.v3.07766
Ccalc.v3.09634	1.47517	0.0105456	Ccalc.v3.16431	-1.93616	0.00268439		Ccalc.v3.18434	2.92687	1.80292e-06	Ccalc.v3.12023	-0.232993	0.000526776		Ccalc.v3.10007	4.05003	7.49e-19	Ccalc.v3.02020	-0.332681	5.33e-05		Ccalc.v3.08963	2.74391	1.20658e-82	Ccalc.v3.04710	-3.34269	2.07131e-10		Ccalc.v3.12438	3.8718	3.23626e-06	Ccalc.v3.00066	-0.306217	0.000213938		Ccalc.v3.12052	3.16813	0.00166726	Ccalc.v3.08216	-0.285948	8.04732e-05								Ccalc.v3.14610	Ccalc.v3.05354
Ccalc.v3.01542	1.47408	0.00448373	Ccalc.v3.08098	-1.93256	6.34326e-11		Ccalc.v3.14195	2.92628	8.62327e-07	Ccalc.v3.13580	-0.233019	0.005212		Ccalc.v3.08140	4.04996	9.36e-285	Ccalc.v3.14334	-0.333183	0.00161911		Ccalc.v3.05532	2.73851	1.31875e-84	Ccalc.v3.08799	-3.33918	1.00695e-25		Ccalc.v3.09808	3.86946	1.465e-147	Ccalc.v3.12665	-0.306476	0.0203394		Ccalc.v3.08978	3.16624	5.6113e-19	Ccalc.v3.05227	-0.285972	0.00151935								Ccalc.v3.12150	Ccalc.v3.18089
Ccalc.v3.11498	1.46965	9.26259e-36	Ccalc.v3.05026	-1.93111	4.44747e-28		Ccalc.v3.08709	2.92508	2.36461e-41	Ccalc.v3.02470	-0.233753	0.00218602		Ccalc.v3.00345	4.0497	1.58e-21	Ccalc.v3.02098	-0.334578	5.74e-06		Ccalc.v3.06401	2.73528	2.23807e-12	Ccalc.v3.06972	-3.33479	5.41531e-15		Ccalc.v3.04275	3.86451	2.05103e-19	Ccalc.v3.14747	-0.30664	0.00572561		Ccalc.v3.09014	3.16396	5.34845e-39	Ccalc.v3.12188	-0.2863	9.92894e-06								Ccalc.v3.00701	Ccalc.v3.06014
Ccalc.v3.10743	1.46813	2.36508e-32	Ccalc.v3.03787	-1.92762	1.32338e-28		Ccalc.v3.06252	2.92436	0.0108	Ccalc.v3.09692	-0.234812	1.16413e-06		Ccalc.v3.13348	4.04613	3.85e-107	Ccalc.v3.05797	-0.334628	0.00062312		Ccalc.v3.00393	2.73491	3.55239e-62	Ccalc.v3.04982	-3.33084	9.45585e-14		Ccalc.v3.07586	3.85942	4.46229e-19	Ccalc.v3.11453	-0.306691	0.000422197		Ccalc.v3.07776	3.1613	9.03471e-13	Ccalc.v3.08378	-0.287962	0.000155296								Ccalc.v3.09520	Ccalc.v3.00053
Ccalc.v3.09195	1.46757	0.000953086	Ccalc.v3.02256	-1.92132	3.36061e-10		Ccalc.v3.04544	2.92283	6.1758e-254	Ccalc.v3.07814	-0.23484	1.25682e-05		Ccalc.v3.03980	4.02934	1.08e-96	Ccalc.v3.02886	-0.335002	0.0346428		Ccalc.v3.04484	2.73292	2.46459e-90	Ccalc.v3.01850	-3.32948	6.01721e-70		Ccalc.v3.14842	3.85581	4.71997e-74	Ccalc.v3.05361	-0.306712	2.78588e-06		Ccalc.v3.12215	3.16069	2.70005e-68	Ccalc.v3.00559	-0.288206	0.003998								Ccalc.v3.22450	Ccalc.v3.08837
Ccalc.v3.08311	1.46706	2.38671e-07	Ccalc.v3.00353	-1.9203	0.0118099		Ccalc.v3.08119	2.90418	1.47035e-139	Ccalc.v3.01863	-0.235538	0.000460676		Ccalc.v3.11773	4.02432	2.66e-16	Ccalc.v3.13714	-0.335301	1.97e-06		Ccalc.v3.04522	2.73286	1.58969e-90	Ccalc.v3.07590	-3.32296	8.80905e-91		Ccalc.v3.12775	3.85423	2.49711e-07	Ccalc.v3.13140	-0.307184	0.0029067		Ccalc.v3.00210	3.15574	2.33624e-08	Ccalc.v3.10959	-0.288397	0.0124886								Ccalc.v3.13100	Ccalc.v3.12270
Ccalc.v3.09635	1.46582	0.00534945	Ccalc.v3.04795	-1.91944	0.0204911		Ccalc.v3.04767	2.9026	5.73102e-97	Ccalc.v3.13999	-0.235588	7.37516e-07		Ccalc.v3.01387	4.02328	7.28e-100	Ccalc.v3.13138	-0.335351	0.019819		Ccalc.v3.09603	2.72937	1.9879e-09	Ccalc.v3.13900	-3.32223	9.43731e-19		Ccalc.v3.01954	3.85056	1.11843e-20	Ccalc.v3.05317	-0.307657	0.000485137		Ccalc.v3.11417	3.15503	3.35496e-08	Ccalc.v3.12607	-0.288767	0.00101064								Ccalc.v3.16942	Ccalc.v3.14066
Ccalc.v3.02758	1.46521	0.0083237	Ccalc.v3.22004	-1.91488	0.00315884		Ccalc.v3.14038	2.90187	3.14097e-14	Ccalc.v3.11378	-0.236206	0.000400274		Ccalc.v3.20186	4.02008	0.021916	Ccalc.v3.07049	-0.336447	0.0373235		Ccalc.v3.19445	2.71886	0.0243374	Ccalc.v3.11420	-3.32154	3.58534e-08		Ccalc.v3.04739	3.84326	1.85562e-68	Ccalc.v3.04029	-0.307746	0.00510509		Ccalc.v3.11460	3.13234	3.12552e-07	Ccalc.v3.14688	-0.290048	0.000507709								Ccalc.v3.13035	Ccalc.v3.04164
Ccalc.v3.08988	1.46339	7.17509e-09	Ccalc.v3.04186	-1.90281	2.7779e-09		Ccalc.v3.19507	2.89521	0.0146055	Ccalc.v3.09786	-0.236219	6.54349e-11		Ccalc.v3.07494	4.01976	1.06e-18	Ccalc.v3.08006	-0.336459	0.00129536		Ccalc.v3.09274	2.7165	1.94506e-53	Ccalc.v3.00581	-3.31908	1.54273e-05		Ccalc.v3.03980	3.83431	4.58124e-40	Ccalc.v3.12322	-0.308286	0.000236867		Ccalc.v3.23312	3.12804	0.0143379	Ccalc.v3.02509	-0.290339	0.0137465									Ccalc.v3.00911
Ccalc.v3.10722	1.45898	5.89602e-11	Ccalc.v3.04797	-1.90155	9.69329e-09		Ccalc.v3.13474	2.89463	4.89099e-118	Ccalc.v3.05318	-0.236363	0.0440561		Ccalc.v3.02231	4.0146	6.63e-07	Ccalc.v3.14348	-0.336493	0.0498317		Ccalc.v3.10155	2.70733	1.44564e-34	Ccalc.v3.09805	-3.3139	2.94249e-06		Ccalc.v3.06194	3.82062	0.000606835	Ccalc.v3.07388	-0.309458	8.52814e-07		Ccalc.v3.02754	3.12483	2.98944e-20	Ccalc.v3.06684	-0.290557	2.66046e-11									Ccalc.v3.03151
Ccalc.v3.00888	1.45847	1.08209e-38	Ccalc.v3.05833	-1.90098	0.000469489		Ccalc.v3.04068	2.88657	3.75257e-90	Ccalc.v3.07811	-0.236885	9.12609e-06		Ccalc.v3.02226	4.0119	2.99e-106	Ccalc.v3.03210	-0.336862	8.51e-06		Ccalc.v3.16891	2.70557	9.67785e-07	Ccalc.v3.00092	-3.30923	1.21692e-52		Ccalc.v3.03337	3.81706	4.11976e-20	Ccalc.v3.08245	-0.309509	0.0305432		Ccalc.v3.14868	3.12385	1.97806e-14	Ccalc.v3.01610	-0.290956	0.00432319									Ccalc.v3.11463
Ccalc.v3.01006	1.45561	3.65987e-22	Ccalc.v3.14533	-1.90062	8.24039e-06		Ccalc.v3.13087	2.88459	1.38189e-209	Ccalc.v3.08453	-0.236977	8.8976e-13		Ccalc.v3.08876	4.01079	1.43e-05	Ccalc.v3.07467	-0.336934	0.00050008		Ccalc.v3.08014	2.70105	3.21087e-51	Ccalc.v3.09213	-3.30649	7.10581e-05		Ccalc.v3.03716	3.80423	3.4391e-63	Ccalc.v3.05986	-0.309885	0.0412277		Ccalc.v3.08926	3.12086	9.15556e-32	Ccalc.v3.08653	-0.291568	0.000224886									Ccalc.v3.10125
Ccalc.v3.06418	1.45352	0.0142165	Ccalc.v3.08438	-1.89586	6.49059e-15		Ccalc.v3.04484	2.87562	4.63364e-116	Ccalc.v3.03607	-0.237116	3.90922e-12		Ccalc.v3.12776	4.00586	5.35e-08	Ccalc.v3.12577	-0.337091	0.00012359		Ccalc.v3.03310	2.69659	1.24356e-53	Ccalc.v3.08931	-3.30637	6.20587e-51		Ccalc.v3.14857	3.80189	2.02341e-69	Ccalc.v3.11383	-0.309918	0.00333162		Ccalc.v3.03832	3.12036	1.29149e-20	Ccalc.v3.14741	-0.291592	0.000795285									Ccalc.v3.02183
Ccalc.v3.11279	1.4525	1.15167e-08	Ccalc.v3.10439	-1.89022	0.000996828		Ccalc.v3.01947	2.87451	4.59854e-09	Ccalc.v3.01087	-0.237123	9.97178e-10		Ccalc.v3.07936	4.0043	8.1e-10	Ccalc.v3.05259	-0.337319	0.00041476		Ccalc.v3.11717	2.69186	0.000953672	Ccalc.v3.07592	-3.30614	3.08454e-84		Ccalc.v3.09117	3.80096	7.92573e-36	Ccalc.v3.04311	-0.310162	4.71841e-08		Ccalc.v3.01386	3.11787	1.76133e-16	Ccalc.v3.13804	-0.292043	4.60712e-05									Ccalc.v3.10756
Ccalc.v3.16961	1.45068	0.0291778	Ccalc.v3.01422	-1.88984	0.000102668		Ccalc.v3.20236	2.87344	0.00250725	Ccalc.v3.02091	-0.237639	9.48799e-09		Ccalc.v3.14091	3.9996	1.48e-08	Ccalc.v3.02861	-0.337711	0.0023663		Ccalc.v3.20249	2.6856	0.0414331	Ccalc.v3.13656	-3.30506	1.42204e-101		Ccalc.v3.00684	3.79752	2.56976e-29	Ccalc.v3.03200	-0.310909	0.0039033		Ccalc.v3.06448	3.11084	0.0169262	Ccalc.v3.00166	-0.292996	0.00211847									Ccalc.v3.01551
Ccalc.v3.14871	1.44936	3.48521e-05	Ccalc.v3.05084	-1.8881	8.52932e-09		Ccalc.v3.12897	2.86392	0.00846217	Ccalc.v3.02099	-0.237817	2.80058e-05		Ccalc.v3.03800	3.99547	2.7e-51	Ccalc.v3.14502	-0.338516	0.0192782		Ccalc.v3.08111	2.6788	4.07274e-38	Ccalc.v3.05036	-3.30266	7.26716e-05		Ccalc.v3.10603	3.79635	1.48875e-94	Ccalc.v3.01417	-0.311254	0.0252687		Ccalc.v3.19352	3.11056	0.0180646	Ccalc.v3.01697	-0.293239	2.76207e-07									Ccalc.v3.08289
Ccalc.v3.11278	1.44856	6.71823e-06	Ccalc.v3.09058	-1.88272	3.65987e-22		Ccalc.v3.14328	2.86331	8.00994e-31	Ccalc.v3.11361	-0.238354	2.97599e-06		Ccalc.v3.12604	3.99337	1.25e-42	Ccalc.v3.07711	-0.339288	0.0108553		Ccalc.v3.18732	2.67763	1.36038e-06	Ccalc.v3.13204	-3.30219	2.95565e-15		Ccalc.v3.08658	3.79504	1.47562e-18	Ccalc.v3.06009	-0.311638	0.0246231		Ccalc.v3.04228	3.10744	1.03784e-12	Ccalc.v3.03868	-0.293364	4.14804e-05									Ccalc.v3.12047
Ccalc.v3.08677	1.44835	1.61703e-24	Ccalc.v3.08604	-1.88048	0.00141571		Ccalc.v3.19624	2.85981	3.51359e-18	Ccalc.v3.04328	-0.239113	7.32051e-08		Ccalc.v3.03338	3.99002	0.00052033	Ccalc.v3.07415	-0.339783	0.00241725		Ccalc.v3.20014	2.6773	0.0012963	Ccalc.v3.12295	-3.29791	3.70063e-158		Ccalc.v3.03920	3.77523	7.12046e-53	Ccalc.v3.07126	-0.311786	0.00261508		Ccalc.v3.12433	3.10553	0.000413642	Ccalc.v3.01966	-0.293377	0.0001119									Ccalc.v3.05912
Ccalc.v3.07290	1.44143	0.00108097	Ccalc.v3.05801	-1.87724	4.53707e-06		Ccalc.v3.08111	2.85704	6.73688e-60	Ccalc.v3.08368	-0.239393	4.25174e-11		Ccalc.v3.06038	3.98771	9.99e-09	Ccalc.v3.14103	-0.34008	0.011418		Ccalc.v3.10250	2.6714	5.81064e-65	Ccalc.v3.10577	-3.29577	1.04414e-97		Ccalc.v3.18884	3.7732	8.52131e-08	Ccalc.v3.05594	-0.312317	0.00245221		Ccalc.v3.02806	3.09859	1.25296e-36	Ccalc.v3.05957	-0.293535	0.000334231									Ccalc.v3.13437
Ccalc.v3.14017	1.44099	1.27426e-35	Ccalc.v3.05910	-1.87702	0.0091567		Ccalc.v3.08927	2.85255	2.00706e-58	Ccalc.v3.03815	-0.239397	0.00577838		Ccalc.v3.05350	3.98264	3.85e-69	Ccalc.v3.11620	-0.34024	2.01e-05		Ccalc.v3.02384	2.6659	1.91083e-34	Ccalc.v3.00447	-3.29539	1.873e-07		Ccalc.v3.01177	3.77051	8.00012e-13	Ccalc.v3.02867	-0.312413	1.00411e-05		Ccalc.v3.03837	3.09754	5.93634e-89	Ccalc.v3.08183	-0.294078	0.000613184									Ccalc.v3.21734
Ccalc.v3.02272	1.44086	9.49439e-09	Ccalc.v3.12225	-1.87359	9.08961e-31		Ccalc.v3.01864	2.8474	3.09339e-95	Ccalc.v3.03910	-0.239679	7.06302e-05		Ccalc.v3.07231	3.98246	3.23e-11	Ccalc.v3.10027	-0.34093	0.0426741		Ccalc.v3.09202	2.66059	0.00451047	Ccalc.v3.08131	-3.28956	1.27865e-58		Ccalc.v3.06812	3.76384	2.01406e-60	Ccalc.v3.14486	-0.312773	0.0347685		Ccalc.v3.22322	3.09206	0.0400384	Ccalc.v3.14291	-0.294587	0.00158133									Ccalc.v3.11729
Ccalc.v3.14809	1.44037	1.64127e-08	Ccalc.v3.10784	-1.87268	1.91429e-06		Ccalc.v3.05166	2.84287	4.47918e-264	Ccalc.v3.04489	-0.239867	9.41363e-07		Ccalc.v3.06660	3.9747	8.71e-27	Ccalc.v3.12278	-0.341239	0.00174904		Ccalc.v3.21472	2.65909	3.40687e-15	Ccalc.v3.10352	-3.28951	4.19771e-13		Ccalc.v3.00052	3.75996	6.10479e-37	Ccalc.v3.08105	-0.312957	0.00198101		Ccalc.v3.03770	3.08936	4.15555e-09	Ccalc.v3.02619	-0.294589	3.43233e-08									Ccalc.v3.18134
Ccalc.v3.11999	1.43825	5.21854e-36	Ccalc.v3.13215	-1.87177	6.18041e-07		Ccalc.v3.14863	2.84286	1.27604e-11	Ccalc.v3.02314	-0.239977	0.000471471		Ccalc.v3.13301	3.9689	1.71e-129	Ccalc.v3.14085	-0.341344	0.00593138		Ccalc.v3.10427	2.65868	4.73053e-86	Ccalc.v3.07591	-3.28892	1.12596e-59		Ccalc.v3.02519	3.75702	5.69309e-20	Ccalc.v3.05218	-0.313533	0.00174488		Ccalc.v3.18805	3.08385	0.0167834	Ccalc.v3.04353	-0.294605	0.00114325									Ccalc.v3.00489
Ccalc.v3.00566	1.43784	1.65464e-06	Ccalc.v3.03460	-1.87151	1.2003e-24		Ccalc.v3.14729	2.84272	2.9393e-287	Ccalc.v3.09818	-0.2401	2.12908e-06		Ccalc.v3.11418	3.96528	4.62e-23	Ccalc.v3.05869	-0.342094	1.09e-05		Ccalc.v3.06594	2.65663	1.00876e-54	Ccalc.v3.14076	-3.28557	1.05001e-22		Ccalc.v3.13352	3.75621	1.39718e-27	Ccalc.v3.01509	-0.313605	0.0098929		Ccalc.v3.03660	3.08374	2.06889e-72	Ccalc.v3.02212	-0.294934	0.00268061									Ccalc.v3.13375
Ccalc.v3.00301	1.43701	4.35065e-14	Ccalc.v3.10182	-1.87099	1.2694e-25		Ccalc.v3.09289	2.83967	1.23258e-106	Ccalc.v3.05183	-0.240269	9.83947e-11		Ccalc.v3.00442	3.96299	9.21e-06	Ccalc.v3.00719	-0.342272	0.00176912		Ccalc.v3.02439	2.65655	2.39687e-35	Ccalc.v3.01954	-3.28493	1.24085e-73		Ccalc.v3.05773	3.75542	8.56711e-279	Ccalc.v3.05499	-0.313669	0.00252807		Ccalc.v3.11074	3.08005	6.89802e-46	Ccalc.v3.14808	-0.295443	0.00603624									Ccalc.v3.10100
Ccalc.v3.04383	1.43274	7.9574e-08	Ccalc.v3.00718	-1.87086	1.81985e-05		Ccalc.v3.02532	2.83628	2.52439e-05	Ccalc.v3.11834	-0.240379	0.0357626		Ccalc.v3.07938	3.96078	3.94e-91	Ccalc.v3.07184	-0.342305	0.00276517		Ccalc.v3.20053	2.65576	0.000122437	Ccalc.v3.03848	-3.28356	2.0474e-07		Ccalc.v3.11177	3.73334	1.44643e-06	Ccalc.v3.00062	-0.313865	6.74364e-05		Ccalc.v3.09378	3.0778	5.06738e-46	Ccalc.v3.10838	-0.296083	4.05538e-11									Ccalc.v3.12594
Ccalc.v3.10081	1.42884	1.23521e-28	Ccalc.v3.02587	-1.86872	2.0296e-07		Ccalc.v3.05320	2.82918	5.38692e-70	Ccalc.v3.11909	-0.240626	0.00124539		Ccalc.v3.17482	3.95921	9.32e-05	Ccalc.v3.11045	-0.343383	0.00014292		Ccalc.v3.03837	2.65563	2.32132e-81	Ccalc.v3.10190	-3.27859	4.08502e-158		Ccalc.v3.09086	3.72591	2.82311e-15	Ccalc.v3.10475	-0.313931	0.00338705		Ccalc.v3.12955	3.07576	0.0371069	Ccalc.v3.08166	-0.296131	7.65371e-06									Ccalc.v3.11305
Ccalc.v3.05413	1.42801	1.57628e-46	Ccalc.v3.14911	-1.86636	0.035875		Ccalc.v3.07176	2.82629	1.04955e-09	Ccalc.v3.11342	-0.241359	5.4825e-07		Ccalc.v3.00052	3.93595	5.53e-76	Ccalc.v3.13975	-0.343733	0.0436513		Ccalc.v3.08827	2.65007	1.18493e-75	Ccalc.v3.02328	-3.27373	1.12783e-32		Ccalc.v3.08016	3.71588	1.87437e-06	Ccalc.v3.01960	-0.314045	1.77217e-08		Ccalc.v3.11418	3.07565	5.73922e-09	Ccalc.v3.02807	-0.296186	0.00813294									Ccalc.v3.21776
Ccalc.v3.10246	1.42774	0.00123113	Ccalc.v3.10811	-1.86487	4.31738e-06		Ccalc.v3.02799	2.82591	9.62591e-87	Ccalc.v3.05210	-0.241938	0.0196723		Ccalc.v3.22209	3.93187	0.00032816	Ccalc.v3.05785	-0.344466	0.00609252		Ccalc.v3.11198	2.64967	3.69157e-18	Ccalc.v3.06050	-3.27373	4.13373e-105		Ccalc.v3.13239	3.71108	0.00035708	Ccalc.v3.09249	-0.315138	0.0289961		Ccalc.v3.05373	3.0728	6.33306e-24	Ccalc.v3.06003	-0.296739	0.00102846									Ccalc.v3.08122
Ccalc.v3.14369	1.42387	3.55118e-25	Ccalc.v3.13160	-1.86191	3.40022e-11		Ccalc.v3.13325	2.81421	7.05637e-155	Ccalc.v3.08623	-0.242174	1.96973e-08		Ccalc.v3.00354	3.92741	3.7e-49	Ccalc.v3.10487	-0.345516	0.0205581		Ccalc.v3.21252	2.64302	1.87316e-41	Ccalc.v3.03980	-3.26572	1.82778e-92		Ccalc.v3.05856	3.70383	5.353e-28	Ccalc.v3.02298	-0.315146	2.47674e-06		Ccalc.v3.12962	3.0579	0.0232185	Ccalc.v3.04471	-0.297429	1.77257e-07									Ccalc.v3.13525
Ccalc.v3.00670	1.42109	0.000668286	Ccalc.v3.11198	-1.85812	3.24364e-13		Ccalc.v3.02750	2.81385	1.01882e-76	Ccalc.v3.02221	-0.242827	3.86602e-08		Ccalc.v3.06704	3.924	4.35e-83	Ccalc.v3.07553	-0.345648	0.0219815		Ccalc.v3.02417	2.63962	0.000176465	Ccalc.v3.03804	-3.2651	7.29751e-25		Ccalc.v3.13861	3.69198	0.000162293	Ccalc.v3.08590	-0.315614	1.33578e-08		Ccalc.v3.04229	3.05235	4.35832e-11	Ccalc.v3.00468	-0.29743	8.56319e-05									Ccalc.v3.06197
Ccalc.v3.01065	1.41583	3.7048e-05	Ccalc.v3.07955	-1.85502	5.80831e-12		Ccalc.v3.05163	2.81293	2.73365e-57	Ccalc.v3.08635	-0.242997	4.11154e-07		Ccalc.v3.10869	3.92333	4.19e-05	Ccalc.v3.09616	-0.345775	0.00900475		Ccalc.v3.15008	2.63821	0.000352364	Ccalc.v3.11443	-3.26353	2.30853e-11		Ccalc.v3.07938	3.69171	1.2905e-27	Ccalc.v3.14331	-0.316038	0.000124054		Ccalc.v3.03020	3.05099	1.0033e-39	Ccalc.v3.02863	-0.297488	0.000977049									Ccalc.v3.09768
Ccalc.v3.04310	1.41134	2.94336e-34	Ccalc.v3.00972	-1.85261	9.36885e-10		Ccalc.v3.09324	2.80661	8.13738e-06	Ccalc.v3.08461	-0.24366	1.43442e-13		Ccalc.v3.14731	3.92285	9.53e-74	Ccalc.v3.05542	-0.345782	0.00357098		Ccalc.v3.11293	2.63807	0.0010232	Ccalc.v3.07537	-3.25678	4.44049e-51		Ccalc.v3.03257	3.68617	7.18725e-36	Ccalc.v3.14586	-0.316102	0.0175254		Ccalc.v3.10251	3.04595	9.40769e-35	Ccalc.v3.08627	-0.297664	4.83942e-06									Ccalc.v3.10192
Ccalc.v3.09010	1.40865	4.72658e-23	Ccalc.v3.10962	-1.85219	9.58993e-05		Ccalc.v3.08961	2.80656	3.81944e-78	Ccalc.v3.13313	-0.244137	6.44096e-09		Ccalc.v3.06711	3.9215	2.82e-08	Ccalc.v3.01249	-0.346591	0.0129036		Ccalc.v3.16102	2.63586	1.73638e-40	Ccalc.v3.01705	-3.25619	2.16141e-11		Ccalc.v3.00918	3.67826	8.54196e-09	Ccalc.v3.02624	-0.31621	5.45183e-06		Ccalc.v3.12389	3.04311	1.95781e-20	Ccalc.v3.08477	-0.298286	0.000112666									Ccalc.v3.13524
Ccalc.v3.09110	1.40772	3.67944e-25	Ccalc.v3.10163	-1.85206	6.64426e-25		Ccalc.v3.14816	2.80425	1.14462e-108	Ccalc.v3.09837	-0.244218	9.68162e-11		Ccalc.v3.09333	3.92027	0.00021358	Ccalc.v3.01490	-0.346644	1.67e-10		Ccalc.v3.02025	2.63149	3.47899e-22	Ccalc.v3.14603	-3.25387	1.42702e-22		Ccalc.v3.07866	3.66646	1.60535e-17	Ccalc.v3.11446	-0.316226	8.45356e-07		Ccalc.v3.14576	3.0409	3.33665e-14	Ccalc.v3.10881	-0.298626	0.00245643									Ccalc.v3.12099
Ccalc.v3.04545	1.40746	9.79477e-18	Ccalc.v3.06521	-1.84663	0.0246536		Ccalc.v3.04763	2.79915	5.82791e-12	Ccalc.v3.02066	-0.244813	0.000686652		Ccalc.v3.13942	3.9194	2.02e-32	Ccalc.v3.08678	-0.346911	8.2e-06		Ccalc.v3.14100	2.62853	1.6418e-84	Ccalc.v3.06916	-3.25141	3.34129e-11		Ccalc.v3.13203	3.66407	2.08954e-18	Ccalc.v3.01497	-0.316309	0.00271993		Ccalc.v3.13423	3.03944	0.0215151	Ccalc.v3.06690	-0.298819	0.0164009									Ccalc.v3.07023
Ccalc.v3.02506	1.40642	1.06399e-21	Ccalc.v3.10164	-1.84497	1.20082e-10		Ccalc.v3.06692	2.79661	1.67861e-45	Ccalc.v3.11932	-0.245142	5.45566e-16		Ccalc.v3.03160	3.91769	1.49e-58	Ccalc.v3.01214	-0.347574	0.0199835		Ccalc.v3.04186	2.62403	2.34067e-31	Ccalc.v3.04166	-3.25025	7.33288e-09		Ccalc.v3.00026	3.66233	4.87045e-81	Ccalc.v3.07892	-0.317108	7.0901e-09		Ccalc.v3.03330	3.03441	7.30838e-09	Ccalc.v3.04937	-0.299058	2.5939e-05									Ccalc.v3.03674
Ccalc.v3.04756	1.4049	7.94496e-10	Ccalc.v3.02769	-1.84359	3.13002e-20		Ccalc.v3.10399	2.78857	3.30353e-26	Ccalc.v3.11445	-0.245742	1.90257e-08		Ccalc.v3.03332	3.91627	5.16e-14	Ccalc.v3.10062	-0.348	1.63e-10		Ccalc.v3.04969	2.6224	1.21726e-15	Ccalc.v3.06038	-3.246	4.37125e-25		Ccalc.v3.12232	3.66071	3.29517e-56	Ccalc.v3.01700	-0.31755	0.000108018		Ccalc.v3.08709	3.034	1.3825e-15	Ccalc.v3.01326	-0.299456	1.39963e-05									Ccalc.v3.00687
Ccalc.v3.06916	1.40394	0.0419094	Ccalc.v3.05346	-1.84295	0.0112608		Ccalc.v3.10832	2.78271	2.683e-74	Ccalc.v3.05560	-0.246036	3.95201e-07		Ccalc.v3.00298	3.9135	1.19e-80	Ccalc.v3.09632	-0.348121	0.00767592		Ccalc.v3.03027	2.61788	3.49397e-18	Ccalc.v3.06060	-3.24559	0.00018419		Ccalc.v3.14429	3.65132	1.26188e-50	Ccalc.v3.12226	-0.31779	0.00870945		Ccalc.v3.09664	3.0322	5.13643e-57	Ccalc.v3.11515	-0.29993	0.00179061									Ccalc.v3.04606
Ccalc.v3.05942	1.40359	1.2537e-08	Ccalc.v3.02774	-1.83415	0.0427476		Ccalc.v3.08669	2.78081	5.65219e-238	Ccalc.v3.11185	-0.247816	1.42689e-11		Ccalc.v3.14622	3.90934	4.25e-15	Ccalc.v3.04439	-0.348343	0.00133607		Ccalc.v3.08055	2.61705	1.02532e-97	Ccalc.v3.07130	-3.24292	4.80241e-20		Ccalc.v3.02292	3.64975	5.86612e-12	Ccalc.v3.06938	-0.318252	0.0209963		Ccalc.v3.18254	3.03121	0.000385816	Ccalc.v3.04659	-0.301241	0.00309003									Ccalc.v3.12101
Ccalc.v3.00866	1.40115	0.0436852	Ccalc.v3.03461	-1.83183	1.6095e-29		Ccalc.v3.15008	2.78031	0.00151135	Ccalc.v3.03814	-0.247924	0.0102588		Ccalc.v3.06934	3.90855	5.25e-59	Ccalc.v3.04553	-0.348678	0.00205803		Ccalc.v3.18646	2.60838	5.66883e-05	Ccalc.v3.14795	-3.24198	2.99273e-75		Ccalc.v3.14824	3.6465	0.0137705	Ccalc.v3.14268	-0.318776	6.65591e-05		Ccalc.v3.04568	3.02707	0.00530907	Ccalc.v3.10793	-0.301502	0.000268209									Ccalc.v3.10773
Ccalc.v3.14622	1.40035	0.000229365	Ccalc.v3.11079	-1.83039	3.75015e-12		Ccalc.v3.11278	2.7774	3.28088e-13	Ccalc.v3.04465	-0.248754	1.54396e-08		Ccalc.v3.04582	3.90575	1.26e-38	Ccalc.v3.00451	-0.349101	0.0215577		Ccalc.v3.17476	2.59371	5.36955e-07	Ccalc.v3.06697	-3.24004	5.18638e-05		Ccalc.v3.02224	3.63991	6.26383e-27	Ccalc.v3.00217	-0.318884	0.000135962		Ccalc.v3.09110	3.02466	2.87437e-141	Ccalc.v3.10085	-0.301629	1.75694e-05									Ccalc.v3.00250
Ccalc.v3.13858	1.39348	2.16635e-05	Ccalc.v3.04009	-1.82985	1.26214e-11		Ccalc.v3.13810	2.77666	4.79731e-14	Ccalc.v3.04157	-0.248762	0.032593		Ccalc.v3.09332	3.89751	0.00015228	Ccalc.v3.07193	-0.349626	2.3e-05		Ccalc.v3.01235	2.59354	3.07275e-76	Ccalc.v3.14797	-3.23905	1.61766e-85		Ccalc.v3.03322	3.63689	7.94937e-20	Ccalc.v3.08230	-0.319088	0.000562072		Ccalc.v3.09084	3.02353	5.01619e-11	Ccalc.v3.14669	-0.302729	0.000996099									Ccalc.v3.01317
Ccalc.v3.00815	1.38998	8.47145e-08	Ccalc.v3.11194	-1.82782	7.1865e-09		Ccalc.v3.13097	2.77626	1.01309e-24	Ccalc.v3.04905	-0.248946	0.019987		Ccalc.v3.07482	3.89219	6.5e-05	Ccalc.v3.11356	-0.349907	0.00032851		Ccalc.v3.16908	2.59204	0.000105914	Ccalc.v3.00090	-3.23648	8.30235e-79		Ccalc.v3.14531	3.63508	1.17886e-17	Ccalc.v3.06817	-0.319332	0.000908027		Ccalc.v3.12305	3.01947	1.83341e-105	Ccalc.v3.09579	-0.303197	0.00173971									Ccalc.v3.12634
Ccalc.v3.00260	1.38876	9.24094e-13	Ccalc.v3.04184	-1.82705	4.8442e-05		Ccalc.v3.05833	2.77006	0.000521238	Ccalc.v3.07042	-0.249081	1.26611e-08		Ccalc.v3.00809	3.88796	4.49e-07	Ccalc.v3.02688	-0.351553	0.0363585		Ccalc.v3.14885	2.58598	5.27184e-32	Ccalc.v3.01404	-3.23326	3.70253e-19		Ccalc.v3.12926	3.62439	0.00317342	Ccalc.v3.13646	-0.319823	2.16612e-10		Ccalc.v3.09294	3.00736	7.9917e-08	Ccalc.v3.10098	-0.303747	1.74736e-05									Ccalc.v3.07485
Ccalc.v3.10427	1.38863	1.45147e-11	Ccalc.v3.14535	-1.82568	1.16093e-08		Ccalc.v3.10573	2.7698	6.74162e-07	Ccalc.v3.02898	-0.249117	0.000299787		Ccalc.v3.20179	3.88413	7.87e-05	Ccalc.v3.10333	-0.352477	1.77e-05		Ccalc.v3.05972	2.58374	2.24423e-42	Ccalc.v3.00415	-3.23305	5.03272e-103		Ccalc.v3.02234	3.62396	0.00035002	Ccalc.v3.14526	-0.319995	0.000900056		Ccalc.v3.20179	3.00344	7.67811e-05	Ccalc.v3.04753	-0.304171	0.000300515									Ccalc.v3.03384
Ccalc.v3.10405	1.38801	1.43615e-09	Ccalc.v3.12573	-1.82534	2.95402e-31		Ccalc.v3.08521	2.76978	2.50693e-10	Ccalc.v3.14664	-0.249167	5.15887e-12		Ccalc.v3.12936	3.87789	1.9e-11	Ccalc.v3.01007	-0.352503	9.02e-05		Ccalc.v3.02217	2.58236	2.14387e-58	Ccalc.v3.04379	-3.22726	5.42383e-14		Ccalc.v3.13197	3.62362	0.00356471	Ccalc.v3.10233	-0.320011	8.26216e-05		Ccalc.v3.04751	2.9997	6.51164e-11	Ccalc.v3.11452	-0.304203	4.89293e-13									Ccalc.v3.07181
Ccalc.v3.11024	1.38439	2.25095e-30	Ccalc.v3.16111	-1.8245	0.037873		Ccalc.v3.08888	2.7675	4.89196e-15	Ccalc.v3.08481	-0.249315	0.00825962		Ccalc.v3.00569	3.87345	3.98e-92	Ccalc.v3.11750	-0.353332	8.48e-08		Ccalc.v3.13750	2.56264	6.24027e-06	Ccalc.v3.06051	-3.22667	1.72582e-09		Ccalc.v3.13494	3.62279	1.75621e-89	Ccalc.v3.07184	-0.320591	0.00246333		Ccalc.v3.12958	2.99714	0.0190074	Ccalc.v3.11331	-0.304678	0.00345376									Ccalc.v3.00243
Ccalc.v3.01751	1.38337	3.08802e-09	Ccalc.v3.04760	-1.82372	1.47017e-19		Ccalc.v3.04545	2.76466	4.1303e-164	Ccalc.v3.09418	-0.249565	1.6869e-12		Ccalc.v3.03021	3.87218	1.58e-79	Ccalc.v3.05956	-0.353334	0.00057735		Ccalc.v3.13684	2.56214	5.35088e-49	Ccalc.v3.10569	-3.22549	5.45283e-09		Ccalc.v3.06937	3.6203	1.15876e-21	Ccalc.v3.09716	-0.321354	0.00268685		Ccalc.v3.01224	2.99494	7.68991e-10	Ccalc.v3.05721	-0.30475	9.95353e-05									Ccalc.v3.01991
Ccalc.v3.00698	1.38309	5.77075e-19	Ccalc.v3.12767	-1.82353	0.00539592		Ccalc.v3.08049	2.76045	4.44398e-113	Ccalc.v3.06767	-0.249815	0.00130178		Ccalc.v3.14656	3.87093	0.03356	Ccalc.v3.10847	-0.353379	6.17e-06		Ccalc.v3.13185	2.55831	5.96325e-05	Ccalc.v3.00046	-3.22513	3.98236e-11		Ccalc.v3.00569	3.61979	1.25265e-42	Ccalc.v3.07418	-0.321718	6.29038e-05		Ccalc.v3.20080	2.97656	2.60555e-06	Ccalc.v3.03120	-0.304797	0.000199795									Ccalc.v3.06153
Ccalc.v3.12554	1.38277	2.61231e-08	Ccalc.v3.03108	-1.81913	1.62484e-07		Ccalc.v3.09665	2.75699	4.73115e-38	Ccalc.v3.02939	-0.249998	2.37795e-05		Ccalc.v3.00201	3.87001	1.17e-25	Ccalc.v3.10627	-0.354371	0.00072815		Ccalc.v3.04933	2.55786	1.31568e-17	Ccalc.v3.11270	-3.22284	7.92476e-15		Ccalc.v3.00354	3.615	1.34502e-34	Ccalc.v3.13817	-0.321727	0.0010881		Ccalc.v3.05790	2.96808	0.0103337	Ccalc.v3.06120	-0.305188	0.00305355									Ccalc.v3.07898
Ccalc.v3.07133	1.38158	0.0251412	Ccalc.v3.09648	-1.81892	1.15275e-22		Ccalc.v3.11981	2.75681	6.16378e-71	Ccalc.v3.14760	-0.250033	2.54712e-05		Ccalc.v3.08683	3.86573	6.53e-21	Ccalc.v3.01264	-0.354568	4.77e-07		Ccalc.v3.04292	2.55749	3.58362e-49	Ccalc.v3.02073	-3.21711	1.74308e-05		Ccalc.v3.06699	3.61472	2.58591e-09	Ccalc.v3.01689	-0.322917	0.00713136		Ccalc.v3.16306	2.96599	2.26547e-08	Ccalc.v3.00205	-0.3055	0.00018109									Ccalc.v3.08238
Ccalc.v3.07873	1.38015	0.00251418	Ccalc.v3.04808	-1.81725	0.000105766		Ccalc.v3.08422	2.74744	9.97368e-69	Ccalc.v3.07680	-0.250563	7.14448e-14		Ccalc.v3.06050	3.86524	6.32e-107	Ccalc.v3.10381	-0.35468	0.0121122		Ccalc.v3.08756	2.55204	2.03548e-79	Ccalc.v3.09338	-3.20704	1.42784e-06		Ccalc.v3.04582	3.61337	1.10943e-33	Ccalc.v3.07385	-0.323685	0.000185937		Ccalc.v3.05328	2.96191	9.59256e-22	Ccalc.v3.13354	-0.305502	1.58505e-06									Ccalc.v3.08884
Ccalc.v3.13115	1.37929	6.82859e-13	Ccalc.v3.18050	-1.81615	0.00213942		Ccalc.v3.04725	2.74521	9.50759e-76	Ccalc.v3.04020	-0.250705	5.40395e-13		Ccalc.v3.00685	3.86473	1.04e-72	Ccalc.v3.08141	-0.354731	0.0136955		Ccalc.v3.04183	2.54489	9.66184e-16	Ccalc.v3.13833	-3.20051	6.70185e-41		Ccalc.v3.07484	3.61273	2.22395e-09	Ccalc.v3.06630	-0.32507	0.000218168		Ccalc.v3.11649	2.9592	8.92332e-16	Ccalc.v3.10943	-0.305923	0.0018913									Ccalc.v3.11014
Ccalc.v3.03769	1.37775	4.32606e-15	Ccalc.v3.14151	-1.8151	7.2488e-24		Ccalc.v3.09244	2.74009	9.52613e-170	Ccalc.v3.14390	-0.250732	2.58273e-07		Ccalc.v3.06812	3.8629	3.65e-88	Ccalc.v3.01750	-0.354763	5.4e-05		Ccalc.v3.06629	2.54376	9.4211e-74	Ccalc.v3.12504	-3.19946	1.62348e-05		Ccalc.v3.02479	3.60513	1.1546e-63	Ccalc.v3.13496	-0.32512	0.00424663		Ccalc.v3.05757	2.95843	4.30123e-08	Ccalc.v3.13111	-0.306338	9.38363e-07									Ccalc.v3.04804
Ccalc.v3.13796	1.375	0.000989456	Ccalc.v3.03447	-1.81127	7.64489e-18		Ccalc.v3.01702	2.73197	1.81664e-10	Ccalc.v3.03861	-0.251178	1.41009e-11		Ccalc.v3.03208	3.85838	0.048057	Ccalc.v3.08186	-0.354958	0.0263708		Ccalc.v3.05330	2.54235	1.83219e-10	Ccalc.v3.12491	-3.19651	4.53569e-08		Ccalc.v3.09497	3.60229	0.00150375	Ccalc.v3.02149	-0.32515	0.00058443		Ccalc.v3.09603	2.95669	0.00709786	Ccalc.v3.13364	-0.307187	0.0086663									Ccalc.v3.14598
Ccalc.v3.04893	1.37485	1.42492e-18	Ccalc.v3.07231	-1.81018	0.000225805		Ccalc.v3.03330	2.73152	2.59236e-11	Ccalc.v3.08618	-0.251624	8.10333e-08		Ccalc.v3.02234	3.85772	0.00045363	Ccalc.v3.08399	-0.355268	0.00170815		Ccalc.v3.20070	2.53652	0.000254696	Ccalc.v3.02678	-3.19168	5.96019e-12		Ccalc.v3.04427	3.60084	0.00643577	Ccalc.v3.04832	-0.326496	1.85017e-11		Ccalc.v3.03014	2.94711	3.23529e-89	Ccalc.v3.11617	-0.307387	2.34267e-05									Ccalc.v3.04151
Ccalc.v3.04647	1.37392	2.21329e-19	Ccalc.v3.14607	-1.80733	9.04693e-09		Ccalc.v3.03111	2.72542	1.20786e-36	Ccalc.v3.10387	-0.251886	1.13094e-06		Ccalc.v3.01942	3.85622	2.91e-08	Ccalc.v3.01445	-0.355355	0.00057424		Ccalc.v3.22180	2.5325	0.0141129	Ccalc.v3.04988	-3.18995	7.90592e-106		Ccalc.v3.12527	3.60019	8.99586e-72	Ccalc.v3.04457	-0.326567	1.56697e-07		Ccalc.v3.02432	2.94647	1.00328e-08	Ccalc.v3.11642	-0.307496	8.20832e-06									Ccalc.v3.00508
Ccalc.v3.04912	1.37289	0.00388253	Ccalc.v3.14617	-1.80559	5.59936e-08		Ccalc.v3.13115	2.72263	5.52256e-124	Ccalc.v3.09840	-0.25238	5.67097e-06		Ccalc.v3.14906	3.85081	5.35e-09	Ccalc.v3.10698	-0.355949	0.00049544		Ccalc.v3.09676	2.52864	3.00525e-15	Ccalc.v3.00912	-3.18611	5.26583e-71		Ccalc.v3.14853	3.60003	0.0087558	Ccalc.v3.13367	-0.327296	0.000204125		Ccalc.v3.02648	2.93677	1.08746e-43	Ccalc.v3.07224	-0.307757	4.66417e-08									Ccalc.v3.00077
Ccalc.v3.14251	1.37249	0.00701069	Ccalc.v3.10501	-1.80517	1.16075e-10		Ccalc.v3.02779	2.72186	1.37827e-09	Ccalc.v3.04344	-0.252854	0.000724441		Ccalc.v3.11460	3.8492	6.03e-14	Ccalc.v3.10066	-0.356612	0.00033434		Ccalc.v3.02441	2.52705	9.7239e-49	Ccalc.v3.13195	-3.18604	1.84938e-10		Ccalc.v3.13833	3.58854	1.58764e-14	Ccalc.v3.11890	-0.327844	0.000230022		Ccalc.v3.07311	2.92484	1.14379e-75	Ccalc.v3.14527	-0.307923	0.00389899									Ccalc.v3.13963
Ccalc.v3.03320	1.3714	5.25577e-13	Ccalc.v3.04181	-1.80481	1.17049e-08		Ccalc.v3.15945	2.72054	8.79268e-06	Ccalc.v3.08645	-0.252983	0.00528991		Ccalc.v3.12553	3.8435	1.93e-21	Ccalc.v3.03939	-0.356729	0.00155293		Ccalc.v3.21262	2.52416	0.0260387	Ccalc.v3.00566	-3.18439	6.07514e-61		Ccalc.v3.08140	3.58373	2.20023e-168	Ccalc.v3.07379	-0.328419	0.000351495		Ccalc.v3.02808	2.92395	6.12038e-12	Ccalc.v3.10062	-0.308132	0.00149532									Ccalc.v3.08040
Ccalc.v3.11470	1.37136	0.00365288	Ccalc.v3.02763	-1.80354	2.22799e-21		Ccalc.v3.05072	2.71624	4.03052e-18	Ccalc.v3.04617	-0.253137	4.82407e-13		Ccalc.v3.05773	3.83951	1.1e-215	Ccalc.v3.14377	-0.357124	1.75e-05		Ccalc.v3.13207	2.52095	1.24055e-44	Ccalc.v3.14794	-3.18315	2.22791e-57		Ccalc.v3.05563	3.57848	5.97369e-42	Ccalc.v3.03112	-0.328899	0.00703908		Ccalc.v3.13407	2.91785	1.72713e-30	Ccalc.v3.04747	-0.308308	1.87253e-06									Ccalc.v3.11594
Ccalc.v3.03643	1.37133	1.77075e-07	Ccalc.v3.14625	-1.80088	0.000504006		Ccalc.v3.06318	2.70593	9.67737e-40	Ccalc.v3.05175	-0.254588	5.06994e-11		Ccalc.v3.07030	3.83118	4.72e-08	Ccalc.v3.03760	-0.357149	5.13e-05		Ccalc.v3.00365	2.51904	5.01909e-05	Ccalc.v3.02821	-3.17952	1.92878e-75		Ccalc.v3.00455	3.57749	1.10245e-38	Ccalc.v3.03304	-0.329113	0.0141011		Ccalc.v3.03833	2.91693	0.00151184	Ccalc.v3.13376	-0.308353	0.0133169									Ccalc.v3.13601
Ccalc.v3.07559	1.37054	0.00381449	Ccalc.v3.06833	-1.7984	0.045538		Ccalc.v3.04368	2.70462	5.95075e-179	Ccalc.v3.03816	-0.254636	2.78641e-05		Ccalc.v3.03743	3.82969	1.31e-35	Ccalc.v3.11403	-0.357886	2.24e-05		Ccalc.v3.03234	2.5116	4.67159e-41	Ccalc.v3.09367	-3.17767	1.9821e-39		Ccalc.v3.00442	3.56774	2.12703e-07	Ccalc.v3.07374	-0.329255	3.96261e-12		Ccalc.v3.10015	2.91659	8.96049e-46	Ccalc.v3.14758	-0.308502	0.0080198									Ccalc.v3.06188
Ccalc.v3.12305	1.37046	1.05962e-09	Ccalc.v3.09127	-1.79676	2.67437e-25		Ccalc.v3.15382	2.70184	0.00494255	Ccalc.v3.12509	-0.25477	0.0393656		Ccalc.v3.06933	3.81996	3.24e-29	Ccalc.v3.04729	-0.357974	0.00611546		Ccalc.v3.09539	2.51084	6.91526e-06	Ccalc.v3.02235	-3.16948	7.26058e-18		Ccalc.v3.03101	3.55861	4.98882e-07	Ccalc.v3.06986	-0.329569	0.0429855		Ccalc.v3.11547	2.91575	1.2598e-15	Ccalc.v3.10531	-0.308519	4.49093e-06									Ccalc.v3.14828
Ccalc.v3.11442	1.36792	4.27578e-16	Ccalc.v3.08435	-1.79527	3.51261e-21		Ccalc.v3.08176	2.69435	1.11657e-40	Ccalc.v3.14473	-0.255195	1.5492e-08		Ccalc.v3.02080	3.81443	1.35e-08	Ccalc.v3.11093	-0.358089	9.45e-07		Ccalc.v3.05423	2.5078	3.78741e-06	Ccalc.v3.03214	-3.16902	2.37356e-61		Ccalc.v3.10288	3.55772	2.57738e-12	Ccalc.v3.02698	-0.329589	0.0179943		Ccalc.v3.04725	2.91075	3.62101e-24	Ccalc.v3.03624	-0.309369	0.000291131									Ccalc.v3.04608
Ccalc.v3.14422	1.36745	1.09088e-08	Ccalc.v3.07282	-1.79363	2.7015e-21		Ccalc.v3.16914	2.69177	1.30831e-05	Ccalc.v3.13550	-0.255438	2.45231e-06		Ccalc.v3.01463	3.81013	2.32e-10	Ccalc.v3.03885	-0.358154	0.0398243		Ccalc.v3.05971	2.50028	1.06031e-19	Ccalc.v3.00822	-3.16877	2.29556e-90		Ccalc.v3.05573	3.55635	5.60361e-208	Ccalc.v3.11382	-0.329662	9.10872e-05		Ccalc.v3.09273	2.90786	1.25293e-12	Ccalc.v3.06899	-0.309692	0.000373543									Ccalc.v3.18261
Ccalc.v3.14412	1.36394	0.00122904	Ccalc.v3.10584	-1.78946	0.0121985		Ccalc.v3.21472	2.69094	2.69353e-14	Ccalc.v3.14284	-0.255824	0.00379606		Ccalc.v3.14714	3.80844	2.75e-52	Ccalc.v3.03978	-0.358604	0.00629571		Ccalc.v3.05248	2.49639	2.55256e-114	Ccalc.v3.13352	-3.16588	9.2107e-101		Ccalc.v3.09589	3.55098	2.75449e-09	Ccalc.v3.08093	-0.329959	0.00469594		Ccalc.v3.14046	2.90775	6.1839e-10	Ccalc.v3.03499	-0.310373	5.04349e-07									Ccalc.v3.10620
Ccalc.v3.18560	1.36371	0.00781489	Ccalc.v3.09649	-1.78586	0.000116404		Ccalc.v3.08255	2.68611	3.18212e-06	Ccalc.v3.12090	-0.25657	0.00761973		Ccalc.v3.03101	3.80762	7.89e-28	Ccalc.v3.02350	-0.35874	0.00172468		Ccalc.v3.02432	2.47878	1.12799e-21	Ccalc.v3.12498	-3.16579	5.90134e-36		Ccalc.v3.08129	3.53144	2.0371e-26	Ccalc.v3.01102	-0.330339	3.69695e-05		Ccalc.v3.05758	2.90716	1.86012e-18	Ccalc.v3.02957	-0.310577	0.00389408									Ccalc.v3.06360
Ccalc.v3.07210	1.36161	0.00212598	Ccalc.v3.09401	-1.78092	0.00630054		Ccalc.v3.08008	2.68532	1.06511e-19	Ccalc.v3.09183	-0.256653	0.00271132		Ccalc.v3.11752	3.80537	9.41e-36	Ccalc.v3.12550	-0.358758	1.39e-05		Ccalc.v3.00991	2.47845	1.8873e-36	Ccalc.v3.05460	-3.16577	2.1531e-12		Ccalc.v3.00866	3.52674	0.00303738	Ccalc.v3.05636	-0.330627	0.0153796		Ccalc.v3.05483	2.89884	1.82023e-46	Ccalc.v3.02108	-0.311151	0.00505956									Ccalc.v3.02852
Ccalc.v3.01673	1.36147	4.36127e-08	Ccalc.v3.14232	-1.77922	0.0315426		Ccalc.v3.11321	2.68227	2.49508e-36	Ccalc.v3.07200	-0.256894	3.63146e-07		Ccalc.v3.05410	3.80465	3.01e-06	Ccalc.v3.06619	-0.358875	0.0157245		Ccalc.v3.09244	2.47844	4.61733e-102	Ccalc.v3.05665	-3.16455	1.77777e-07		Ccalc.v3.10535	3.5266	1.85262e-28	Ccalc.v3.10428	-0.330695	1.91236e-11		Ccalc.v3.14146	2.89622	1.51304e-16	Ccalc.v3.09997	-0.311186	0.00359743									Ccalc.v3.22608
Ccalc.v3.14281	1.36094	6.19952e-25	Ccalc.v3.10242	-1.77895	1.574e-14		Ccalc.v3.07904	2.68068	2.06665e-07	Ccalc.v3.06841	-0.25721	0.0308767		Ccalc.v3.09342	3.7903	1.53e-07	Ccalc.v3.03439	-0.359094	0.00044568		Ccalc.v3.10399	2.47697	8.48729e-22	Ccalc.v3.04685	-3.16137	2.25486e-07		Ccalc.v3.02413	3.52524	1.81489e-92	Ccalc.v3.11956	-0.331127	0.000255372		Ccalc.v3.04689	2.89284	1.58904e-13	Ccalc.v3.06826	-0.31194	5.93563e-05									Ccalc.v3.09088
Ccalc.v3.03467	1.35994	1.86515e-23	Ccalc.v3.00631	-1.7789	0.0235353		Ccalc.v3.12690	2.68049	1.54563e-52	Ccalc.v3.03215	-0.257257	0.0115687		Ccalc.v3.14627	3.78633	1.98e-86	Ccalc.v3.14437	-0.359118	1.36e-08		Ccalc.v3.19764	2.47564	7.53728e-07	Ccalc.v3.05800	-3.16019	1.76843e-07		Ccalc.v3.09790	3.52499	2.72202e-83	Ccalc.v3.11263	-0.33118	2.30564e-06		Ccalc.v3.01762	2.89094	0.0226033	Ccalc.v3.09564	-0.312613	0.000775459									Ccalc.v3.09504
Ccalc.v3.06993	1.35971	0.000494758	Ccalc.v3.00157	-1.77581	3.91435e-09		Ccalc.v3.07076	2.67758	9.32118e-224	Ccalc.v3.13820	-0.257296	1.37237e-08		Ccalc.v3.07985	3.77725	1.81e-79	Ccalc.v3.10254	-0.359137	1.43e-05		Ccalc.v3.11429	2.47447	1.04506e-58	Ccalc.v3.05954	-3.15912	4.36343e-85		Ccalc.v3.07482	3.52235	3.36685e-06	Ccalc.v3.07814	-0.331344	1.30362e-05		Ccalc.v3.04376	2.88642	7.14298e-37	Ccalc.v3.09365	-0.312952	4.37594e-05									Ccalc.v3.09129
Ccalc.v3.02303	1.35766	5.21082e-26	Ccalc.v3.08881	-1.77494	1.45971e-06		Ccalc.v3.13966	2.6733	2.25327e-99	Ccalc.v3.05566	-0.257371	0.00239751		Ccalc.v3.13350	3.77223	9.34e-20	Ccalc.v3.05706	-0.35919	0.0137174		Ccalc.v3.06418	2.46849	0.0144025	Ccalc.v3.08021	-3.15907	2.04821e-25		Ccalc.v3.19296	3.51436	2.80371e-06	Ccalc.v3.04588	-0.331729	2.72275e-06		Ccalc.v3.03422	2.88612	3.49868e-25	Ccalc.v3.01417	-0.313232	0.0100423									Ccalc.v3.08085
Ccalc.v3.04735	1.3574	0.014171	Ccalc.v3.07170	-1.77205	4.92579e-05		Ccalc.v3.17432	2.67196	1.72436e-06	Ccalc.v3.02684	-0.257835	0.0479852		Ccalc.v3.11599	3.7704	3.68e-15	Ccalc.v3.04071	-0.359511	0.0492317		Ccalc.v3.03331	2.46476	1.26354e-32	Ccalc.v3.00493	-3.15415	7.95149e-102		Ccalc.v3.12957	3.51268	1.69988e-05	Ccalc.v3.12254	-0.332334	8.81913e-06		Ccalc.v3.13192	2.87726	0.00972314	Ccalc.v3.09379	-0.314038	0.0110354									Ccalc.v3.12259
Ccalc.v3.01816	1.35403	3.30624e-06	Ccalc.v3.06873	-1.7715	0.000335102		Ccalc.v3.06410	2.66989	0.000216445	Ccalc.v3.03499	-0.257966	3.67788e-14		Ccalc.v3.01955	3.76948	5.59e-30	Ccalc.v3.10490	-0.360297	1.61e-07		Ccalc.v3.05029	2.4634	3.59489e-89	Ccalc.v3.01435	-3.15271	6.00816e-09		Ccalc.v3.10873	3.51227	3.3114e-31	Ccalc.v3.13653	-0.333367	0.000271356		Ccalc.v3.08885	2.87534	1.76334e-08	Ccalc.v3.01099	-0.314277	0.000250877									Ccalc.v3.00472
Ccalc.v3.09224	1.35384	6.36056e-37	Ccalc.v3.03898	-1.77025	8.58997e-13		Ccalc.v3.19717	2.66965	5.50597e-05	Ccalc.v3.02064	-0.258064	4.11959e-11		Ccalc.v3.12506	3.76867	1.32e-80	Ccalc.v3.03881	-0.360929	0.0034647		Ccalc.v3.01105	2.46249	1.44762e-09	Ccalc.v3.02238	-3.14983	6.21006e-18		Ccalc.v3.11922	3.50654	2.93018e-47	Ccalc.v3.12227	-0.333453	4.19295e-05		Ccalc.v3.22009	2.86813	0.0177654	Ccalc.v3.04018	-0.314578	0.000230378									Ccalc.v3.13451
Ccalc.v3.10673	1.35376	1.16266e-05	Ccalc.v3.10222	-1.77017	9.4115e-10		Ccalc.v3.08926	2.66661	1.20759e-61	Ccalc.v3.08734	-0.258989	4.94813e-09		Ccalc.v3.14056	3.75955	7.14e-33	Ccalc.v3.06053	-0.361549	0.0484085		Ccalc.v3.08008	2.46007	1.87414e-15	Ccalc.v3.01649	-3.14716	2.57396e-26		Ccalc.v3.12621	3.49513	1.782e-34	Ccalc.v3.09094	-0.333894	1.07818e-08		Ccalc.v3.20106	2.86306	0.0195359	Ccalc.v3.01352	-0.314688	1.31854e-08									Ccalc.v3.12242
Ccalc.v3.11883	1.35344	1.28679e-33	Ccalc.v3.11271	-1.76651	3.75857e-08		Ccalc.v3.14767	2.66382	8.22575e-18	Ccalc.v3.12183	-0.260059	6.80202e-05		Ccalc.v3.02224	3.75201	1.23e-41	Ccalc.v3.09296	-0.361716	1.56e-06		Ccalc.v3.22326	2.4575	5.56536e-05	Ccalc.v3.03645	-3.14589	0.000423762		Ccalc.v3.14714	3.48757	9.409e-123	Ccalc.v3.11566	-0.333994	4.61528e-06		Ccalc.v3.14050	2.86197	1.40916e-17	Ccalc.v3.14588	-0.31605	0.000236245									Ccalc.v3.08723
Ccalc.v3.09294	1.35265	4.62582e-07	Ccalc.v3.09174	-1.76349	0.000390897		Ccalc.v3.07251	2.66026	6.33754e-226	Ccalc.v3.09916	-0.260213	0.000176346		Ccalc.v3.03741	3.75158	1.56e-32	Ccalc.v3.05480	-0.361887	0.00969365		Ccalc.v3.13733	2.44997	0.000685621	Ccalc.v3.14580	-3.14571	1.10534e-89		Ccalc.v3.02480	3.48723	5.23215e-41	Ccalc.v3.13714	-0.334645	3.4765e-05		Ccalc.v3.05716	2.85456	0.0308587	Ccalc.v3.14746	-0.316474	1.69617e-06									Ccalc.v3.11161
Ccalc.v3.17764	1.34861	1.32594e-07	Ccalc.v3.01462	-1.76278	0.0109881		Ccalc.v3.10544	2.66001	1.3521e-06	Ccalc.v3.07619	-0.260256	6.60829e-09		Ccalc.v3.02968	3.75064	6.2e-93	Ccalc.v3.08212	-0.362033	2.99e-05		Ccalc.v3.21359	2.44876	3.82827e-06	Ccalc.v3.00877	-3.14502	1.47235e-15		Ccalc.v3.11415	3.48357	1.18475e-67	Ccalc.v3.05653	-0.334985	1.37197e-05		Ccalc.v3.08060	2.85203	1.82807e-37	Ccalc.v3.08586	-0.31678	0.000204394									Ccalc.v3.08031
Ccalc.v3.12417	1.34777	2.0445e-05	Ccalc.v3.11815	-1.76131	8.01855e-12		Ccalc.v3.19764	2.65429	0.000124211	Ccalc.v3.04864	-0.260314	0.00609692		Ccalc.v3.15880	3.75012	4.61e-05	Ccalc.v3.07400	-0.362165	0.0072245		Ccalc.v3.05372	2.44452	1.31641e-51	Ccalc.v3.05562	-3.14488	7.07835e-20		Ccalc.v3.06809	3.48026	5.35051e-15	Ccalc.v3.06887	-0.335113	0.00124639		Ccalc.v3.18968	2.85073	0.0172889	Ccalc.v3.05314	-0.316834	0.000117856									Ccalc.v3.02990
Ccalc.v3.08354	1.34746	3.84089e-27	Ccalc.v3.09749	-1.75924	0.00589426		Ccalc.v3.09420	2.6522	8.34907e-234	Ccalc.v3.08739	-0.26035	4.13302e-10		Ccalc.v3.19436	3.74093	0.00014854	Ccalc.v3.10792	-0.362526	0.0009259		Ccalc.v3.09339	2.44439	4.25531e-13	Ccalc.v3.11688	-3.14231	2.93854e-11		Ccalc.v3.11728	3.47922	1.0369e-07	Ccalc.v3.06760	-0.335133	0.0169835		Ccalc.v3.04969	2.84584	0.000303617	Ccalc.v3.01634	-0.317056	0.000854217									Ccalc.v3.02274
Ccalc.v3.05490	1.34722	0.0198655	Ccalc.v3.05137	-1.757	7.98492e-06		Ccalc.v3.05381	2.65145	1.67315e-305	Ccalc.v3.12199	-0.260651	2.56941e-12		Ccalc.v3.20185	3.73989	0.00445594	Ccalc.v3.07006	-0.363127	0.0301832		Ccalc.v3.14315	2.44343	1.45406e-131	Ccalc.v3.00397	-3.12952	2.56974e-14		Ccalc.v3.14145	3.45951	7.07707e-31	Ccalc.v3.11577	-0.335187	1.32541e-09		Ccalc.v3.02167	2.84304	2.90205e-22	Ccalc.v3.12395	-0.317234	0.00734609									Ccalc.v3.11899
Ccalc.v3.00209	1.34497	1.17424e-16	Ccalc.v3.02991	-1.75464	0.0135738		Ccalc.v3.00694	2.65101	1.60429e-80	Ccalc.v3.10803	-0.260806	8.97295e-08		Ccalc.v3.14166	3.73925	5.91e-89	Ccalc.v3.05547	-0.36329	0.0107579		Ccalc.v3.06434	2.44313	3.75309e-05	Ccalc.v3.11426	-3.12913	4.9478e-21		Ccalc.v3.19454	3.45797	5.79036e-05	Ccalc.v3.03946	-0.335227	0.0129616		Ccalc.v3.00006	2.84157	6.65363e-147	Ccalc.v3.11438	-0.317354	7.87262e-06									Ccalc.v3.04922
Ccalc.v3.08384	1.34495	3.99565e-21	Ccalc.v3.00713	-1.75275	2.90973e-07		Ccalc.v3.12209	2.64855	4.11794e-26	Ccalc.v3.08901	-0.261852	3.07935e-05		Ccalc.v3.01954	3.73667	3.21e-31	Ccalc.v3.01966	-0.363985	8.2e-06		Ccalc.v3.09740	2.44169	3.39473e-18	Ccalc.v3.09141	-3.12579	9.63444e-25		Ccalc.v3.06052	3.45534	2.24279e-40	Ccalc.v3.01640	-0.335248	0.0458548		Ccalc.v3.01274	2.84014	2.0061e-18	Ccalc.v3.01973	-0.318065	5.3085e-07									Ccalc.v3.04744
Ccalc.v3.12319	1.34409	8.33445e-24	Ccalc.v3.03148	-1.75253	0.000151997		Ccalc.v3.11087	2.64484	3.40396e-143	Ccalc.v3.03851	-0.26206	6.11924e-09		Ccalc.v3.14480	3.73169	4.29e-28	Ccalc.v3.05156	-0.364111	0.00221071		Ccalc.v3.12141	2.43454	2.35931e-06	Ccalc.v3.07482	-3.12534	3.59628e-19		Ccalc.v3.07480	3.45456	0.000363845	Ccalc.v3.11356	-0.335465	0.00552864		Ccalc.v3.10250	2.83541	9.04203e-41	Ccalc.v3.13818	-0.318521	0.00616829									Ccalc.v3.03344
Ccalc.v3.18345	1.34161	0.0470483	Ccalc.v3.04182	-1.75202	1.62967e-05		Ccalc.v3.21911	2.64144	0.00317955	Ccalc.v3.11333	-0.262255	3.10973e-18		Ccalc.v3.01020	3.72226	2.88e-92	Ccalc.v3.09733	-0.364719	0.0038187		Ccalc.v3.00889	2.43104	2.03465e-31	Ccalc.v3.14716	-3.12382	9.06599e-41		Ccalc.v3.03106	3.45399	0.00253896	Ccalc.v3.05539	-0.33616	0.000157247		Ccalc.v3.10187	2.82642	3.22377e-56	Ccalc.v3.13638	-0.319013	0.000809218									Ccalc.v3.09313
Ccalc.v3.08176	1.33909	4.37773e-13	Ccalc.v3.13432	-1.75081	2.54272e-08		Ccalc.v3.17829	2.63739	0.00290777	Ccalc.v3.09656	-0.262958	0.0409992		Ccalc.v3.09790	3.72127	2.97e-44	Ccalc.v3.06123	-0.365187	2.13e-05		Ccalc.v3.04187	2.42757	1.65433e-29	Ccalc.v3.14001	-3.12242	1.14239e-89		Ccalc.v3.14776	3.44577	4.13986e-08	Ccalc.v3.03391	-0.336642	0.0268842		Ccalc.v3.10427	2.81941	1.02796e-152	Ccalc.v3.08628	-0.319029	0.00271807									Ccalc.v3.09647
Ccalc.v3.07588	1.33729	1.33722e-07	Ccalc.v3.08288	-1.74978	2.59614e-10		Ccalc.v3.01949	2.6302	2.50109e-16	Ccalc.v3.02053	-0.263308	0.00256945		Ccalc.v3.07605	3.72068	3.42e-27	Ccalc.v3.14350	-0.365368	0.00098185		Ccalc.v3.16916	2.42715	0.0111153	Ccalc.v3.02225	-3.12088	6.88651e-18		Ccalc.v3.03800	3.44228	7.63734e-28	Ccalc.v3.01244	-0.336645	0.000851587		Ccalc.v3.02267	2.81855	1.05726e-09	Ccalc.v3.03950	-0.319038	0.00217274									Ccalc.v3.02582
Ccalc.v3.13748	1.33708	0.000153207	Ccalc.v3.03345	-1.74811	0.000205975		Ccalc.v3.11774	2.62877	7.28697e-08	Ccalc.v3.00849	-0.263465	1.34221e-07		Ccalc.v3.00091	3.71396	3.2e-05	Ccalc.v3.02464	-0.365718	0.00042812		Ccalc.v3.04145	2.41807	3.3858e-09	Ccalc.v3.04599	-3.11566	1.10389e-67		Ccalc.v3.11925	3.43757	1.95406e-28	Ccalc.v3.04048	-0.336724	9.37492e-08		Ccalc.v3.15183	2.81258	0.00723796	Ccalc.v3.06897	-0.319662	0.000729634									Ccalc.v3.13033
Ccalc.v3.02281	1.33708	0.0222773	Ccalc.v3.00978	-1.74707	9.64204e-07		Ccalc.v3.00393	2.62705	3.46452e-44	Ccalc.v3.05263	-0.264053	2.12521e-19		Ccalc.v3.17492	3.7035	0.00161393	Ccalc.v3.00773	-0.365921	0.00266855		Ccalc.v3.03321	2.4121	6.11368e-45	Ccalc.v3.07216	-3.1155	3.78737e-35		Ccalc.v3.20175	3.43617	1.01583e-11	Ccalc.v3.08749	-0.33677	0.00552485		Ccalc.v3.03159	2.81149	5.6727e-30	Ccalc.v3.14299	-0.321129	0.00253981									Ccalc.v3.12484
Ccalc.v3.08209	1.3359	2.81115e-21	Ccalc.v3.13559	-1.74583	8.80912e-07		Ccalc.v3.14315	2.62555	0	Ccalc.v3.07772	-0.264277	0.00621944		Ccalc.v3.01956	3.69333	1.77e-36	Ccalc.v3.05984	-0.366147	0.00256272		Ccalc.v3.14823	2.40849	3.53258e-06	Ccalc.v3.13619	-3.11368	1.94515e-42		Ccalc.v3.04138	3.42768	8.6351e-06	Ccalc.v3.04054	-0.337107	0.000509097		Ccalc.v3.05987	2.80957	8.86932e-44	Ccalc.v3.05708	-0.321806	8.14706e-10									Ccalc.v3.00220
Ccalc.v3.11759	1.33539	5.06585e-35	Ccalc.v3.11319	-1.74571	1.2694e-25		Ccalc.v3.03754	2.62502	2.04326e-45	Ccalc.v3.01306	-0.264318	4.01465e-17		Ccalc.v3.14495	3.69024	1.19e-93	Ccalc.v3.08655	-0.366226	0.0130414		Ccalc.v3.14357	2.40628	6.11399e-38	Ccalc.v3.09476	-3.11361	1.95231e-27		Ccalc.v3.21792	3.42718	0.000729386	Ccalc.v3.12680	-0.337176	0.005383		Ccalc.v3.03234	2.80666	2.00481e-21	Ccalc.v3.11882	-0.322191	2.58189e-05									Ccalc.v3.05076
Ccalc.v3.06433	1.33245	0.000348003	Ccalc.v3.02180	-1.74463	0.0187481		Ccalc.v3.00479	2.62055	6.50299e-74	Ccalc.v3.04838	-0.264478	3.2246e-22		Ccalc.v3.14113	3.68404	0.00046029	Ccalc.v3.03401	-0.366475	0.00942253		Ccalc.v3.08079	2.39642	4.51174e-69	Ccalc.v3.12120	-3.11224	5.63095e-72		Ccalc.v3.06038	3.42379	6.17097e-06	Ccalc.v3.12790	-0.337274	0.0324467		Ccalc.v3.05466	2.79621	1.81606e-31	Ccalc.v3.03380	-0.322825	0.000186852									Ccalc.v3.18889
Ccalc.v3.09206	1.33199	3.3895e-33	Ccalc.v3.13425	-1.74001	7.72965e-10		Ccalc.v3.05617	2.62	8.82086e-20	Ccalc.v3.05383	-0.264494	3.41312e-15		Ccalc.v3.00415	3.68363	1.51e-80	Ccalc.v3.04753	-0.366476	0.00646743		Ccalc.v3.17664	2.39635	4.54887e-07	Ccalc.v3.06827	-3.11209	5.89054e-71		Ccalc.v3.13301	3.42358	1.20411e-43	Ccalc.v3.06759	-0.337385	9.43033e-05		Ccalc.v3.13191	2.79271	0.00373778	Ccalc.v3.08448	-0.32327	0.00034902									Ccalc.v3.15344
Ccalc.v3.09270	1.32951	1.44345e-17	Ccalc.v3.00954	-1.73918	1.16864e-06		Ccalc.v3.02312	2.61822	3.3495e-52	Ccalc.v3.02202	-0.264564	2.07567e-14		Ccalc.v3.03716	3.68256	9.46e-97	Ccalc.v3.14276	-0.367091	1.48e-06		Ccalc.v3.10574	2.3939	2.68813e-79	Ccalc.v3.04774	-3.11143	1.18607e-15		Ccalc.v3.03132	3.42028	5.06912e-20	Ccalc.v3.03773	-0.337858	0.00378909		Ccalc.v3.06029	2.78951	7.24568e-18	Ccalc.v3.08306	-0.323286	0.00564691									Ccalc.v3.13924
Ccalc.v3.05388	1.32904	7.53566e-30	Ccalc.v3.11511	-1.73901	0.00788722		Ccalc.v3.11171	2.61473	5.47448e-99	Ccalc.v3.02260	-0.26509	4.26587e-13		Ccalc.v3.01910	3.68008	7.91e-12	Ccalc.v3.12175	-0.368269	0.004265		Ccalc.v3.06752	2.3848	1.20734e-32	Ccalc.v3.10191	-3.11034	3.21449e-98		Ccalc.v3.13444	3.41989	9.54658e-13	Ccalc.v3.11970	-0.337904	0.000216212		Ccalc.v3.05524	2.78544	5.55399e-25	Ccalc.v3.03873	-0.323298	0.00835356									Ccalc.v3.11365
Ccalc.v3.04837	1.32708	0.00563312	Ccalc.v3.05932	-1.73613	9.68199e-15		Ccalc.v3.10574	2.61444	3.96075e-125	Ccalc.v3.00010	-0.265139	0.0108799		Ccalc.v3.14566	3.6799	7.01e-51	Ccalc.v3.04614	-0.368286	1.32e-05		Ccalc.v3.03320	2.38119	3.47151e-40	Ccalc.v3.06927	-3.11023	1.44118e-31		Ccalc.v3.05637	3.41974	1.25414e-31	Ccalc.v3.14307	-0.338569	0.0234174		Ccalc.v3.04715	2.78302	5.35187e-22	Ccalc.v3.04003	-0.323304	9.92871e-05									Ccalc.v3.11526
Ccalc.v3.01413	1.32618	0.016031	Ccalc.v3.11214	-1.73309	5.2741e-07		Ccalc.v3.11760	2.61221	7.972e-177	Ccalc.v3.14186	-0.265152	0.00983417		Ccalc.v3.07034	3.67695	1.47e-16	Ccalc.v3.02548	-0.368572	0.00012888		Ccalc.v3.13176	2.37987	2.23164e-54	Ccalc.v3.04991	-3.10979	3.63728e-08		Ccalc.v3.05410	3.41056	8.05154e-08	Ccalc.v3.07460	-0.338865	0.000785126		Ccalc.v3.15917	2.78246	1.3152e-18	Ccalc.v3.09287	-0.323404	0.000143096									Ccalc.v3.08047
Ccalc.v3.09578	1.32357	1.03218e-32	Ccalc.v3.03452	-1.73302	0.00244469		Ccalc.v3.14251	2.61081	8.33303e-12	Ccalc.v3.14499	-0.265274	6.8194e-13		Ccalc.v3.09117	3.67692	1.27e-34	Ccalc.v3.12001	-0.369061	5.28e-05		Ccalc.v3.13087	2.37931	1.62633e-73	Ccalc.v3.08982	-3.10875	0.00147393		Ccalc.v3.07494	3.41011	3.94015e-14	Ccalc.v3.13130	-0.338885	0.000609323		Ccalc.v3.14871	2.77881	7.37537e-10	Ccalc.v3.00997	-0.32342	0.0022395									Ccalc.v3.20974
Ccalc.v3.08210	1.32216	9.90753e-28	Ccalc.v3.01033	-1.73179	0.000323807		Ccalc.v3.06072	2.608	1.48611e-101	Ccalc.v3.14065	-0.265369	2.0013e-17		Ccalc.v3.02900	3.67172	9.33e-30	Ccalc.v3.00925	-0.369371	1.54e-07		Ccalc.v3.08422	2.37707	1.17144e-42	Ccalc.v3.04496	-3.10873	1.72215e-19		Ccalc.v3.17492	3.41002	0.00383058	Ccalc.v3.04038	-0.340182	4.3081e-05		Ccalc.v3.12232	2.77006	5.59225e-34	Ccalc.v3.04592	-0.323485	0.000675352									Ccalc.v3.18481
Ccalc.v3.02421	1.32151	3.46646e-30	Ccalc.v3.02767	-1.7303	1.43525e-23		Ccalc.v3.08756	2.60509	1.42672e-79	Ccalc.v3.10521	-0.265497	1.87038e-05		Ccalc.v3.02081	3.66827	6.7e-27	Ccalc.v3.04311	-0.369792	5.42e-06		Ccalc.v3.00237	2.37632	9.63725e-07	Ccalc.v3.12294	-3.10499	9.43937e-78		Ccalc.v3.12463	3.4074	6.07959e-36	Ccalc.v3.05443	-0.341012	2.98417e-05		Ccalc.v3.10014	2.76589	3.50892e-58	Ccalc.v3.12049	-0.323818	0.00646203									Ccalc.v3.06982
Ccalc.v3.08202	1.32011	1.5882e-24	Ccalc.v3.07555	-1.72982	0.0136826		Ccalc.v3.14231	2.60215	8.93116e-28	Ccalc.v3.07043	-0.266004	5.03264e-09		Ccalc.v3.17353	3.66801	0.00078461	Ccalc.v3.07820	-0.370324	5.17e-06		Ccalc.v3.01815	2.37072	1.57596e-05	Ccalc.v3.05884	-3.10429	1.91791e-11		Ccalc.v3.10000	3.40195	5.1837e-21	Ccalc.v3.06676	-0.341117	3.76502e-08		Ccalc.v3.13743	2.76055	6.1645e-05	Ccalc.v3.10257	-0.323835	1.0036e-08									Ccalc.v3.02583
Ccalc.v3.15619	1.3178	0.0331667	Ccalc.v3.03788	-1.72923	2.54009e-19		Ccalc.v3.05982	2.59801	0	Ccalc.v3.10783	-0.26601	2.01731e-08		Ccalc.v3.04984	3.66165	1.22e-05	Ccalc.v3.01087	-0.370635	1.95e-09		Ccalc.v3.04726	2.36982	1.26395e-34	Ccalc.v3.04080	-3.1027	4.65206e-103		Ccalc.v3.22210	3.39921	0.0162917	Ccalc.v3.11183	-0.341579	0.00101955		Ccalc.v3.00393	2.76005	1.24438e-23	Ccalc.v3.13573	-0.323878	0.000145271									Ccalc.v3.03130
Ccalc.v3.02780	1.31776	2.65804e-27	Ccalc.v3.15916	-1.729	2.07343e-05		Ccalc.v3.01983	2.59761	2.19985e-37	Ccalc.v3.01634	-0.266045	3.02151e-07		Ccalc.v3.14420	3.65923	1.47e-06	Ccalc.v3.08615	-0.371237	8.36e-07		Ccalc.v3.19169	2.36597	0.00582588	Ccalc.v3.07895	-3.10234	5.55442e-16		Ccalc.v3.00201	3.39194	1.74354e-18	Ccalc.v3.04312	-0.341646	5.70269e-15		Ccalc.v3.10775	2.75917	1.00002e-08	Ccalc.v3.14859	-0.32472	0.0120002									Ccalc.v3.09705
Ccalc.v3.00577	1.31516	0.0159779	Ccalc.v3.07552	-1.72624	7.01313e-05		Ccalc.v3.02441	2.59504	2.75244e-75	Ccalc.v3.01478	-0.266069	5.00089e-09		Ccalc.v3.11739	3.65488	6.14e-23	Ccalc.v3.07633	-0.371326	0.0130115		Ccalc.v3.11760	2.36548	4.50319e-87	Ccalc.v3.13283	-3.10043	0.00324939		Ccalc.v3.10652	3.38898	2.55544e-38	Ccalc.v3.14629	-0.342384	0.00355771		Ccalc.v3.02799	2.75607	2.3051e-35	Ccalc.v3.04297	-0.324935	0.000143969									Ccalc.v3.03378
Ccalc.v3.12034	1.31411	3.71359e-24	Ccalc.v3.06864	-1.7262	2.65145e-11		Ccalc.v3.21581	2.59419	0.0104703	Ccalc.v3.02491	-0.266283	1.61291e-05		Ccalc.v3.03729	3.64977	6.14e-72	Ccalc.v3.04558	-0.371352	0.00011803		Ccalc.v3.04212	2.36183	1.80661e-05	Ccalc.v3.11203	-3.09872	8.65335e-09		Ccalc.v3.07479	3.38835	7.17015e-45	Ccalc.v3.10599	-0.342458	0.0186197		Ccalc.v3.00365	2.75394	0.0398894	Ccalc.v3.04050	-0.325237	4.58371e-09									Ccalc.v3.01744
Ccalc.v3.07674	1.31411	0.000196483	Ccalc.v3.09825	-1.72493	2.19956e-09		Ccalc.v3.01274	2.5937	1.01295e-45	Ccalc.v3.00388	-0.266419	2.00606e-05		Ccalc.v3.03415	3.64641	8.54e-89	Ccalc.v3.07910	-0.371366	0.0115256		Ccalc.v3.17478	2.36108	6.67631e-08	Ccalc.v3.08350	-3.09656	1.19187e-12		Ccalc.v3.04599	3.38776	9.58926e-22	Ccalc.v3.02499	-0.342502	0.0389735		Ccalc.v3.12930	2.75081	0.00237093	Ccalc.v3.05113	-0.325825	0.00138275									Ccalc.v3.14173
Ccalc.v3.01027	1.31327	2.06412e-25	Ccalc.v3.23071	-1.72474	0.0118189		Ccalc.v3.00999	2.59153	1.07537e-10	Ccalc.v3.13721	-0.266665	0.000641137		Ccalc.v3.11535	3.64522	6.09e-16	Ccalc.v3.11001	-0.371376	0.00307181		Ccalc.v3.00618	2.35784	1.73679e-26	Ccalc.v3.13927	-3.09647	6.54153e-37		Ccalc.v3.06609	3.38743	1.50715e-34	Ccalc.v3.00340	-0.343403	0.0136949		Ccalc.v3.00364	2.74987	0.00339727	Ccalc.v3.03976	-0.326391	0.00819022									Ccalc.v3.02742
Ccalc.v3.12663	1.31273	6.36197e-36	Ccalc.v3.06175	-1.72366	4.32165e-18		Ccalc.v3.08858	2.58653	2.93986e-07	Ccalc.v3.06805	-0.266864	6.34504e-09		Ccalc.v3.05995	3.64502	1.07e-92	Ccalc.v3.10667	-0.372255	0.00010255		Ccalc.v3.14907	2.35745	5.11255e-10	Ccalc.v3.03206	-3.09581	2.17733e-40		Ccalc.v3.10940	3.38692	9.45732e-46	Ccalc.v3.12612	-0.343779	0.0162913		Ccalc.v3.05108	2.74232	2.22401e-05	Ccalc.v3.01237	-0.327089	0.00012888									Ccalc.v3.06021
Ccalc.v3.07132	1.31137	0.0414236	Ccalc.v3.10241	-1.71996	6.45934e-06		Ccalc.v3.04520	2.5843	3.3377e-19	Ccalc.v3.08921	-0.267232	2.68346e-06		Ccalc.v3.09821	3.64429	2.78e-163	Ccalc.v3.10541	-0.373022	1.67e-09		Ccalc.v3.09275	2.35687	1.65166e-24	Ccalc.v3.14321	-3.0946	5.84913e-40		Ccalc.v3.09822	3.38641	3.87653e-32	Ccalc.v3.13285	-0.343909	0.00168546		Ccalc.v3.03446	2.7398	9.85873e-24	Ccalc.v3.00277	-0.32725	0.00295707									Ccalc.v3.00038
Ccalc.v3.08577	1.31129	5.12002e-27	Ccalc.v3.01120	-1.71606	0.0494075		Ccalc.v3.11474	2.58292	2.25139e-163	Ccalc.v3.03212	-0.267391	1.65325e-38		Ccalc.v3.02557	3.63801	6.3e-60	Ccalc.v3.13252	-0.373144	0.00073564		Ccalc.v3.04741	2.35549	3.4335e-55	Ccalc.v3.13263	-3.09007	0.00250322		Ccalc.v3.00056	3.3805	1.1876e-46	Ccalc.v3.01899	-0.343979	0.0194405		Ccalc.v3.14764	2.72719	5.45918e-06	Ccalc.v3.10746	-0.328177	0.0166694									Ccalc.v3.07582
Ccalc.v3.02495	1.30881	7.20821e-14	Ccalc.v3.00615	-1.71469	5.9708e-13		Ccalc.v3.06804	2.58114	0	Ccalc.v3.02270	-0.267396	0.000120118		Ccalc.v3.03679	3.63452	6.32e-79	Ccalc.v3.09743	-0.373178	0.00158995		Ccalc.v3.04184	2.35297	1.68168e-10	Ccalc.v3.00183	-3.0896	1.47465e-83		Ccalc.v3.03076	3.37849	1.01171e-11	Ccalc.v3.09105	-0.344249	0.000516406		Ccalc.v3.06281	2.72149	2.08215e-12	Ccalc.v3.08191	-0.328493	1.7543e-07									Ccalc.v3.05343
Ccalc.v3.05737	1.30833	0.025542	Ccalc.v3.14133	-1.71292	0.00425041		Ccalc.v3.15618	2.57465	0.000944469	Ccalc.v3.07945	-0.267398	3.38856e-08		Ccalc.v3.14911	3.63428	0.00691688	Ccalc.v3.11422	-0.373355	4.55e-06		Ccalc.v3.03471	2.34804	1.23206e-39	Ccalc.v3.10871	-3.08959	4.32383e-71		Ccalc.v3.05895	3.3728	3.7587e-49	Ccalc.v3.08345	-0.344401	9.57309e-05		Ccalc.v3.12455	2.72079	2.79319e-17	Ccalc.v3.13359	-0.328654	5.99024e-05									Ccalc.v3.22301
Ccalc.v3.06028	1.30812	1.7428e-14	Ccalc.v3.23182	-1.71287	0.00256343		Ccalc.v3.08384	2.5726	1.63476e-111	Ccalc.v3.07317	-0.268625	0.00452056		Ccalc.v3.03322	3.63373	3.51e-38	Ccalc.v3.14464	-0.374018	0.0430161		Ccalc.v3.00973	2.34657	1.70317e-105	Ccalc.v3.09800	-3.08851	0.000793068		Ccalc.v3.07077	3.37093	8.9743e-82	Ccalc.v3.03830	-0.344924	0.0310968		Ccalc.v3.07231	2.71521	1.90055e-08	Ccalc.v3.14275	-0.328914	2.99667e-05									Ccalc.v3.05475
Ccalc.v3.12797	1.30784	2.54452e-09	Ccalc.v3.09704	-1.71239	0.00390822		Ccalc.v3.02432	2.57162	6.47025e-22	Ccalc.v3.01150	-0.268815	0.000273285		Ccalc.v3.04927	3.63275	0.00024577	Ccalc.v3.00441	-0.37478	4.47e-09		Ccalc.v3.00670	2.33782	1.29655e-18	Ccalc.v3.14566	-3.08836	2.35764e-85		Ccalc.v3.11752	3.37073	1.03043e-21	Ccalc.v3.01514	-0.345008	0.000120279		Ccalc.v3.07672	2.71312	2.64112e-54	Ccalc.v3.08784	-0.329134	6.57401e-06									Ccalc.v3.09175
Ccalc.v3.11605	1.30776	7.01475e-10	Ccalc.v3.13433	-1.71063	8.22097e-12		Ccalc.v3.05532	2.56769	2.14412e-74	Ccalc.v3.10668	-0.269231	0.000813166		Ccalc.v3.19618	3.62313	2.51e-05	Ccalc.v3.04626	-0.374935	0.00016827		Ccalc.v3.08730	2.33694	8.78884e-92	Ccalc.v3.03717	-3.08577	3.28323e-79		Ccalc.v3.01020	3.36729	1.2127e-33	Ccalc.v3.07830	-0.345374	0.0296578		Ccalc.v3.04137	2.71187	4.30751e-05	Ccalc.v3.06757	-0.329599	1.46419e-11									Ccalc.v3.08952
Ccalc.v3.06250	1.30716	0.0318486	Ccalc.v3.11827	-1.71032	0.00764949		Ccalc.v3.04939	2.56448	2.34579e-215	Ccalc.v3.13368	-0.269268	0.0113655		Ccalc.v3.02222	3.61932	2.12e-64	Ccalc.v3.04320	-0.375337	8.23e-05		Ccalc.v3.10824	2.33612	2.84276e-101	Ccalc.v3.10288	-3.08353	9.70091e-78		Ccalc.v3.10036	3.36692	2.46504e-48	Ccalc.v3.10598	-0.346714	0.00983356		Ccalc.v3.14315	2.7114	5.22736e-166	Ccalc.v3.03390	-0.329851	2.23568e-09									Ccalc.v3.14115
Ccalc.v3.00170	1.30703	2.39197e-27	Ccalc.v3.02371	-1.71001	0.00667306		Ccalc.v3.12774	2.56303	1.71406e-07	Ccalc.v3.07108	-0.26987	6.5059e-11		Ccalc.v3.10164	3.61453	3.9e-11	Ccalc.v3.01047	-0.375921	2.7e-05		Ccalc.v3.01542	2.33346	1.85568e-06	Ccalc.v3.02568	-3.08331	4.07927e-05		Ccalc.v3.04692	3.36124	1.62351e-59	Ccalc.v3.07041	-0.346898	7.36505e-07		Ccalc.v3.04288	2.70935	1.75862e-11	Ccalc.v3.03617	-0.329892	0.000508183									Ccalc.v3.14434
Ccalc.v3.07327	1.3068	9.87314e-12	Ccalc.v3.05024	-1.70843	1.42759e-19		Ccalc.v3.11959	2.56214	2.43582e-235	Ccalc.v3.05922	-0.270034	4.08322e-09		Ccalc.v3.12982	3.61005	1.08e-06	Ccalc.v3.06591	-0.376224	6.5e-05		Ccalc.v3.06744	2.33235	3.42565e-11	Ccalc.v3.07267	-3.07981	7.46904e-37		Ccalc.v3.02539	3.35448	3.90198e-55	Ccalc.v3.02877	-0.347036	0.0133486		Ccalc.v3.06660	2.70644	1.3517e-29	Ccalc.v3.01199	-0.330279	0.00133092									Ccalc.v3.01909
Ccalc.v3.13899	1.30603	0.000303583	Ccalc.v3.10583	-1.70834	0.0207394		Ccalc.v3.09739	2.55623	1.50722e-95	Ccalc.v3.13613	-0.270056	0.000220361		Ccalc.v3.02023	3.6076	1.97e-37	Ccalc.v3.05098	-0.376438	1.34e-05		Ccalc.v3.02581	2.33198	8.86736e-10	Ccalc.v3.09822	-3.07669	5.68782e-69		Ccalc.v3.02113	3.34637	1.3671e-46	Ccalc.v3.07691	-0.347308	0.00104259		Ccalc.v3.07640	2.69563	1.05923e-17	Ccalc.v3.04823	-0.330395	0.013814									Ccalc.v3.20949
Ccalc.v3.10775	1.30573	0.000229794	Ccalc.v3.05344	-1.70534	7.84687e-06		Ccalc.v3.09283	2.55332	8.30689e-102	Ccalc.v3.03360	-0.270204	0.0125471		Ccalc.v3.09069	3.60546	2.44e-11	Ccalc.v3.01682	-0.376506	0.00784754		Ccalc.v3.03723	2.33189	4.27517e-51	Ccalc.v3.14727	-3.07371	1.38756e-80		Ccalc.v3.03801	3.34581	0.000182049	Ccalc.v3.08638	-0.347351	9.86328e-06		Ccalc.v3.20733	2.68544	0.0128853	Ccalc.v3.04850	-0.330457	4.19402e-06									Ccalc.v3.04161
Ccalc.v3.06413	1.3024	0.00215926	Ccalc.v3.16075	-1.70531	0.00131063		Ccalc.v3.11279	2.5516	1.09604e-17	Ccalc.v3.12836	-0.270973	0.000367954		Ccalc.v3.07035	3.60046	7.06e-15	Ccalc.v3.09796	-0.37666	8.08e-05		Ccalc.v3.22322	2.33124	4.76789e-05	Ccalc.v3.11752	-3.06873	1.38336e-69		Ccalc.v3.08961	3.34341	4.00434e-23	Ccalc.v3.10891	-0.347473	0.00885833		Ccalc.v3.08963	2.68417	1.95101e-65	Ccalc.v3.12383	-0.3305	0.000618367									Ccalc.v3.12778
Ccalc.v3.20079	1.3006	0.00283827	Ccalc.v3.20356	-1.70489	0.026056		Ccalc.v3.03665	2.55141	6.10406e-46	Ccalc.v3.11897	-0.271396	0.000123227		Ccalc.v3.02539	3.59609	4.5e-80	Ccalc.v3.01454	-0.377016	0.020373		Ccalc.v3.05381	2.33037	1.20265e-132	Ccalc.v3.06813	-3.06676	1.22938e-21		Ccalc.v3.12498	3.34035	4.28674e-13	Ccalc.v3.12543	-0.347799	1.9916e-05		Ccalc.v3.22570	2.68417	0.00767275	Ccalc.v3.05260	-0.330686	1.34598e-08									Ccalc.v3.03895
Ccalc.v3.05890	1.29891	1.25686e-13	Ccalc.v3.11574	-1.70428	0.000312222		Ccalc.v3.02541	2.55101	9.17431e-08	Ccalc.v3.14379	-0.271602	5.41986e-12		Ccalc.v3.11105	3.58968	7.83e-28	Ccalc.v3.10695	-0.377024	0.0102579		Ccalc.v3.12986	2.32758	3.00726e-05	Ccalc.v3.06951	-3.06519	4.61004e-08		Ccalc.v3.12955	3.33959	0.005021	Ccalc.v3.11224	-0.347886	2.39981e-06		Ccalc.v3.19296	2.68046	4.91241e-06	Ccalc.v3.11977	-0.331608	0.00349567									Ccalc.v3.08516
Ccalc.v3.01305	1.29696	1.79588e-35	Ccalc.v3.13219	-1.70206	0.00252539		Ccalc.v3.00237	2.53571	2.34006e-07	Ccalc.v3.01965	-0.271688	1.9127e-05		Ccalc.v3.12551	3.58867	7.17e-08	Ccalc.v3.03608	-0.37746	0.0125414		Ccalc.v3.01129	2.32712	7.7238e-73	Ccalc.v3.11965	-3.06365	1.31034e-58		Ccalc.v3.05713	3.33855	3.58573e-76	Ccalc.v3.08957	-0.348191	0.0258302		Ccalc.v3.20141	2.6747	0.0136777	Ccalc.v3.04716	-0.331836	2.99468e-05									Ccalc.v3.19970
Ccalc.v3.10201	1.29537	0.0251486	Ccalc.v3.12532	-1.70055	7.08413e-10		Ccalc.v3.16387	2.5339	4.04076e-05	Ccalc.v3.12423	-0.27206	6.84258e-08		Ccalc.v3.00092	3.57953	9.87e-32	Ccalc.v3.04621	-0.377524	0.00037483		Ccalc.v3.16913	2.32684	0.0138699	Ccalc.v3.07479	-3.06236	1.5744e-122		Ccalc.v3.05689	3.33638	8.54964e-36	Ccalc.v3.06988	-0.348261	0.000887602		Ccalc.v3.07101	2.66129	4.01931e-82	Ccalc.v3.13718	-0.332116	4.29919e-07									Ccalc.v3.07727
Ccalc.v3.19337	1.29429	9.34847e-05	Ccalc.v3.17110	-1.69908	0.0182352		Ccalc.v3.07241	2.53366	4.32684e-268	Ccalc.v3.03693	-0.273013	7.79732e-07		Ccalc.v3.05059	3.57733	6.95e-48	Ccalc.v3.12254	-0.377998	3.34e-06		Ccalc.v3.09309	2.32627	2.66729e-05	Ccalc.v3.15928	-3.06008	1.48458e-64		Ccalc.v3.04229	3.32972	5.52963e-09	Ccalc.v3.06782	-0.348341	3.65368e-09		Ccalc.v3.11244	2.65894	6.15574e-17	Ccalc.v3.08732	-0.332777	6.9068e-05									Ccalc.v3.02906
Ccalc.v3.02460	1.29309	1.54897e-24	Ccalc.v3.10496	-1.69884	2.40177e-21		Ccalc.v3.02439	2.52923	2.29592e-40	Ccalc.v3.09833	-0.27429	9.53757e-05		Ccalc.v3.08018	3.57544	4.24e-33	Ccalc.v3.05494	-0.378673	1.44e-07		Ccalc.v3.14816	2.32604	3.26614e-64	Ccalc.v3.05078	-3.0596	1.15155e-61		Ccalc.v3.03336	3.32858	1.82552e-17	Ccalc.v3.03211	-0.349147	0.00361055		Ccalc.v3.11317	2.65787	8.59238e-58	Ccalc.v3.07437	-0.33284	2.6918e-08									Ccalc.v3.13188
Ccalc.v3.03858	1.29065	6.68308e-15	Ccalc.v3.09691	-1.69814	3.66805e-30		Ccalc.v3.14051	2.52526	4.74111e-180	Ccalc.v3.14078	-0.274339	0.000356974		Ccalc.v3.12787	3.57515	2.16e-56	Ccalc.v3.13994	-0.37885	0.00016306		Ccalc.v3.14785	2.32218	8.61119e-14	Ccalc.v3.00091	-3.05957	2.85932e-18		Ccalc.v3.09050	3.32516	5.47521e-06	Ccalc.v3.09226	-0.349351	8.90007e-07		Ccalc.v3.07278	2.65762	3.39651e-06	Ccalc.v3.03396	-0.333139	0.00781394									Ccalc.v3.13266
Ccalc.v3.01410	1.28905	0.000267196	Ccalc.v3.02764	-1.69801	6.62982e-25		Ccalc.v3.14809	2.52442	5.49263e-29	Ccalc.v3.09779	-0.274458	1.88846e-10		Ccalc.v3.11177	3.57384	1.81e-05	Ccalc.v3.09606	-0.379058	0.0450172		Ccalc.v3.11833	2.31935	2.06848e-05	Ccalc.v3.00051	-3.05852	3.78432e-53		Ccalc.v3.03811	3.32385	6.9921e-07	Ccalc.v3.00104	-0.349592	0.0127822		Ccalc.v3.05433	2.65702	0.00799353	Ccalc.v3.10052	-0.3334	3.87917e-05									Ccalc.v3.01195
Ccalc.v3.06249	1.28838	0.0022108	Ccalc.v3.09320	-1.69715	0.0458712		Ccalc.v3.13096	2.5232	7.58841e-24	Ccalc.v3.05306	-0.274474	1.28064e-13		Ccalc.v3.18070	3.57179	0.0013207	Ccalc.v3.05269	-0.379471	1.58e-06		Ccalc.v3.23090	2.31628	3.95917e-06	Ccalc.v3.01788	-3.05626	3.89163e-05		Ccalc.v3.00027	3.31968	2.20158e-30	Ccalc.v3.00042	-0.350044	0.00734844		Ccalc.v3.19230	2.64774	0.000101542	Ccalc.v3.01027	-0.333885	0.0125657									Ccalc.v3.14360
Ccalc.v3.14008	1.28822	0.00951975	Ccalc.v3.16266	-1.69627	0.0073768		Ccalc.v3.04858	2.52319	8.51764e-15	Ccalc.v3.12679	-0.27537	0.000231371		Ccalc.v3.13833	3.56529	2.49e-14	Ccalc.v3.01023	-0.379559	0.00065319		Ccalc.v3.23713	2.31436	0.00303206	Ccalc.v3.11509	-3.05516	4.6709e-07		Ccalc.v3.03133	3.31746	0.000140578	Ccalc.v3.07794	-0.350447	0.00318032		Ccalc.v3.01411	2.64593	0.00200709	Ccalc.v3.13659	-0.334492	6.46347e-11									Ccalc.v3.08818
Ccalc.v3.11228	1.28699	5.88034e-08	Ccalc.v3.01854	-1.6962	1.82248e-23		Ccalc.v3.06649	2.52181	5.12938e-186	Ccalc.v3.05092	-0.275547	2.02113e-08		Ccalc.v3.08990	3.56337	2.42e-31	Ccalc.v3.00280	-0.37977	8.68e-08		Ccalc.v3.09289	2.31435	1.01095e-54	Ccalc.v3.02673	-3.05312	3.61497e-19		Ccalc.v3.15543	3.31717	0.000400963	Ccalc.v3.00219	-0.350585	0.0253738		Ccalc.v3.12709	2.6408	3.95453e-20	Ccalc.v3.13789	-0.335175	5.73908e-08									Ccalc.v3.02233
Ccalc.v3.05203	1.28608	3.3895e-33	Ccalc.v3.12006	-1.69517	1.86253e-14		Ccalc.v3.11277	2.51137	2.35948e-109	Ccalc.v3.02299	-0.275559	7.04509e-08		Ccalc.v3.13425	3.55951	4.82e-28	Ccalc.v3.00984	-0.380423	1.5e-05		Ccalc.v3.07396	2.3142	1.43433e-90	Ccalc.v3.09636	-3.05131	3.16915e-10		Ccalc.v3.01780	3.31661	0.00815271	Ccalc.v3.08896	-0.350998	0.000814993		Ccalc.v3.01191	2.63633	4.92774e-46	Ccalc.v3.06590	-0.335533	0.000984162									Ccalc.v3.05969
Ccalc.v3.03796	1.28339	1.01194e-27	Ccalc.v3.00948	-1.69513	2.58351e-27		Ccalc.v3.13062	2.50944	8.86783e-14	Ccalc.v3.03013	-0.275654	0.00340753		Ccalc.v3.00954	3.55898	2.27e-17	Ccalc.v3.08445	-0.380806	5.44e-05		Ccalc.v3.01949	2.31274	8.84197e-14	Ccalc.v3.07263	-3.05098	6.38408e-07		Ccalc.v3.05777	3.31379	4.9202e-07	Ccalc.v3.13537	-0.351476	3.74367e-05		Ccalc.v3.03349	2.62652	7.08064e-52	Ccalc.v3.09416	-0.33579	0.000597312									Ccalc.v3.11586
Ccalc.v3.14778	1.28301	0.000146236	Ccalc.v3.11222	-1.69126	1.15284e-10		Ccalc.v3.22327	2.50562	3.43051e-06	Ccalc.v3.07321	-0.276037	7.45298e-06		Ccalc.v3.13893	3.5587	4.43e-09	Ccalc.v3.07174	-0.381561	0.00411282		Ccalc.v3.03364	2.3118	4.83873e-90	Ccalc.v3.02236	-3.04958	3.47797e-13		Ccalc.v3.04426	3.30148	0.00442502	Ccalc.v3.01264	-0.351511	8.11415e-05		Ccalc.v3.07673	2.62292	1.00963e-17	Ccalc.v3.11476	-0.33595	0.00462015									Ccalc.v3.00636
Ccalc.v3.18553	1.28276	0.000564215	Ccalc.v3.01851	-1.69082	1.55423e-27		Ccalc.v3.13207	2.5044	3.13488e-38	Ccalc.v3.08741	-0.276106	9.67731e-08		Ccalc.v3.14155	3.55496	6.67e-50	Ccalc.v3.00852	-0.381596	0.000591		Ccalc.v3.12879	2.31147	2.39161e-06	Ccalc.v3.14539	-3.04624	2.35155e-74		Ccalc.v3.14321	3.29523	2.88827e-10	Ccalc.v3.12373	-0.351709	0.0218601		Ccalc.v3.04765	2.62019	4.27806e-11	Ccalc.v3.09607	-0.336021	0.00356692									Ccalc.v3.05079
Ccalc.v3.13428	1.28161	4.64541e-09	Ccalc.v3.10725	-1.69065	0.0254634		Ccalc.v3.14248	2.5016	1.13803e-08	Ccalc.v3.09308	-0.276118	0.000100287		Ccalc.v3.15183	3.55453	0.00927412	Ccalc.v3.11978	-0.38176	1.19e-06		Ccalc.v3.04185	2.30834	2.08487e-14	Ccalc.v3.07220	-3.04531	3.12136e-07		Ccalc.v3.05059	3.28547	1.06504e-28	Ccalc.v3.09409	-0.351839	0.000128821		Ccalc.v3.05534	2.61994	3.74791e-19	Ccalc.v3.12085	-0.336312	6.38404e-06									Ccalc.v3.01425
Ccalc.v3.03665	1.28138	3.63908e-09	Ccalc.v3.09147	-1.69056	1.66247e-32		Ccalc.v3.06073	2.49915	1.74147e-76	Ccalc.v3.05517	-0.276256	0.00272282		Ccalc.v3.11738	3.55405	6e-27	Ccalc.v3.07617	-0.38225	4.01e-06		Ccalc.v3.22327	2.30707	3.46655e-06	Ccalc.v3.11391	-3.03798	1.83791e-14		Ccalc.v3.16715	3.28191	0.0485624	Ccalc.v3.14149	-0.352084	0.00250656		Ccalc.v3.21152	2.6186	4.4233e-17	Ccalc.v3.09962	-0.336381	6.48756e-05									Ccalc.v3.06746
Ccalc.v3.10206	1.27999	0.00641075	Ccalc.v3.12765	-1.68939	0.00541485		Ccalc.v3.13184	2.49589	0.00140641	Ccalc.v3.01506	-0.27683	1.52302e-11		Ccalc.v3.10535	3.54926	6.01e-28	Ccalc.v3.12571	-0.382504	3.3e-05		Ccalc.v3.03409	2.30436	1.33718e-132	Ccalc.v3.01993	-3.03355	1.54299e-10		Ccalc.v3.12478	3.27869	1.94051e-31	Ccalc.v3.07360	-0.352956	6.8733e-07		Ccalc.v3.09048	2.6153	1.34092e-19	Ccalc.v3.04244	-0.337214	1.59487e-05									Ccalc.v3.08719
Ccalc.v3.08041	1.27707	2.29554e-06	Ccalc.v3.17012	-1.68926	0.0494414		Ccalc.v3.06041	2.49554	4.12569e-18	Ccalc.v3.02820	-0.277012	1.84799e-05		Ccalc.v3.13656	3.5467	4.34e-32	Ccalc.v3.11491	-0.382808	0.0357328		Ccalc.v3.21289	2.30087	1.61819e-06	Ccalc.v3.08842	-3.03312	9.07894e-33		Ccalc.v3.11174	3.2763	2.70954e-49	Ccalc.v3.07499	-0.353391	0.000153951		Ccalc.v3.19949	2.60705	0.0119074	Ccalc.v3.14745	-0.338042	0.000558629									Ccalc.v3.12589
Ccalc.v3.09268	1.27624	1.12633e-25	Ccalc.v3.06711	-1.68593	0.00692736		Ccalc.v3.05540	2.49479	7.88302e-256	Ccalc.v3.03689	-0.277355	0.0020383		Ccalc.v3.10898	3.54567	4.21e-05	Ccalc.v3.03777	-0.382812	2.87e-07		Ccalc.v3.08839	2.3007	2.09532e-65	Ccalc.v3.10640	-3.02984	1.17092e-19		Ccalc.v3.07986	3.27142	6.33307e-07	Ccalc.v3.14488	-0.353613	0.00700176		Ccalc.v3.01574	2.60625	0.00457524	Ccalc.v3.09258	-0.339733	0.000764243									Ccalc.v3.03105
Ccalc.v3.05729	1.27617	9.95174e-31	Ccalc.v3.04120	-1.68386	0.0312502		Ccalc.v3.06429	2.49429	0.0339922	Ccalc.v3.13545	-0.277424	1.13738e-05		Ccalc.v3.00122	3.5449	5.77e-17	Ccalc.v3.05672	-0.38282	0.0161137		Ccalc.v3.17024	2.30015	0.0185953	Ccalc.v3.03086	-3.02632	7.09836e-22		Ccalc.v3.18254	3.27108	0.00128329	Ccalc.v3.02405	-0.353658	1.22814e-13		Ccalc.v3.02746	2.60574	0.0102502	Ccalc.v3.01241	-0.34051	8.52481e-05									Ccalc.v3.01768
Ccalc.v3.20668	1.27315	0.0349041	Ccalc.v3.00622	-1.67946	0.00558783		Ccalc.v3.16878	2.49219	0.00306773	Ccalc.v3.10814	-0.27761	6.40497e-05		Ccalc.v3.12508	3.5441	4.33e-07	Ccalc.v3.02323	-0.382955	6.02e-05		Ccalc.v3.08049	2.29898	1.76475e-67	Ccalc.v3.14625	-3.02492	4.07576e-08		Ccalc.v3.07090	3.27043	5.46564e-57	Ccalc.v3.02301	-0.353947	1.09749e-05		Ccalc.v3.02310	2.59743	7.73407e-18	Ccalc.v3.09305	-0.341501	0.00113843									Ccalc.v3.08694
Ccalc.v3.04939	1.27265	4.4828e-19	Ccalc.v3.18531	-1.67907	0.0015201		Ccalc.v3.07153	2.48967	2.04269e-84	Ccalc.v3.11001	-0.277817	1.99369e-05		Ccalc.v3.07776	3.5431	1.18e-06	Ccalc.v3.02166	-0.383004	6.21e-05		Ccalc.v3.03496	2.29825	3.17438e-06	Ccalc.v3.07484	-3.02278	4.39417e-56		Ccalc.v3.05995	3.26386	9.55839e-96	Ccalc.v3.06645	-0.354526	0.00110302		Ccalc.v3.04726	2.59587	4.99783e-12	Ccalc.v3.05077	-0.341689	4.15569e-08									Ccalc.v3.03725
Ccalc.v3.11257	1.27152	7.09253e-05	Ccalc.v3.00860	-1.67617	0.0018449		Ccalc.v3.10000	2.4891	1.65657e-74	Ccalc.v3.06003	-0.277837	3.9457e-08		Ccalc.v3.07309	3.54078	2.53e-47	Ccalc.v3.13513	-0.38309	0.00879338		Ccalc.v3.14729	2.29504	2.75814e-114	Ccalc.v3.07480	-3.02191	1.09874e-17		Ccalc.v3.06447	3.25753	0.0044985	Ccalc.v3.07643	-0.35467	7.75077e-09		Ccalc.v3.02818	2.5842	3.12203e-12	Ccalc.v3.07807	-0.341984	9.93199e-05									Ccalc.v3.14599
Ccalc.v3.12427	1.27061	3.80648e-06	Ccalc.v3.07005	-1.67562	1.71188e-08		Ccalc.v3.04969	2.48278	1.11083e-11	Ccalc.v3.00021	-0.277858	1.85891e-09		Ccalc.v3.01741	3.53271	2.87e-80	Ccalc.v3.13080	-0.383261	0.00659501		Ccalc.v3.22256	2.29502	4.60442e-07	Ccalc.v3.01702	-3.02097	1.41049e-17		Ccalc.v3.03826	3.25068	3.61529e-06	Ccalc.v3.07662	-0.354861	6.63427e-05		Ccalc.v3.13277	2.57847	0.00363439	Ccalc.v3.13391	-0.342126	0.0168329									Ccalc.v3.18813
Ccalc.v3.14417	1.27054	0.00172036	Ccalc.v3.14148	-1.67517	1.90131e-06		Ccalc.v3.06031	2.47787	5.7689e-07	Ccalc.v3.08207	-0.278076	0.000217481		Ccalc.v3.10036	3.53255	1.65e-99	Ccalc.v3.04371	-0.383664	3.5e-05		Ccalc.v3.15880	2.29268	0.00900936	Ccalc.v3.06809	-3.01899	1.30905e-35		Ccalc.v3.08872	3.24508	0.04077	Ccalc.v3.14450	-0.355788	0.00067622		Ccalc.v3.20666	2.57711	3.25707e-06	Ccalc.v3.14695	-0.342198	0.00919586									Ccalc.v3.01552
Ccalc.v3.01186	1.27042	2.84459e-11	Ccalc.v3.10570	-1.67444	1.06165e-05		Ccalc.v3.20901	2.47548	2.79632e-05	Ccalc.v3.00136	-0.278128	3.25993e-05		Ccalc.v3.01742	3.53195	1.39e-28	Ccalc.v3.10818	-0.383828	7.17e-07		Ccalc.v3.05034	2.29233	8.1618e-99	Ccalc.v3.06566	-3.01507	1.91708e-27		Ccalc.v3.12925	3.24427	0.00885885	Ccalc.v3.00961	-0.355986	0.0218806		Ccalc.v3.10832	2.57401	7.13202e-20	Ccalc.v3.02691	-0.342665	0.00245398									Ccalc.v3.07233
Ccalc.v3.12389	1.26982	1.02384e-19	Ccalc.v3.05765	-1.67385	1.73213e-08		Ccalc.v3.04933	2.47416	6.6698e-11	Ccalc.v3.04535	-0.278178	8.58489e-09		Ccalc.v3.13877	3.53135	3.21e-13	Ccalc.v3.14136	-0.383961	0.00257568		Ccalc.v3.01947	2.28999	1.1114e-09	Ccalc.v3.07671	-3.0127	1.3352e-39		Ccalc.v3.04295	3.24259	1.07065e-21	Ccalc.v3.12025	-0.356586	3.49613e-05		Ccalc.v3.07984	2.57067	0.000314173	Ccalc.v3.05472	-0.342765	0.0108915									Ccalc.v3.04070
Ccalc.v3.01898	1.26586	1.23124e-26	Ccalc.v3.08501	-1.67214	0.000211387		Ccalc.v3.08730	2.47346	0	Ccalc.v3.07833	-0.278978	1.99463e-11		Ccalc.v3.04501	3.52421	1.92e-12	Ccalc.v3.03866	-0.384024	2.3e-08		Ccalc.v3.15517	2.27089	0.0399306	Ccalc.v3.12460	-3.01105	0.00147823		Ccalc.v3.07913	3.24021	1.61562e-21	Ccalc.v3.01085	-0.356807	3.35627e-07		Ccalc.v3.21838	2.57018	0.00562758	Ccalc.v3.05953	-0.343302	0.00284299									Ccalc.v3.12632
Ccalc.v3.03377	1.25927	2.56508e-06	Ccalc.v3.00632	-1.67033	0.0353856		Ccalc.v3.06593	2.47259	1.89583e-26	Ccalc.v3.05309	-0.279846	4.17887e-21		Ccalc.v3.13432	3.51845	1.96e-11	Ccalc.v3.00906	-0.384064	7.64e-05		Ccalc.v3.01984	2.27055	1.29386e-46	Ccalc.v3.00910	-3.0107	5.62946e-37		Ccalc.v3.08131	3.23799	8.50102e-10	Ccalc.v3.06612	-0.357137	4.74883e-06		Ccalc.v3.01395	2.567	4.44404e-12	Ccalc.v3.14293	-0.343337	7.92428e-10									Ccalc.v3.11479
Ccalc.v3.01009	1.25908	8.90038e-22	Ccalc.v3.04791	-1.66855	0.046305		Ccalc.v3.09872	2.47164	8.16571e-123	Ccalc.v3.02683	-0.280325	0.000627364		Ccalc.v3.11066	3.51688	3.01e-37	Ccalc.v3.03404	-0.384415	0.0108362		Ccalc.v3.07076	2.2691	5.36448e-68	Ccalc.v3.14319	-3.00327	5.18287e-12		Ccalc.v3.02051	3.23763	2.51272e-05	Ccalc.v3.09560	-0.357144	8.54381e-05		Ccalc.v3.09970	2.56292	0.0113542	Ccalc.v3.03829	-0.343493	9.74093e-05									Ccalc.v3.01844
Ccalc.v3.08253	1.25894	0.0464709	Ccalc.v3.05939	-1.66189	1.68603e-28		Ccalc.v3.18576	2.47113	5.26246e-18	Ccalc.v3.02420	-0.28046	0.000520747		Ccalc.v3.01060	3.51283	3.1e-35	Ccalc.v3.04029	-0.384759	0.00052094		Ccalc.v3.02799	2.26521	1.45159e-46	Ccalc.v3.13863	-2.99964	0.000381154		Ccalc.v3.07243	3.23741	1.11252e-29	Ccalc.v3.04354	-0.357411	2.12712e-09		Ccalc.v3.04584	2.56024	1.40937e-13	Ccalc.v3.10846	-0.343783	0.0116395									Ccalc.v3.06065
Ccalc.v3.14759	1.25864	2.07452e-22	Ccalc.v3.19296	-1.65961	0.0048107		Ccalc.v3.00376	2.46516	2.80616e-22	Ccalc.v3.02468	-0.28057	7.08559e-05		Ccalc.v3.01911	3.51276	8.06e-17	Ccalc.v3.09757	-0.385078	4.11e-05		Ccalc.v3.13970	2.264	5.54735e-68	Ccalc.v3.12574	-2.99933	8.23545e-08		Ccalc.v3.11856	3.23536	2.0126e-21	Ccalc.v3.02215	-0.357739	2.76702e-05		Ccalc.v3.09621	2.55047	1.94584e-23	Ccalc.v3.11555	-0.343842	0.00241805									Ccalc.v3.09073
Ccalc.v3.07957	1.25661	1.02962e-24	Ccalc.v3.07914	-1.65795	0.0100649		Ccalc.v3.21380	2.46102	0.0193246	Ccalc.v3.03296	-0.280637	0.0147784		Ccalc.v3.06033	3.50863	9.6e-74	Ccalc.v3.12216	-0.385395	0.0002014		Ccalc.v3.07420	2.26345	5.07311e-81	Ccalc.v3.10809	-2.99516	2.11002e-10		Ccalc.v3.07034	3.23419	7.3851e-22	Ccalc.v3.00346	-0.358324	0.0173296		Ccalc.v3.03320	2.5478	4.32462e-15	Ccalc.v3.06132	-0.344784	2.47135e-07									Ccalc.v3.01290
Ccalc.v3.08573	1.25495	0.00062852	Ccalc.v3.02770	-1.65715	1.8545e-28		Ccalc.v3.05526	2.44861	4.18261e-09	Ccalc.v3.10786	-0.280723	0.000140564		Ccalc.v3.00294	3.50703	1.26e-21	Ccalc.v3.02144	-0.38613	0.022267		Ccalc.v3.14257	2.25934	1.87592e-06	Ccalc.v3.05675	-2.99248	3.16812e-08		Ccalc.v3.12691	3.23121	7.19146e-55	Ccalc.v3.01474	-0.358388	0.011762		Ccalc.v3.02937	2.53841	4.16954e-34	Ccalc.v3.03773	-0.344889	4.3147e-06									Ccalc.v3.06919
Ccalc.v3.13090	1.25371	1.31708e-09	Ccalc.v3.02287	-1.656	3.55825e-05		Ccalc.v3.11227	2.44414	1.97203e-64	Ccalc.v3.08796	-0.280957	8.46413e-10		Ccalc.v3.00803	3.50492	1.18e-42	Ccalc.v3.10685	-0.386757	1.52e-05		Ccalc.v3.11223	2.25672	1.81291e-91	Ccalc.v3.01136	-2.99112	8.59491e-08		Ccalc.v3.05417	3.23049	1.31968e-15	Ccalc.v3.01238	-0.359524	0.00297804		Ccalc.v3.04849	2.53826	1.31457e-16	Ccalc.v3.00062	-0.345366	1.02982e-05									Ccalc.v3.00159
Ccalc.v3.05159	1.25261	0.000470234	Ccalc.v3.14347	-1.65378	0.00531824		Ccalc.v3.18503	2.44328	0.0442525	Ccalc.v3.13470	-0.28113	4.01078e-05		Ccalc.v3.03102	3.50231	6.36e-35	Ccalc.v3.14745	-0.387349	3.16e-10		Ccalc.v3.14528	2.25531	5.37649e-34	Ccalc.v3.08129	-2.99104	2.99255e-65		Ccalc.v3.02081	3.22022	4.58669e-12	Ccalc.v3.00495	-0.359609	6.21757e-06		Ccalc.v3.04374	2.53782	1.88958e-29	Ccalc.v3.12624	-0.345956	7.39194e-07									Ccalc.v3.00805
Ccalc.v3.06957	1.25231	0.00399641	Ccalc.v3.08310	-1.65363	0.000329513		Ccalc.v3.07380	2.43982	1.62913e-155	Ccalc.v3.01701	-0.28116	3.18041e-16		Ccalc.v3.15767	3.50115	0.00302803	Ccalc.v3.11952	-0.387399	6.2e-12		Ccalc.v3.05285	2.25434	1.43805e-98	Ccalc.v3.07938	-2.99031	1.07999e-62		Ccalc.v3.18957	3.21972	0.00169149	Ccalc.v3.02001	-0.360022	0.000393449		Ccalc.v3.00918	2.53326	0.00474887	Ccalc.v3.03616	-0.347119	0.00257991									Ccalc.v3.10184
Ccalc.v3.13880	1.25134	5.14939e-05	Ccalc.v3.12574	-1.65346	0.00179211		Ccalc.v3.07154	2.43966	1.50047e-127	Ccalc.v3.08224	-0.281185	2.6418e-05		Ccalc.v3.14887	3.49938	1.36e-06	Ccalc.v3.10894	-0.387674	3.04e-05		Ccalc.v3.03929	2.25398	1.33126e-124	Ccalc.v3.04380	-2.98945	1.40337e-20		Ccalc.v3.03501	3.21721	4.12477e-33	Ccalc.v3.12183	-0.360712	8.7245e-06		Ccalc.v3.10083	2.53048	2.51594e-09	Ccalc.v3.00495	-0.347735	1.65098e-06									Ccalc.v3.09072
Ccalc.v3.06662	1.25016	4.81577e-09	Ccalc.v3.03523	-1.64755	2.82473e-13		Ccalc.v3.05896	2.43135	6.43202e-269	Ccalc.v3.10642	-0.281525	3.36502e-10		Ccalc.v3.03044	3.49656	0.0006909	Ccalc.v3.11516	-0.388951	1.62e-06		Ccalc.v3.02750	2.2519	9.94871e-38	Ccalc.v3.00263	-2.98941	5.82882e-68		Ccalc.v3.07667	3.21697	0.0147955	Ccalc.v3.06657	-0.361471	0.00395215		Ccalc.v3.08546	2.52483	6.94386e-17	Ccalc.v3.13715	-0.347945	3.45175e-05									Ccalc.v3.13262
Ccalc.v3.00258	1.24733	7.93492e-08	Ccalc.v3.00461	-1.64602	5.18208e-23		Ccalc.v3.08042	2.42983	3.61632e-12	Ccalc.v3.11747	-0.281765	0.00175527		Ccalc.v3.01740	3.49609	5e-13	Ccalc.v3.03606	-0.389354	0.00575095		Ccalc.v3.21646	2.25007	8.84352e-06	Ccalc.v3.14904	-2.98729	9.58594e-13		Ccalc.v3.02674	3.21333	3.6242e-39	Ccalc.v3.05193	-0.361548	2.97668e-09		Ccalc.v3.03021	2.5247	8.34812e-05	Ccalc.v3.13820	-0.348046	1.17799e-05									Ccalc.v3.03197
Ccalc.v3.00967	1.24693	0.00885739	Ccalc.v3.14618	-1.64541	1.92782e-07		Ccalc.v3.05285	2.42929	9.13902e-264	Ccalc.v3.04559	-0.281905	3.11035e-06		Ccalc.v3.14548	3.49042	1.35e-52	Ccalc.v3.11972	-0.389383	1.08e-08		Ccalc.v3.10390	2.24742	1.61656e-20	Ccalc.v3.13239	-2.98373	3.0699e-17		Ccalc.v3.00345	3.21279	2.22163e-12	Ccalc.v3.01490	-0.361598	1.88893e-10		Ccalc.v3.00362	2.52262	2.04531e-08	Ccalc.v3.13592	-0.348352	0.000659675									Ccalc.v3.22207
Ccalc.v3.14873	1.24669	0.00109903	Ccalc.v3.02977	-1.64506	2.84519e-09		Ccalc.v3.05248	2.42591	0	Ccalc.v3.05071	-0.282083	8.95363e-17		Ccalc.v3.10873	3.48858	6.28e-61	Ccalc.v3.10028	-0.389404	0.00111418		Ccalc.v3.00138	2.24737	0.000189663	Ccalc.v3.13846	-2.98364	1.82755e-10		Ccalc.v3.02818	3.21136	1.79113e-48	Ccalc.v3.09962	-0.361723	5.71e-05		Ccalc.v3.12691	2.52132	7.33278e-24	Ccalc.v3.06731	-0.348415	7.73732e-05									Ccalc.v3.01075
Ccalc.v3.11554	1.24302	3.01512e-17	Ccalc.v3.12017	-1.64209	5.79795e-09		Ccalc.v3.11077	2.42508	8.09294e-16	Ccalc.v3.11657	-0.282248	1.30706e-07		Ccalc.v3.11588	3.47952	1.56e-46	Ccalc.v3.06762	-0.389518	1.41e-05		Ccalc.v3.04901	2.24695	0.00450061	Ccalc.v3.02986	-2.98264	0.00250373		Ccalc.v3.14113	3.20583	0.00512336	Ccalc.v3.14562	-0.361842	4.79387e-06		Ccalc.v3.01414	2.51634	1.25947e-17	Ccalc.v3.11635	-0.348996	0.00360067									Ccalc.v3.00712
Ccalc.v3.01633	1.24127	1.9678e-14	Ccalc.v3.05083	-1.63879	1.2296e-12		Ccalc.v3.04849	2.42409	1.47137e-50	Ccalc.v3.01270	-0.282438	0.000844243		Ccalc.v3.06306	3.47644	6.6e-08	Ccalc.v3.11224	-0.389571	0.00024921		Ccalc.v3.02007	2.23758	0.00287321	Ccalc.v3.05060	-2.98094	1.03753e-07		Ccalc.v3.09586	3.19404	2.27377e-23	Ccalc.v3.08432	-0.361935	0.03135		Ccalc.v3.13330	2.5111	1.88041e-08	Ccalc.v3.07527	-0.34902	2.42417e-06									Ccalc.v3.11923
Ccalc.v3.12871	1.23917	0.000106623	Ccalc.v3.01774	-1.63516	0.0400675		Ccalc.v3.11086	2.42324	2.23307e-53	Ccalc.v3.12360	-0.282799	2.28923e-26		Ccalc.v3.13190	3.4725	4.22e-11	Ccalc.v3.03994	-0.390058	1.22e-08		Ccalc.v3.14633	2.2352	9.22183e-77	Ccalc.v3.02226	-2.98091	6.5262e-95		Ccalc.v3.04492	3.19377	2.19674e-27	Ccalc.v3.11262	-0.362124	0.00087095		Ccalc.v3.23635	2.50956	0.0438319	Ccalc.v3.03211	-0.349187	0.000724081									Ccalc.v3.17128
Ccalc.v3.05987	1.23712	3.08197e-20	Ccalc.v3.03700	-1.63469	0.00566913		Ccalc.v3.08904	2.4217	1.6288e-50	Ccalc.v3.02112	-0.282835	0.0421463		Ccalc.v3.09808	3.46723	3.13e-71	Ccalc.v3.11165	-0.39035	0.0136967		Ccalc.v3.10676	2.22776	1.01602e-97	Ccalc.v3.00457	-2.9804	0.00144087		Ccalc.v3.13204	3.18627	0.0217156	Ccalc.v3.07564	-0.362126	0.000135152		Ccalc.v3.03817	2.50701	1.03224e-33	Ccalc.v3.05723	-0.349571	0.00152114									Ccalc.v3.13198
Ccalc.v3.03660	1.23632	4.1993e-17	Ccalc.v3.05784	-1.63469	0.000209288		Ccalc.v3.03138	2.42088	9.26707e-84	Ccalc.v3.07575	-0.283139	1.0944e-11		Ccalc.v3.00520	3.46102	8.01e-72	Ccalc.v3.10046	-0.390926	0.00753482		Ccalc.v3.08042	2.22303	1.66544e-12	Ccalc.v3.05637	-2.98008	9.61194e-26		Ccalc.v3.11775	3.18189	0.00119326	Ccalc.v3.07614	-0.362654	0.00276509		Ccalc.v3.04833	2.49821	6.57476e-06	Ccalc.v3.04263	-0.349719	0.000989894									Ccalc.v3.01678
Ccalc.v3.05613	1.2343	3.3895e-33	Ccalc.v3.06358	-1.63195	0.00113248		Ccalc.v3.12317	2.4125	7.72604e-13	Ccalc.v3.09353	-0.283184	5.72324e-06		Ccalc.v3.05466	3.45582	3.14e-48	Ccalc.v3.07370	-0.391958	0.0003061		Ccalc.v3.02530	2.22014	3.98361e-32	Ccalc.v3.03472	-2.97892	5.99546e-18		Ccalc.v3.02937	3.18041	6.46626e-84	Ccalc.v3.10922	-0.362777	0.0297567		Ccalc.v3.04427	2.49806	0.0350994	Ccalc.v3.00388	-0.350196	4.74325e-05									Ccalc.v3.19302
Ccalc.v3.06945	1.23404	0.000219771	Ccalc.v3.05029	-1.62881	1.40272e-13		Ccalc.v3.10722	2.41087	1.08485e-32	Ccalc.v3.09988	-0.283458	0.0462251		Ccalc.v3.03458	3.4553	1.61e-06	Ccalc.v3.05302	-0.392068	0.00055026		Ccalc.v3.07855	2.21934	8.53817e-95	Ccalc.v3.01310	-2.97826	1.42002e-11		Ccalc.v3.12507	3.17799	8.6753e-28	Ccalc.v3.06898	-0.36317	0.000357103		Ccalc.v3.09295	2.49668	1.07646e-36	Ccalc.v3.07246	-0.350288	0.00812349									Ccalc.v3.13600
Ccalc.v3.03075	1.23267	0.000117817	Ccalc.v3.13435	-1.62548	3.5833e-06		Ccalc.v3.00991	2.40997	3.63347e-33	Ccalc.v3.03413	-0.283493	5.6922e-20		Ccalc.v3.13494	3.45025	1.96e-60	Ccalc.v3.11446	-0.392291	1.41e-08		Ccalc.v3.06743	2.21841	9.30473e-05	Ccalc.v3.10999	-2.97555	9.67526e-09		Ccalc.v3.12162	3.17614	7.97635e-52	Ccalc.v3.02108	-0.36333	0.000658173		Ccalc.v3.11535	2.49315	5.37549e-17	Ccalc.v3.13832	-0.35035	0.00601568									Ccalc.v3.06801
Ccalc.v3.07868	1.22994	8.44808e-22	Ccalc.v3.02056	-1.62365	5.3926e-14		Ccalc.v3.12380	2.40924	1.14128e-133	Ccalc.v3.06810	-0.283751	1.11046e-18		Ccalc.v3.13341	3.446	3.58e-74	Ccalc.v3.03614	-0.392402	4.64e-08		Ccalc.v3.13091	2.21742	5.3649e-65	Ccalc.v3.09502	-2.97496	3.59147e-66		Ccalc.v3.03025	3.17369	1.40034e-12	Ccalc.v3.14565	-0.363386	0.000305933		Ccalc.v3.14211	2.49036	0.0291374	Ccalc.v3.06638	-0.350381	1.50222e-08									Ccalc.v3.12827
Ccalc.v3.04946	1.2297	5.02537e-09	Ccalc.v3.14241	-1.6183	0.00370852		Ccalc.v3.11260	2.40264	3.36057e-13	Ccalc.v3.11363	-0.284358	8.72119e-05		Ccalc.v3.03075	3.44594	6.59e-16	Ccalc.v3.08441	-0.392711	5.84e-06		Ccalc.v3.14267	2.21407	5.51827e-23	Ccalc.v3.13564	-2.9742	2.49578e-39		Ccalc.v3.01086	3.17064	8.85321e-14	Ccalc.v3.05103	-0.363435	7.90317e-09		Ccalc.v3.14498	2.48357	1.61537e-35	Ccalc.v3.12170	-0.350881	0.0126296									Ccalc.v3.10259
Ccalc.v3.02845	1.22894	0.0148538	Ccalc.v3.02812	-1.61684	0.000948669		Ccalc.v3.07861	2.39901	2.47605e-07	Ccalc.v3.00216	-0.285417	3.57656e-08		Ccalc.v3.00090	3.44446	2.03e-57	Ccalc.v3.12581	-0.392758	0.0358613		Ccalc.v3.17125	2.21112	0.00125504	Ccalc.v3.11470	-2.9724	3.29017e-10		Ccalc.v3.04927	3.16738	0.00242048	Ccalc.v3.01054	-0.364389	0.0362553		Ccalc.v3.13329	2.48169	7.15524e-38	Ccalc.v3.07208	-0.351006	4.01469e-08									Ccalc.v3.18557
Ccalc.v3.06049	1.22891	1.45304e-06	Ccalc.v3.04183	-1.61515	2.22523e-06		Ccalc.v3.12455	2.39681	4.97478e-40	Ccalc.v3.01890	-0.285679	0.00748615		Ccalc.v3.07774	3.44443	2.1e-08	Ccalc.v3.04048	-0.392904	0.0001396		Ccalc.v3.02267	2.21	9.81194e-18	Ccalc.v3.11600	-2.9712	1.9855e-100		Ccalc.v3.03817	3.16428	6.29565e-165	Ccalc.v3.11882	-0.364484	0.00024702		Ccalc.v3.11220	2.47933	3.62271e-11	Ccalc.v3.05703	-0.351125	8.55304e-11									Ccalc.v3.22944
Ccalc.v3.14491	1.22855	2.61203e-21	Ccalc.v3.05392	-1.61407	3.05045e-22		Ccalc.v3.03563	2.39256	3.09793e-206	Ccalc.v3.06997	-0.285694	0.00685555		Ccalc.v3.00493	3.43854	2.15e-67	Ccalc.v3.04283	-0.392982	8.77e-06		Ccalc.v3.13097	2.20937	1.77517e-16	Ccalc.v3.19950	-2.96787	5.52436e-18		Ccalc.v3.06934	3.16289	2.02749e-19	Ccalc.v3.13512	-0.36577	0.00242666		Ccalc.v3.13771	2.47695	9.10227e-10	Ccalc.v3.07698	-0.352184	2.35608e-05									Ccalc.v3.13483
Ccalc.v3.10812	1.22622	1.17302e-30	Ccalc.v3.05607	-1.61256	6.98285e-13		Ccalc.v3.11808	2.38699	1.19448e-10	Ccalc.v3.02111	-0.285712	3.57217e-05		Ccalc.v3.10584	3.43668	0.00071521	Ccalc.v3.06667	-0.39326	0.00078515		Ccalc.v3.11261	2.20327	5.93771e-35	Ccalc.v3.05579	-2.96749	8.34722e-09		Ccalc.v3.06701	3.15954	5.10038e-06	Ccalc.v3.03629	-0.366085	0.00013478		Ccalc.v3.11077	2.47636	2.6712e-05	Ccalc.v3.05520	-0.352991	0.000200274									Ccalc.v3.05021
Ccalc.v3.09086	1.22592	0.00105977	Ccalc.v3.06673	-1.61046	2.54959e-06		Ccalc.v3.09120	2.3863	3.55642e-23	Ccalc.v3.00438	-0.286064	6.69787e-11		Ccalc.v3.03025	3.43425	1.47e-22	Ccalc.v3.07106	-0.393641	0.00280779		Ccalc.v3.18429	2.20321	0.00148114	Ccalc.v3.14413	-2.96607	1.87987e-15		Ccalc.v3.04568	3.15647	0.0333596	Ccalc.v3.00028	-0.366495	0.000356968		Ccalc.v3.02313	2.47585	4.40647e-16	Ccalc.v3.01490	-0.353053	3.33218e-06									Ccalc.v3.03579
Ccalc.v3.06809	1.22588	3.8101e-12	Ccalc.v3.07311	-1.60892	4.1909e-11		Ccalc.v3.21252	2.38625	4.06457e-28	Ccalc.v3.14371	-0.286163	0.0021517		Ccalc.v3.17338	3.42987	3.13e-24	Ccalc.v3.13517	-0.393952	0.00113821		Ccalc.v3.00376	2.19965	2.58223e-18	Ccalc.v3.04286	-2.96511	1.00806e-17		Ccalc.v3.14868	3.15631	2.32865e-11	Ccalc.v3.03906	-0.366748	1.33008e-06		Ccalc.v3.10390	2.46893	3.173e-09	Ccalc.v3.11224	-0.353084	4.54991e-08									Ccalc.v3.18480
Ccalc.v3.03837	1.22225	4.04633e-10	Ccalc.v3.14855	-1.60795	0.030267		Ccalc.v3.18731	2.385	0.00471102	Ccalc.v3.10234	-0.286991	0.0369976		Ccalc.v3.11769	3.42549	1.56e-05	Ccalc.v3.01967	-0.394083	7.63e-05		Ccalc.v3.16422	2.19535	0.00190996	Ccalc.v3.13857	-2.95757	4.12402e-74		Ccalc.v3.14166	3.15474	1.60791e-19	Ccalc.v3.11516	-0.367154	5.15499e-05		Ccalc.v3.14842	2.4642	3.62209e-22	Ccalc.v3.03126	-0.35357	0.00113589									Ccalc.v3.06758
Ccalc.v3.03132	1.22141	0.000147011	Ccalc.v3.02228	-1.60601	8.59256e-22		Ccalc.v3.20855	2.38461	6.66647e-10	Ccalc.v3.10921	-0.287007	8.75043e-11		Ccalc.v3.09048	3.42542	7.28e-28	Ccalc.v3.03860	-0.394384	0.00185135		Ccalc.v3.01528	2.19361	8.04763e-06	Ccalc.v3.13189	-2.95126	2.07164e-06		Ccalc.v3.03467	3.14996	2.49199e-32	Ccalc.v3.13410	-0.367247	2.46439e-12		Ccalc.v3.08658	2.45526	0.000463199	Ccalc.v3.12570	-0.353624	1.16573e-07									Ccalc.v3.11525
Ccalc.v3.12662	1.2162	0.000264584	Ccalc.v3.02735	-1.60581	0.00695495		Ccalc.v3.05125	2.38452	1.03844e-49	Ccalc.v3.11726	-0.288711	3.80218e-06		Ccalc.v3.13986	3.42284	4.23e-43	Ccalc.v3.09992	-0.394499	1.44e-06		Ccalc.v3.14232	2.19207	0.00107155	Ccalc.v3.10811	-2.95094	5.47611e-14		Ccalc.v3.17476	3.14258	0.00892717	Ccalc.v3.10257	-0.367322	1.8112e-09		Ccalc.v3.01780	2.44623	0.0172019	Ccalc.v3.08225	-0.353674	0.0049804									Ccalc.v3.10980
Ccalc.v3.12439	1.21608	1.95101e-21	Ccalc.v3.07693	-1.60567	2.47858e-05		Ccalc.v3.13095	2.3789	6.51373e-20	Ccalc.v3.08373	-0.289142	7.61454e-10		Ccalc.v3.03753	3.42152	4.7e-08	Ccalc.v3.04063	-0.394527	1.19e-08		Ccalc.v3.12213	2.18865	1.70483e-46	Ccalc.v3.06741	-2.94619	2.02575e-09		Ccalc.v3.22209	3.13946	0.0133298	Ccalc.v3.12761	-0.367855	5.52861e-05		Ccalc.v3.14818	2.43599	2.31273e-36	Ccalc.v3.14581	-0.354343	3.14345e-08									Ccalc.v3.04706
Ccalc.v3.04694	1.21599	0.000811892	Ccalc.v3.07171	-1.60349	2.87701e-12		Ccalc.v3.03110	2.37833	5.14258e-39	Ccalc.v3.09414	-0.28916	4.60979e-06		Ccalc.v3.00160	3.41944	3.16e-08	Ccalc.v3.05443	-0.394865	1.29e-05		Ccalc.v3.00577	2.18028	0.00469066	Ccalc.v3.00509	-2.94591	1.08539e-51		Ccalc.v3.04228	3.1386	2.95138e-09	Ccalc.v3.03553	-0.36796	6.41218e-06		Ccalc.v3.07176	2.43503	0.0119351	Ccalc.v3.02967	-0.35463	0.00560644									Ccalc.v3.02575
Ccalc.v3.10042	1.2156	2.59402e-05	Ccalc.v3.14570	-1.60322	8.17974e-07		Ccalc.v3.08228	2.3734	1.00518e-26	Ccalc.v3.01491	-0.289352	2.64076e-13		Ccalc.v3.14791	3.41659	1.01e-06	Ccalc.v3.02911	-0.395118	0.00078657		Ccalc.v3.05009	2.1793	3.64924e-50	Ccalc.v3.07262	-2.94584	9.44575e-15		Ccalc.v3.09999	3.13847	5.18727e-28	Ccalc.v3.01603	-0.368086	0.00244402		Ccalc.v3.14164	2.43383	1.24154e-23	Ccalc.v3.02269	-0.354899	0.000650791									Ccalc.v3.15873
Ccalc.v3.05160	1.21508	2.58065e-07	Ccalc.v3.09767	-1.60024	1.65633e-13		Ccalc.v3.14042	2.36894	1.17785e-06	Ccalc.v3.07692	-0.289474	6.14981e-10		Ccalc.v3.04229	3.41323	5.13e-10	Ccalc.v3.07708	-0.395275	3.05e-08		Ccalc.v3.03138	2.17899	2.82029e-48	Ccalc.v3.00511	-2.94352	1.89421e-33		Ccalc.v3.03962	3.13419	3.97971e-74	Ccalc.v3.05494	-0.368119	1.697e-05		Ccalc.v3.12690	2.43207	3.82405e-24	Ccalc.v3.08632	-0.355702	0.000243817									Ccalc.v3.11973
Ccalc.v3.08430	1.21445	0.00037632	Ccalc.v3.00782	-1.59948	0.00642669		Ccalc.v3.03544	2.36809	1.49415e-125	Ccalc.v3.03249	-0.289728	9.99043e-10		Ccalc.v3.05609	3.41182	9.17e-22	Ccalc.v3.10747	-0.395318	0.0439936		Ccalc.v3.08833	2.17657	4.12023e-15	Ccalc.v3.03835	-2.94126	4.0091e-07		Ccalc.v3.11155	3.13304	4.34507e-08	Ccalc.v3.01291	-0.36829	0.00122689		Ccalc.v3.14256	2.43198	1.97219e-13	Ccalc.v3.03934	-0.355738	0.00132865									Ccalc.v3.02317
Ccalc.v3.09857	1.21409	6.02595e-25	Ccalc.v3.01194	-1.59876	1.81104e-23		Ccalc.v3.09664	2.36311	1.01918e-78	Ccalc.v3.10643	-0.289887	9.75087e-07		Ccalc.v3.11939	3.40474	5.21e-07	Ccalc.v3.00467	-0.395691	4.51e-09		Ccalc.v3.03111	2.17475	1.85478e-22	Ccalc.v3.10407	-2.93942	1.12834e-09		Ccalc.v3.14495	3.12983	1.13698e-30	Ccalc.v3.01334	-0.368706	3.48936e-05		Ccalc.v3.14264	2.43195	6.52114e-40	Ccalc.v3.05319	-0.355746	0.00020194									Ccalc.v3.10442
Ccalc.v3.03839	1.21186	9.44187e-19	Ccalc.v3.01031	-1.59808	0.0183622		Ccalc.v3.09352	2.36106	7.18748e-24	Ccalc.v3.11275	-0.289911	1.35744e-13		Ccalc.v3.00509	3.40234	5.88e-74	Ccalc.v3.14467	-0.3959	5.73e-11		Ccalc.v3.09273	2.17081	1.10543e-19	Ccalc.v3.15925	-2.93909	1.23707e-13		Ccalc.v3.08855	3.12866	2.1244e-25	Ccalc.v3.05214	-0.368837	2.92242e-08		Ccalc.v3.08001	2.42576	0.0178597	Ccalc.v3.08132	-0.356084	0.000999715									Ccalc.v3.14009
Ccalc.v3.00279	1.20944	2.1224e-26	Ccalc.v3.05800	-1.59488	0.00716174		Ccalc.v3.16102	2.35799	1.15256e-27	Ccalc.v3.10838	-0.29025	2.35017e-21		Ccalc.v3.01574	3.39927	0.0197176	Ccalc.v3.12585	-0.396142	0.00036735		Ccalc.v3.11226	2.16999	1.68109e-84	Ccalc.v3.08098	-2.93852	3.77367e-12		Ccalc.v3.14566	3.12808	7.81219e-18	Ccalc.v3.12798	-0.368994	4.459e-05		Ccalc.v3.20200	2.42257	0.00290777	Ccalc.v3.13885	-0.356337	0.0013106									Ccalc.v3.13268
Ccalc.v3.02761	1.20605	0.000311442	Ccalc.v3.03472	-1.59447	9.13151e-07		Ccalc.v3.03929	2.35652	6.4419e-174	Ccalc.v3.00499	-0.290335	2.81188e-22		Ccalc.v3.09039	3.38985	5.18e-07	Ccalc.v3.07892	-0.396829	3.19e-09		Ccalc.v3.14146	2.16816	4.36731e-21	Ccalc.v3.14843	-2.93645	6.48856e-11		Ccalc.v3.07035	3.12787	5.90369e-16	Ccalc.v3.05006	-0.369156	0.00628783		Ccalc.v3.02812	2.42041	1.6911e-08	Ccalc.v3.02925	-0.356392	0.00146317									Ccalc.v3.07899
Ccalc.v3.05961	1.20569	2.26228e-28	Ccalc.v3.05423	-1.5942	0.0305629		Ccalc.v3.12861	2.35597	5.06407e-20	Ccalc.v3.12609	-0.290452	4.78453e-07		Ccalc.v3.01464	3.38237	0.00131851	Ccalc.v3.07807	-0.397351	6.06e-08		Ccalc.v3.00694	2.16694	2.88859e-55	Ccalc.v3.01710	-2.93522	0.000360282		Ccalc.v3.12551	3.12753	1.68602e-07	Ccalc.v3.06688	-0.369552	0.0307048		Ccalc.v3.05546	2.41529	7.11368e-95	Ccalc.v3.00028	-0.356587	3.89995e-09									Ccalc.v3.12567
Ccalc.v3.14051	1.20416	7.39587e-12	Ccalc.v3.00930	-1.59418	0.0102064		Ccalc.v3.09704	2.34533	0.000210864	Ccalc.v3.14677	-0.291188	0.0121059		Ccalc.v3.03456	3.37905	0.00073044	Ccalc.v3.06174	-0.398065	0.0372215		Ccalc.v3.08023	2.16527	4.76321e-07	Ccalc.v3.14028	-2.9347	2.45904e-138		Ccalc.v3.02195	3.12648	3.13869e-72	Ccalc.v3.07376	-0.369666	3.63101e-05		Ccalc.v3.04483	2.41451	1.27612e-12	Ccalc.v3.12088	-0.356589	1.45712e-08									Ccalc.v3.17019
Ccalc.v3.06698	1.20328	4.47954e-08	Ccalc.v3.05322	-1.59338	0.0371609		Ccalc.v3.16423	2.34417	6.14024e-05	Ccalc.v3.08218	-0.291393	1.1249e-10		Ccalc.v3.05444	3.37799	9.73e-29	Ccalc.v3.09989	-0.398232	0.0217516		Ccalc.v3.20837	2.16348	0.000291478	Ccalc.v3.10869	-2.93256	2.66185e-23		Ccalc.v3.08753	3.12099	7.63213e-19	Ccalc.v3.00308	-0.369954	0.00299719		Ccalc.v3.11496	2.41114	4.45596e-11	Ccalc.v3.07711	-0.356628	0.000885271									Ccalc.v3.23565
Ccalc.v3.01615	1.20247	7.85515e-34	Ccalc.v3.10910	-1.59185	8.41555e-09		Ccalc.v3.06049	2.34256	2.08188e-42	Ccalc.v3.07598	-0.292235	3.42389e-07		Ccalc.v3.05357	3.37784	4.96e-50	Ccalc.v3.14703	-0.398462	3.05e-06		Ccalc.v3.04343	2.15699	2.93606e-180	Ccalc.v3.07240	-2.93195	1.66287e-72		Ccalc.v3.09048	3.11812	2.61521e-30	Ccalc.v3.12233	-0.370177	2.93775e-06		Ccalc.v3.14854	2.41084	7.30208e-14	Ccalc.v3.11182	-0.356929	0.000830043									Ccalc.v3.04163
Ccalc.v3.00966	1.20135	0.00311412	Ccalc.v3.09593	-1.59139	4.07191e-06		Ccalc.v3.06592	2.34119	5.32289e-28	Ccalc.v3.01614	-0.292432	9.70798e-16		Ccalc.v3.01912	3.37676	1.69e-37	Ccalc.v3.02053	-0.398477	2.96e-06		Ccalc.v3.12455	2.15041	1.01088e-27	Ccalc.v3.05148	-2.93053	1.38506e-17		Ccalc.v3.14067	3.11741	1.16479e-118	Ccalc.v3.03949	-0.37067	0.0011375		Ccalc.v3.21241	2.41025	0.0349448	Ccalc.v3.05560	-0.357646	6.86517e-05									Ccalc.v3.04925
Ccalc.v3.14498	1.20096	1.73784e-08	Ccalc.v3.12461	-1.5908	0.0261285		Ccalc.v3.01006	2.33929	3.45365e-153	Ccalc.v3.11890	-0.294143	8.51878e-07		Ccalc.v3.00377	3.37673	1.07e-09	Ccalc.v3.12612	-0.398813	1.88e-05		Ccalc.v3.16420	2.1493	0.000597204	Ccalc.v3.14038	-2.9303	1.82908e-17		Ccalc.v3.09126	3.11594	4.39847e-17	Ccalc.v3.02171	-0.371029	0.00877415		Ccalc.v3.13318	2.40951	1.68171e-52	Ccalc.v3.07499	-0.35822	1.94627e-05									Ccalc.v3.04165
Ccalc.v3.11506	1.20057	8.89012e-11	Ccalc.v3.07335	-1.59037	0.0424299		Ccalc.v3.08885	2.33877	1.36679e-19	Ccalc.v3.04973	-0.294391	5.43467e-16		Ccalc.v3.00506	3.36017	4.18e-56	Ccalc.v3.01869	-0.399182	0.00147003		Ccalc.v3.00718	2.14911	4.17201e-10	Ccalc.v3.00478	-2.92712	0.00356732		Ccalc.v3.00506	3.11422	5.7612e-94	Ccalc.v3.14289	-0.371225	0.000275528		Ccalc.v3.06320	2.40535	6.18776e-05	Ccalc.v3.05216	-0.358273	3.03548e-07									Ccalc.v3.10560
Ccalc.v3.08312	1.20036	2.7909e-09	Ccalc.v3.04452	-1.58655	0.00202204		Ccalc.v3.06435	2.3335	0.0246281	Ccalc.v3.01496	-0.294717	3.83763e-06		Ccalc.v3.04408	3.35896	1.64e-26	Ccalc.v3.12079	-0.399527	0.00028918		Ccalc.v3.10252	2.14869	4.17465e-59	Ccalc.v3.12165	-2.92703	1.95545e-44		Ccalc.v3.17477	3.11287	0.000624553	Ccalc.v3.14504	-0.371889	0.000709278		Ccalc.v3.06891	2.39749	1.88035e-49	Ccalc.v3.09278	-0.358466	0.000578708									Ccalc.v3.10281
Ccalc.v3.09194	1.19982	0.00022201	Ccalc.v3.04238	-1.58293	0.000197562		Ccalc.v3.13382	2.33063	6.40041e-196	Ccalc.v3.11849	-0.295556	0.0229753		Ccalc.v3.02113	3.35804	2.34e-81	Ccalc.v3.05293	-0.399923	0.00052917		Ccalc.v3.07903	2.14589	1.56309e-13	Ccalc.v3.13083	-2.9262	6.67057e-54		Ccalc.v3.14574	3.11284	1.62263e-39	Ccalc.v3.13369	-0.371948	0.00118323		Ccalc.v3.14429	2.39739	1.07017e-22	Ccalc.v3.12229	-0.358567	0.0131918									Ccalc.v3.01686
Ccalc.v3.03770	1.19968	4.07947e-07	Ccalc.v3.05252	-1.58069	1.08855e-26		Ccalc.v3.02529	2.33022	1.78016e-20	Ccalc.v3.09858	-0.295998	0.0436254		Ccalc.v3.01739	3.35699	2.25e-45	Ccalc.v3.06890	-0.400117	6.38e-09		Ccalc.v3.06432	2.14419	0.0188768	Ccalc.v3.15927	-2.91992	8.32035e-33		Ccalc.v3.14538	3.11184	2.49301e-40	Ccalc.v3.10960	-0.37196	0.00013667		Ccalc.v3.14816	2.39379	7.61225e-24	Ccalc.v3.00096	-0.35863	0.000869419									Ccalc.v3.08772
Ccalc.v3.07742	1.19916	6.62995e-33	Ccalc.v3.05310	-1.57971	1.56518e-34		Ccalc.v3.06030	2.32929	0.0209541	Ccalc.v3.02907	-0.296031	6.28378e-09		Ccalc.v3.03783	3.35682	2.13e-38	Ccalc.v3.11058	-0.400886	2.53e-06		Ccalc.v3.20548	2.14148	0.012756	Ccalc.v3.09611	-2.91989	8.02194e-82		Ccalc.v3.08202	3.10334	1.08707e-43	Ccalc.v3.01604	-0.372316	0.00114612		Ccalc.v3.03836	2.39211	1.10518e-11	Ccalc.v3.05486	-0.358811	3.35667e-06									Ccalc.v3.10758
Ccalc.v3.11940	1.19686	1.79473e-20	Ccalc.v3.11078	-1.57657	7.4943e-08		Ccalc.v3.04735	2.32877	1.2781e-05	Ccalc.v3.01269	-0.296226	4.42934e-12		Ccalc.v3.03046	3.3492	4.01e-20	Ccalc.v3.08010	-0.400967	1.79e-05		Ccalc.v3.05942	2.14105	4.74873e-34	Ccalc.v3.02783	-2.9183	6.27225e-10		Ccalc.v3.07912	3.10287	6.32051e-09	Ccalc.v3.05319	-0.372807	9.3181e-06		Ccalc.v3.14047	2.3885	0.00275924	Ccalc.v3.00836	-0.359074	0.00244228									Ccalc.v3.03064
Ccalc.v3.16658	1.19681	0.0218211	Ccalc.v3.05927	-1.57649	1.34145e-21		Ccalc.v3.04522	2.32586	6.86458e-73	Ccalc.v3.10712	-0.296259	4.37372e-05		Ccalc.v3.04409	3.34873	2.3e-17	Ccalc.v3.08365	-0.401075	0.0304169		Ccalc.v3.11315	2.13245	1.28164e-27	Ccalc.v3.09285	-2.91485	1.67534e-08		Ccalc.v3.02912	3.09264	1.01827e-55	Ccalc.v3.12085	-0.372824	5.3635e-06		Ccalc.v3.05545	2.38731	8.9669e-15	Ccalc.v3.03601	-0.359363	1.07437e-05									Ccalc.v3.00471
Ccalc.v3.08650	1.19598	1.04229e-06	Ccalc.v3.11865	-1.57527	0.0204003		Ccalc.v3.14907	2.32275	7.4406e-11	Ccalc.v3.13237	-0.296809	1.70568e-09		Ccalc.v3.02899	3.34531	1.18e-30	Ccalc.v3.01610	-0.402084	0.00034811		Ccalc.v3.09663	2.13108	1.63919e-50	Ccalc.v3.00558	-2.90964	3.55425e-12		Ccalc.v3.00294	3.08799	2.45575e-26	Ccalc.v3.01229	-0.372886	0.00106567		Ccalc.v3.11793	2.38196	5.29495e-22	Ccalc.v3.00964	-0.359719	1.52321e-06									Ccalc.v3.10113
Ccalc.v3.10086	1.19567	7.07632e-06	Ccalc.v3.05460	-1.57322	5.10444e-07		Ccalc.v3.22182	2.32112	0.0371871	Ccalc.v3.14176	-0.296952	0.00821258		Ccalc.v3.13444	3.34511	6.82e-09	Ccalc.v3.02485	-0.402782	1.61e-07		Ccalc.v3.21612	2.12334	1.84475e-05	Ccalc.v3.07190	-2.9096	8.19074e-24		Ccalc.v3.02968	3.08619	1.12483e-24	Ccalc.v3.07156	-0.373084	0.00383548		Ccalc.v3.15945	2.36923	0.0234928	Ccalc.v3.03764	-0.36058	0.0015335									Ccalc.v3.09322
Ccalc.v3.10406	1.19547	1.35473e-23	Ccalc.v3.09359	-1.57209	3.96668e-29		Ccalc.v3.06594	2.31472	2.32566e-38	Ccalc.v3.11409	-0.297353	2.64653e-12		Ccalc.v3.09653	3.34061	3.8e-60	Ccalc.v3.09262	-0.402954	6.57e-13		Ccalc.v3.04715	2.12229	6.39587e-44	Ccalc.v3.11809	-2.9054	9.07664e-10		Ccalc.v3.07115	3.08424	1.74817e-67	Ccalc.v3.04416	-0.373087	5.22433e-09		Ccalc.v3.04068	2.36319	1.54626e-45	Ccalc.v3.07385	-0.360901	4.87797e-05									Ccalc.v3.01841
Ccalc.v3.13225	1.19491	7.65659e-14	Ccalc.v3.00100	-1.56871	7.49468e-06		Ccalc.v3.12810	2.3139	0.00812449	Ccalc.v3.11399	-0.298003	0.0237236		Ccalc.v3.04492	3.33618	9.9e-40	Ccalc.v3.04832	-0.403207	8.51e-14		Ccalc.v3.05982	2.11887	2.02341e-87	Ccalc.v3.04978	-2.90167	2.52545e-38		Ccalc.v3.00520	3.08234	6.78916e-28	Ccalc.v3.09419	-0.373122	4.64696e-08		Ccalc.v3.14731	2.35992	2.00154e-37	Ccalc.v3.10159	-0.361279	2.51291e-06									Ccalc.v3.01307
Ccalc.v3.10746	1.19263	1.84285e-27	Ccalc.v3.02291	-1.56639	5.18799e-13		Ccalc.v3.06245	2.31176	0.00533102	Ccalc.v3.00034	-0.298119	0.000300724		Ccalc.v3.03106	3.33527	0.0001448	Ccalc.v3.08627	-0.403458	1.95e-05		Ccalc.v3.10703	2.11736	1.75678e-31	Ccalc.v3.15924	-2.90067	2.83847e-15		Ccalc.v3.07483	3.07946	1.37812e-38	Ccalc.v3.03485	-0.373553	0.00303519		Ccalc.v3.04544	2.35958	5.92165e-54	Ccalc.v3.13694	-0.36132	0.000217685									Ccalc.v3.13527
Ccalc.v3.14373	1.1922	5.204e-05	Ccalc.v3.00959	-1.56637	1.2702e-10		Ccalc.v3.04672	2.31006	0.00265645	Ccalc.v3.13123	-0.298769	0.0414682		Ccalc.v3.06827	3.32947	1.19e-64	Ccalc.v3.04442	-0.403907	8e-08		Ccalc.v3.04544	2.11574	2.5016e-59	Ccalc.v3.03519	-2.90037	6.37185e-11		Ccalc.v3.03102	3.0792	4.82818e-13	Ccalc.v3.08620	-0.374244	9.40988e-05		Ccalc.v3.09126	2.35893	5.96092e-05	Ccalc.v3.11167	-0.362208	1.51275e-06									Ccalc.v3.11178
Ccalc.v3.10934	1.19024	0.00028622	Ccalc.v3.08434	-1.56531	2.94492e-33		Ccalc.v3.06337	2.30766	0.000742632	Ccalc.v3.08749	-0.298903	2.12368e-05		Ccalc.v3.13699	3.329	1.13e-08	Ccalc.v3.08557	-0.403934	1.28e-07		Ccalc.v3.08092	2.11437	8.08472e-68	Ccalc.v3.14862	-2.89832	4.84683e-26		Ccalc.v3.01644	3.07837	3.44605e-15	Ccalc.v3.02260	-0.374398	1.09127e-05		Ccalc.v3.03248	2.35633	9.32463e-19	Ccalc.v3.12400	-0.36248	1.81398e-06									Ccalc.v3.09461
Ccalc.v3.16417	1.18899	0.00915139	Ccalc.v3.01434	-1.56475	6.58119e-06		Ccalc.v3.07138	2.30664	1.63326e-66	Ccalc.v3.10538	-0.299056	1.33506e-11		Ccalc.v3.08195	3.32779	3.35e-42	Ccalc.v3.14816	-0.404268	0.0328878		Ccalc.v3.17787	2.11422	0.000208945	Ccalc.v3.07557	-2.89579	8.84352e-06		Ccalc.v3.00090	3.078	3.83109e-24	Ccalc.v3.07144	-0.374535	0.00139672		Ccalc.v3.04506	2.3563	5.84316e-14	Ccalc.v3.10847	-0.363016	3.62506e-14									Ccalc.v3.12631
Ccalc.v3.02843	1.18722	1.17177e-25	Ccalc.v3.13666	-1.56223	1.99906e-29		Ccalc.v3.08686	2.30489	5.80359e-43	Ccalc.v3.14064	-0.299359	0.000904272		Ccalc.v3.14321	3.32473	5.84e-08	Ccalc.v3.08428	-0.404404	0.00013281		Ccalc.v3.05422	2.11341	1.56947e-77	Ccalc.v3.06047	-2.89467	8.80339e-08		Ccalc.v3.00092	3.07696	1.70503e-13	Ccalc.v3.09809	-0.374585	0.000413011		Ccalc.v3.05941	2.35589	5.03293e-72	Ccalc.v3.13127	-0.363166	4.9137e-16									Ccalc.v3.03488
Ccalc.v3.01055	1.18609	0.000527303	Ccalc.v3.12701	-1.56101	0.000214284		Ccalc.v3.11716	2.30407	8.47648e-08	Ccalc.v3.08160	-0.300553	4.15174e-24		Ccalc.v3.08131	3.32442	8.51e-19	Ccalc.v3.12010	-0.404559	0.00150404		Ccalc.v3.09295	2.11316	8.91966e-41	Ccalc.v3.12293	-2.89042	8.57526e-67		Ccalc.v3.07867	3.07319	1.93707e-14	Ccalc.v3.09416	-0.374808	0.000547255		Ccalc.v3.13083	2.35503	7.32127e-10	Ccalc.v3.02173	-0.363499	0.000255204									Ccalc.v3.01165
Ccalc.v3.09476	1.18422	0.0274494	Ccalc.v3.12187	-1.56066	1.44215e-18		Ccalc.v3.10459	2.30401	7.75372e-05	Ccalc.v3.01321	-0.301219	0.000381032		Ccalc.v3.09127	3.32436	3.26e-33	Ccalc.v3.07041	-0.404983	3.02e-09		Ccalc.v3.21581	2.11222	0.0202082	Ccalc.v3.10662	-2.88851	5.00192e-96		Ccalc.v3.14573	3.06857	7.33407e-19	Ccalc.v3.14830	-0.375236	0.000117106		Ccalc.v3.03920	2.35415	2.08159e-13	Ccalc.v3.08105	-0.363844	6.03682e-05									Ccalc.v3.16646
Ccalc.v3.07011	1.18396	4.71639e-20	Ccalc.v3.00430	-1.55954	1.32276e-05		Ccalc.v3.06011	2.29951	3.72282e-88	Ccalc.v3.05440	-0.301512	5.11048e-09		Ccalc.v3.07555	3.32429	2.07e-05	Ccalc.v3.12638	-0.405147	0.00037078		Ccalc.v3.08138	2.10891	2.79837e-78	Ccalc.v3.14597	-2.88434	6.83991e-38		Ccalc.v3.00782	3.06742	1.27092e-08	Ccalc.v3.14291	-0.375413	1.83397e-05		Ccalc.v3.14787	2.34705	0.0036897	Ccalc.v3.05192	-0.364208	2.29003e-05									Ccalc.v3.08910
Ccalc.v3.03187	1.18262	7.69149e-13	Ccalc.v3.00629	-1.55587	2.16269e-20		Ccalc.v3.06721	2.29804	4.79801e-15	Ccalc.v3.07254	-0.302194	5.07985e-14		Ccalc.v3.01465	3.324	3.02e-16	Ccalc.v3.08553	-0.405324	4.46e-06		Ccalc.v3.05421	2.10401	3.71569e-10	Ccalc.v3.00398	-2.88418	1.04839e-12		Ccalc.v3.11759	3.0665	5.14141e-69	Ccalc.v3.07695	-0.375609	0.000541891		Ccalc.v3.11921	2.34582	1.36035e-08	Ccalc.v3.14393	-0.36429	0.00433707									Ccalc.v3.11103
Ccalc.v3.07860	1.18115	0.0239729	Ccalc.v3.06126	-1.55274	3.57697e-10		Ccalc.v3.09110	2.29096	7.65094e-173	Ccalc.v3.14427	-0.302489	4.7586e-12		Ccalc.v3.07671	3.31998	5.04e-25	Ccalc.v3.07317	-0.405329	0.0167338		Ccalc.v3.02529	2.10337	2.14058e-13	Ccalc.v3.06812	-2.88334	5.88023e-121		Ccalc.v3.10743	3.06646	4.94858e-52	Ccalc.v3.08377	-0.375944	0.0109198		Ccalc.v3.09223	2.34119	4.36903e-31	Ccalc.v3.05481	-0.364364	0.000982942									Ccalc.v3.13218
Ccalc.v3.05682	1.18083	5.60474e-17	Ccalc.v3.00633	-1.55197	1.94772e-35		Ccalc.v3.10703	2.29068	3.57207e-34	Ccalc.v3.09738	-0.303013	1.61095e-13		Ccalc.v3.07311	3.31858	8.75e-16	Ccalc.v3.07641	-0.405343	5.9e-05		Ccalc.v3.05802	2.10187	2.04869e-14	Ccalc.v3.11191	-2.88147	1.91161e-10		Ccalc.v3.11939	3.06378	2.50199e-07	Ccalc.v3.01478	-0.376111	6.8104e-06		Ccalc.v3.00361	2.33799	2.94418e-11	Ccalc.v3.11029	-0.364814	2.08748e-10									Ccalc.v3.03091
Ccalc.v3.00999	1.17992	0.0157265	Ccalc.v3.05482	-1.54991	4.27259e-07		Ccalc.v3.06945	2.29039	4.18549e-20	Ccalc.v3.04033	-0.303547	8.17753e-10		Ccalc.v3.12937	3.31709	2.71e-07	Ccalc.v3.02345	-0.405425	2.19e-07		Ccalc.v3.07298	2.09968	4.13373e-105	Ccalc.v3.16961	-2.88135	3.60844e-09		Ccalc.v3.07521	3.05998	3.3301e-09	Ccalc.v3.02826	-0.376249	0.00121521		Ccalc.v3.09763	2.33485	7.67993e-10	Ccalc.v3.01478	-0.36482	2.21447e-06									Ccalc.v3.19083
Ccalc.v3.19618	1.17977	0.0435822	Ccalc.v3.05966	-1.54963	0.000935411		Ccalc.v3.05411	2.29033	6.21548e-45	Ccalc.v3.06898	-0.303675	8.7261e-09		Ccalc.v3.07479	3.31224	3.82e-51	Ccalc.v3.12321	-0.405638	0.0001295		Ccalc.v3.12914	2.09946	0.00749169	Ccalc.v3.14542	-2.8794	2.09475e-50		Ccalc.v3.06827	3.05615	1.31105e-38	Ccalc.v3.13818	-0.376327	0.000220598		Ccalc.v3.12456	2.33479	7.75597e-12	Ccalc.v3.13540	-0.365237	0.00350449									Ccalc.v3.14929
Ccalc.v3.06826	1.17921	4.24149e-27	Ccalc.v3.10171	-1.54818	9.9724e-16		Ccalc.v3.02385	2.29026	1.53145e-21	Ccalc.v3.14409	-0.304079	1.23749e-06		Ccalc.v3.08978	3.30851	2.54e-75	Ccalc.v3.09783	-0.405983	0.015778		Ccalc.v3.02839	2.09854	0.000921498	Ccalc.v3.11917	-2.87718	3.44695e-82		Ccalc.v3.08068	3.05591	3.65594e-48	Ccalc.v3.07437	-0.376346	1.16476e-09		Ccalc.v3.08061	2.3346	5.0523e-24	Ccalc.v3.08616	-0.365272	0.00556164									Ccalc.v3.16492
Ccalc.v3.14323	1.1789	0.000813564	Ccalc.v3.04185	-1.54733	2.19422e-05		Ccalc.v3.14765	2.28909	2.41443e-16	Ccalc.v3.06821	-0.304315	7.23872e-21		Ccalc.v3.10300	3.30766	3.63e-13	Ccalc.v3.01267	-0.406012	0.00153703		Ccalc.v3.07259	2.09852	2.77466e-51	Ccalc.v3.14322	-2.87467	9.24953e-07		Ccalc.v3.04693	3.04906	0.0259355	Ccalc.v3.14452	-0.376534	0.00887118		Ccalc.v3.01430	2.32944	9.47295e-10	Ccalc.v3.11638	-0.365974	1.33232e-06									Ccalc.v3.00050
Ccalc.v3.07037	1.17878	6.40078e-07	Ccalc.v3.00803	-1.54593	1.50785e-25		Ccalc.v3.11892	2.28688	1.28551e-18	Ccalc.v3.01198	-0.304418	0.000671176		Ccalc.v3.08068	3.30521	1.32e-43	Ccalc.v3.13804	-0.406685	0.00017768		Ccalc.v3.07153	2.09702	2.97405e-81	Ccalc.v3.08650	-2.87297	2.7869e-24		Ccalc.v3.14866	3.044	1.35001e-05	Ccalc.v3.01420	-0.376806	0.0246799		Ccalc.v3.05995	2.32613	2.79763e-20	Ccalc.v3.05669	-0.366203	0.000163037									Ccalc.v3.22456
Ccalc.v3.12711	1.17867	9.39037e-21	Ccalc.v3.04477	-1.54393	0.000117362		Ccalc.v3.07984	2.28637	3.00234e-13	Ccalc.v3.02875	-0.304474	7.90108e-19		Ccalc.v3.08021	3.30019	0.0126661	Ccalc.v3.05899	-0.407409	0.00054937		Ccalc.v3.06893	2.09392	1.45152e-120	Ccalc.v3.14000	-2.87274	2.35404e-42		Ccalc.v3.05574	3.04284	1.34007e-14	Ccalc.v3.11309	-0.377898	4.0437e-08		Ccalc.v3.08406	2.31949	1.30689e-12	Ccalc.v3.08434	-0.366229	0.000523962									Ccalc.v3.16647
Ccalc.v3.03119	1.17846	5.10772e-10	Ccalc.v3.09429	-1.54347	0.00106813		Ccalc.v3.03027	2.28103	4.10991e-11	Ccalc.v3.09712	-0.306773	0.0243755		Ccalc.v3.12775	3.29409	0.00013344	Ccalc.v3.03658	-0.407569	0.00529959		Ccalc.v3.08080	2.09234	1.53677e-81	Ccalc.v3.07350	-2.87263	1.62631e-12		Ccalc.v3.12453	3.04048	2.98576e-91	Ccalc.v3.10777	-0.378228	0.00109266		Ccalc.v3.11736	2.31832	3.96852e-07	Ccalc.v3.13238	-0.367163	6.39741e-06									Ccalc.v3.11134
Ccalc.v3.14865	1.17835	0.00407506	Ccalc.v3.03333	-1.54209	1.19914e-31		Ccalc.v3.01676	2.27887	0.0103412	Ccalc.v3.07178	-0.307376	0.0414752		Ccalc.v3.02813	3.29209	1.23e-19	Ccalc.v3.02340	-0.408017	7.23e-19		Ccalc.v3.11892	2.09131	2.53231e-18	Ccalc.v3.05812	-2.87211	1.11209e-09		Ccalc.v3.07101	3.03953	1.32035e-37	Ccalc.v3.10088	-0.378528	0.0257921		Ccalc.v3.04277	2.31362	5.7485e-09	Ccalc.v3.07600	-0.367206	4.1005e-05									Ccalc.v3.13504
Ccalc.v3.02284	1.1779	3.91735e-18	Ccalc.v3.08712	-1.54151	0.0212776		Ccalc.v3.03331	2.27597	2.3357e-34	Ccalc.v3.01353	-0.307627	9.98189e-24		Ccalc.v3.13835	3.29045	3.8e-28	Ccalc.v3.07947	-0.408686	4.02e-05		Ccalc.v3.02923	2.09075	1.41236e-95	Ccalc.v3.07129	-2.87086	1.78122e-53		Ccalc.v3.04538	3.03414	8.39585e-67	Ccalc.v3.12179	-0.378689	0.0170233		Ccalc.v3.06031	2.30844	0.0195509	Ccalc.v3.01604	-0.367253	0.00544456									Ccalc.v3.00854
Ccalc.v3.08052	1.17727	0.000195495	Ccalc.v3.21128	-1.5404	0.0183537		Ccalc.v3.13374	2.27428	4.816e-168	Ccalc.v3.07385	-0.308057	2.06851e-11		Ccalc.v3.09999	3.28939	1.74e-71	Ccalc.v3.14318	-0.409046	3.86e-08		Ccalc.v3.01370	2.0903	1.26986e-10	Ccalc.v3.08173	-2.86916	2.34554e-68		Ccalc.v3.06933	3.03355	1.51686e-12	Ccalc.v3.05099	-0.378727	6.33715e-09		Ccalc.v3.02930	2.30566	8.19269e-78	Ccalc.v3.01211	-0.36727	0.00594065									Ccalc.v3.08841
Ccalc.v3.06046	1.17458	0.00862476	Ccalc.v3.10193	-1.54038	4.32804e-09		Ccalc.v3.08366	2.27371	2.95367e-32	Ccalc.v3.06134	-0.308336	1.12747e-14		Ccalc.v3.10352	3.28039	0.0192782	Ccalc.v3.03854	-0.409326	4.69e-09		Ccalc.v3.10832	2.08911	5.62842e-36	Ccalc.v3.11161	-2.86892	8.37627e-11		Ccalc.v3.00666	3.03279	0.000814785	Ccalc.v3.09864	-0.37916	0.00352707		Ccalc.v3.05670	2.30515	2.77127e-05	Ccalc.v3.07845	-0.367827	0.0175465									Ccalc.v3.00620
Ccalc.v3.07500	1.17274	6.49822e-23	Ccalc.v3.10464	-1.53866	0.00231998		Ccalc.v3.12054	2.27239	3.90093e-05	Ccalc.v3.00280	-0.308741	9.70472e-21		Ccalc.v3.07125	3.27555	5.61e-10	Ccalc.v3.00452	-0.409977	0.0371148		Ccalc.v3.06721	2.08842	4.85061e-14	Ccalc.v3.14788	-2.86603	1.98978e-07		Ccalc.v3.09974	3.02869	1.22553e-40	Ccalc.v3.11975	-0.379346	3.43918e-05		Ccalc.v3.18311	2.30287	7.42754e-06	Ccalc.v3.05030	-0.36833	1.78453e-10									Ccalc.v3.06563
Ccalc.v3.09217	1.17217	2.43974e-17	Ccalc.v3.10174	-1.53811	7.80934e-16		Ccalc.v3.14125	2.2715	4.1645e-11	Ccalc.v3.08732	-0.308843	3.13635e-11		Ccalc.v3.07268	3.27014	7.4e-60	Ccalc.v3.09056	-0.411127	0.00817729		Ccalc.v3.11936	2.08005	4.927e-66	Ccalc.v3.04794	-2.8649	1.38306e-10		Ccalc.v3.00685	3.0252	2.90503e-96	Ccalc.v3.08420	-0.379384	8.35103e-05		Ccalc.v3.11291	2.29874	3.78988e-05	Ccalc.v3.05731	-0.368511	0.00013061									Ccalc.v3.08609
Ccalc.v3.07115	1.17203	6.17779e-34	Ccalc.v3.09688	-1.5379	0.000697178		Ccalc.v3.00244	2.26934	7.78254e-95	Ccalc.v3.05393	-0.309057	0.00387067		Ccalc.v3.09611	3.26988	8.48e-29	Ccalc.v3.13707	-0.41193	2.39e-05		Ccalc.v3.04197	2.07789	0.0288437	Ccalc.v3.00458	-2.86327	0.00016761		Ccalc.v3.01934	3.02123	4.38765e-55	Ccalc.v3.01610	-0.379684	0.000176006		Ccalc.v3.04426	2.298	0.0313492	Ccalc.v3.09405	-0.369285	0.0132424									Ccalc.v3.08996
Ccalc.v3.08149	1.17196	3.84711e-31	Ccalc.v3.07966	-1.53778	5.49697e-25		Ccalc.v3.08998	2.26475	1.20114e-46	Ccalc.v3.09356	-0.309215	3.87136e-10		Ccalc.v3.10500	3.26863	7.7e-62	Ccalc.v3.14301	-0.412295	0.00342817		Ccalc.v3.19506	2.07777	0.000979957	Ccalc.v3.05349	-2.86225	6.63346e-15		Ccalc.v3.11066	3.01618	4.10463e-19	Ccalc.v3.01690	-0.37995	1.17995e-15		Ccalc.v3.12165	2.29667	1.25504e-06	Ccalc.v3.14707	-0.369417	0.00141802									Ccalc.v3.03149
Ccalc.v3.08914	1.17077	1.76824e-22	Ccalc.v3.11769	-1.53751	0.00170182		Ccalc.v3.11943	2.26041	2.34911e-246	Ccalc.v3.10111	-0.309329	1.62928e-12		Ccalc.v3.10940	3.2681	1.03e-34	Ccalc.v3.06764	-0.412731	0.00020631		Ccalc.v3.22557	2.07472	0.0382289	Ccalc.v3.14530	-2.85939	3.87156e-62		Ccalc.v3.08018	3.01397	1.65098e-14	Ccalc.v3.04318	-0.380608	4.28077e-05		Ccalc.v3.08344	2.29667	1.80776e-32	Ccalc.v3.00020	-0.369495	0.0172984									Ccalc.v3.03264
Ccalc.v3.11885	1.17006	6.7281e-13	Ccalc.v3.00425	-1.53608	0.00428584		Ccalc.v3.05754	2.2562	0.00613731	Ccalc.v3.03011	-0.310214	2.17456e-07		Ccalc.v3.00918	3.25865	3.65e-05	Ccalc.v3.11425	-0.412747	0.00018325		Ccalc.v3.03703	2.07443	1.64341e-104	Ccalc.v3.10826	-2.85879	2.55175e-53		Ccalc.v3.07529	3.01013	1.2039e-09	Ccalc.v3.02340	-0.3808	8.83281e-14		Ccalc.v3.14911	2.29628	0.0158271	Ccalc.v3.13703	-0.369689	0.00742625									Ccalc.v3.10757
Ccalc.v3.05962	1.16858	1.13784e-26	Ccalc.v3.00229	-1.536	0.000303451		Ccalc.v3.02516	2.25154	0	Ccalc.v3.11387	-0.310706	1.52741e-12		Ccalc.v3.06937	3.25767	1.64e-22	Ccalc.v3.13983	-0.412834	0.00074912		Ccalc.v3.22681	2.07273	0.00296602	Ccalc.v3.01049	-2.85839	0.000356634		Ccalc.v3.11739	3.0101	6.61945e-09	Ccalc.v3.11589	-0.381234	0.0218047		Ccalc.v3.07605	2.29361	2.0093e-08	Ccalc.v3.00532	-0.370306	1.27457e-06									Ccalc.v3.08527
Ccalc.v3.14440	1.16836	3.04658e-25	Ccalc.v3.05521	-1.5358	6.12577e-07		Ccalc.v3.18174	2.2505	0.025202	Ccalc.v3.12625	-0.311957	9.44089e-17		Ccalc.v3.08308	3.25524	3.12e-26	Ccalc.v3.01497	-0.412851	3.63e-05		Ccalc.v3.12305	2.0727	1.99064e-42	Ccalc.v3.11598	-2.85562	1.94745e-05		Ccalc.v3.14480	3.00493	2.09673e-16	Ccalc.v3.13125	-0.383759	0.000809797		Ccalc.v3.13810	2.29337	0.0151032	Ccalc.v3.02918	-0.370679	2.6863e-07									Ccalc.v3.03779
Ccalc.v3.11920	1.16782	9.12191e-29	Ccalc.v3.07620	-1.53517	7.69395e-20		Ccalc.v3.09118	2.24855	1.1567e-24	Ccalc.v3.09187	-0.312017	0.0131962		Ccalc.v3.14764	3.24984	3.25e-19	Ccalc.v3.09641	-0.413233	0.0163204		Ccalc.v3.07373	2.06927	7.70046e-38	Ccalc.v3.06931	-2.85144	1.46209e-31		Ccalc.v3.12456	3.00467	7.65178e-12	Ccalc.v3.00089	-0.383764	0.00740607		Ccalc.v3.08049	2.29169	7.42247e-27	Ccalc.v3.14153	-0.371434	0.00114426									Ccalc.v3.12043
Ccalc.v3.10714	1.16551	4.45552e-07	Ccalc.v3.10909	-1.53376	5.65112e-29		Ccalc.v3.09676	2.24196	3.81126e-12	Ccalc.v3.02656	-0.312263	2.07626e-11		Ccalc.v3.00353	3.24578	0.0003111	Ccalc.v3.13821	-0.41324	0.00163234		Ccalc.v3.02311	2.06553	1.19112e-20	Ccalc.v3.06606	-2.85115	2.42939e-23		Ccalc.v3.01574	3.0021	0.0395815	Ccalc.v3.10566	-0.383766	0.000126501		Ccalc.v3.03741	2.28979	2.74083e-09	Ccalc.v3.01479	-0.371872	0.000560573									Ccalc.v3.04923
Ccalc.v3.14124	1.16526	3.27901e-30	Ccalc.v3.08980	-1.5298	0.0209188		Ccalc.v3.06957	2.23495	1.35145e-07	Ccalc.v3.12418	-0.312413	0.000153877		Ccalc.v3.07339	3.24518	8.32e-59	Ccalc.v3.14053	-0.413328	2.65e-05		Ccalc.v3.00353	2.06508	4.17186e-05	Ccalc.v3.05676	-2.85062	1.1712e-07		Ccalc.v3.07125	3.00023	1.0743e-17	Ccalc.v3.07454	-0.38443	0.0129451		Ccalc.v3.02120	2.28057	7.77643e-38	Ccalc.v3.05005	-0.371985	0.0109375									Ccalc.v3.11607
Ccalc.v3.08240	1.16486	1.11079e-30	Ccalc.v3.00838	-1.52904	7.36152e-05		Ccalc.v3.08498	2.22867	1.58465e-05	Ccalc.v3.10996	-0.312544	2.46879e-21		Ccalc.v3.13310	3.24395	4.15e-29	Ccalc.v3.11392	-0.413571	0.0357604		Ccalc.v3.18576	2.06324	1.17577e-10	Ccalc.v3.05470	-2.84677	3.97887e-34		Ccalc.v3.03568	2.99865	0.00231649	Ccalc.v3.04614	-0.384651	1.22877e-07		Ccalc.v3.06286	2.27522	0.00255725	Ccalc.v3.06619	-0.372367	0.0145144									Ccalc.v3.11104
Ccalc.v3.13988	1.16445	0.00105313	Ccalc.v3.11824	-1.52692	0.020576		Ccalc.v3.08402	2.22825	2.08713e-47	Ccalc.v3.06731	-0.312841	3.00883e-12		Ccalc.v3.14591	3.24091	0.0241697	Ccalc.v3.03430	-0.413808	0.00011819		Ccalc.v3.14576	2.06249	3.07138e-33	Ccalc.v3.01709	-2.84497	4.95101e-07		Ccalc.v3.06610	2.99507	0.000441339	Ccalc.v3.01617	-0.384651	0.00760148		Ccalc.v3.07095	2.27491	8.85224e-10	Ccalc.v3.07201	-0.372371	5.59908e-08									Ccalc.v3.05049
Ccalc.v3.13062	1.16364	1.68118e-07	Ccalc.v3.02451	-1.52543	1.20283e-21		Ccalc.v3.14146	2.22637	4.24964e-29	Ccalc.v3.09695	-0.313077	7.25716e-20		Ccalc.v3.04427	3.24089	0.0297011	Ccalc.v3.10251	-0.413941	0.0222678		Ccalc.v3.18550	2.06229	2.925e-14	Ccalc.v3.00115	-2.84091	6.8946e-51		Ccalc.v3.00122	2.99314	5.6123e-06	Ccalc.v3.08216	-0.384664	0.000857584		Ccalc.v3.12552	2.27249	4.84107e-22	Ccalc.v3.12729	-0.372506	0.00519361									Ccalc.v3.02194
[truncated: 5,272 more rows]
[truncated: 3 more columns]

## Sheet: 6_TX_TopGO_Stage
GO terms for all upregulated DEGs per stage																												GO terms for uniquely upregulated DEGs per stage
[truncated: 354 more rows]
[truncated: 5 more columns]

[truncated: 22 more sheets: 7_TX_DESeq2_Care, 8_TX_TopGO_Care, 9_TX_DESeq2_StageCare, 10_TX_TopGO_StageCare, 11_TX_WGCNA_Stage, 12_TX_WGCNA_TopGO_Stage, 13_TX_WGCNA_CareStage, 14_TX_WGCNA_TopGO_CareStage, 15_Meta_Metaspades_Domains, 16_Meta_Diversity_OverallStage, 17_Meta_Diversity MaternalCare, 18_TX_RFC_Care, 19_TX_RFC_Stage, 20_Meta_RFC_Genus_Care, 21_Meta_RFC_Genus_Stage, 22_Meta_TopGenera, 23_Meta_SIMPER, 24_Meta_DESeq2_Care, 25_Meta_WGCNA_Genus_CareStage, 26_Meta_WGCNA_Genus_StageOnly …]
